# Supplementary material for: Mapsembler, targeted and micro assembly of large NGS datasets on a desktop computer
Source: BMC Bioinformatics. 2012 Mar 23;13:48. doi: 10.1186/1471-2105-13-48 (PMC3514201; doi:10.1186/1471-2105-13-48)
Supplement: Additional file 1 — Material andMapsemblercommands and results. [file 1471-2105-13-48-S1.zip]

Archive with 44 entries (33 files):
- supplementary_materials_mapsembler/
- supplementary_materials_mapsembler/Mapsembler_and_the_state_of_the_art/
- supplementary_materials_mapsembler/Mapsembler_and_the_state_of_the_art/command.fa
- supplementary_materials_mapsembler/Mapsembler_and_the_state_of_the_art/readme_data
- supplementary_materials_mapsembler/Mapsembler_and_the_state_of_the_art/mapped_reads.fa
- supplementary_materials_mapsembler/Mapsembler_and_the_state_of_the_art/starter.fa
- supplementary_materials_mapsembler/Detecting_AluY_sub-families_in_NA12878_chr19_reads/
- supplementary_materials_mapsembler/Detecting_AluY_sub-families_in_NA12878_chr19_reads/read_link.txt
- supplementary_materials_mapsembler/Detecting_AluY_sub-families_in_NA12878_chr19_reads/command.txt
- supplementary_materials_mapsembler/Detecting_AluY_sub-families_in_NA12878_chr19_reads/starter.fa
- supplementary_materials_mapsembler/Detection_of_fusion_genes_in_breast_cancer/
- supplementary_materials_mapsembler/Detection_of_fusion_genes_in_breast_cancer/README
- supplementary_materials_mapsembler/Detection_of_fusion_genes_in_breast_cancer/gb-2011-12-1-r6-s8.pdf
- supplementary_materials_mapsembler/Detection_of_fusion_genes_in_breast_cancer/starter_left_BT474_VAPB_IKZF3.fa_fusion_gene_OK_BT474_lefte1.xgmml
- supplementary_materials_mapsembler/Detection_of_fusion_genes_in_breast_cancer/starter_left_BT474_VAPB_IKZF3.fa_fusion_gene_OK_BT474_lefte1_formatted.xgmml
- supplementary_materials_mapsembler/Detection_of_fusion_genes_in_breast_cancer/starter_left_BT474_VAPB_IKZF3.fa
- supplementary_materials_mapsembler/Detection_of_fusion_genes_in_breast_cancer/all_starters.fa
- supplementary_materials_mapsembler/Detection_of_known_biological_events_in_Drosophila/
- supplementary_materials_mapsembler/Detection_of_known_biological_events_in_Drosophila/Visualizing_SNPs/
- supplementary_materials_mapsembler/Detection_of_known_biological_events_in_Drosophila/Visualizing_SNPs/command.fa
- supplementary_materials_mapsembler/Detection_of_known_biological_events_in_Drosophila/Visualizing_SNPs/mapped_reads_SNPs.fa
- supplementary_materials_mapsembler/Detection_of_known_biological_events_in_Drosophila/Visualizing_SNPs/starter.fa
- supplementary_materials_mapsembler/Detection_of_known_biological_events_in_Drosophila/readme_data
- supplementary_materials_mapsembler/Detection_of_known_biological_events_in_Drosophila/Exon_skipping/
- supplementary_materials_mapsembler/Detection_of_known_biological_events_in_Drosophila/Exon_skipping/command.fa
- supplementary_materials_mapsembler/Detection_of_known_biological_events_in_Drosophila/Exon_skipping/mapped_reads_Exon_skipping.fa
- supplementary_materials_mapsembler/Detection_of_known_biological_events_in_Drosophila/Exon_skipping/starter1.fa
- supplementary_materials_mapsembler/Recovering_environments_of_repeat_occurences/
- supplementary_materials_mapsembler/Recovering_environments_of_repeat_occurences/starter_3.fa
- supplementary_materials_mapsembler/Recovering_environments_of_repeat_occurences/read_link.txt
- supplementary_materials_mapsembler/Recovering_environments_of_repeat_occurences/command.txt
- supplementary_materials_mapsembler/Assembly_accuracy/
- supplementary_materials_mapsembler/Assembly_accuracy/read_link.txt
- supplementary_materials_mapsembler/Assembly_accuracy/starters.fa
- supplementary_materials_mapsembler/Assembly_accuracy/command.txt
- supplementary_materials_mapsembler/Gene_detection_in_a_different_strain/
- supplementary_materials_mapsembler/Gene_detection_in_a_different_strain/folAK12.fa
- supplementary_materials_mapsembler/Gene_detection_in_a_different_strain/read_link.txt
- supplementary_materials_mapsembler/Gene_detection_in_a_different_strain/command.txt
- supplementary_materials_mapsembler/Dealing_with_large_data_sets/
- supplementary_materials_mapsembler/Dealing_with_large_data_sets/read_link.txt
- supplementary_materials_mapsembler/Dealing_with_large_data_sets/get_random_reads.c
- supplementary_materials_mapsembler/Dealing_with_large_data_sets/data_generation_and_commands.txt
- supplementary_materials_mapsembler/Dealing_with_large_data_sets/command.txt
