# Supplementary material for: Mapsembler, targeted and micro assembly of large NGS datasets on a desktop computer
Source: BMC Bioinformatics. 2012 Mar 23;13:48. doi: 10.1186/1471-2105-13-48 (PMC3514201; doi:10.1186/1471-2105-13-48)
Supplement: Additional file 1 — Material andMapsemblercommands and results. [file 1471-2105-13-48-S1.zip › supplementary_materials_mapsembler/Mapsembler_and_the_state_of_the_art/command.fa]

Command ran for the manuscript on LSR1_pair1.fa unpublished data:
	./mapsembler starter.fa LSR1_pair1.fa -i 1 -k 15 -g mapped_reads.fa

Data provided for in this directory: mapped_reads.fa. The following command could thus be ran, mimicing the experiment done in the paper on smaller dataset: 
	./mapsembler starter.fa mapped_reads.fa -i 1 -k 15 
