# Supplementary material for: Mapsembler, targeted and micro assembly of large NGS datasets on a desktop computer
Source: BMC Bioinformatics. 2012 Mar 23;13:48. doi: 10.1186/1471-2105-13-48 (PMC3514201; doi:10.1186/1471-2105-13-48)
Supplement: Additional file 1 — Material andMapsemblercommands and results. [file 1471-2105-13-48-S1.zip › supplementary_materials_mapsembler/Mapsembler_and_the_state_of_the_art/readme_data]

The data used in this work was unpublished. Thus for avoiding any conflict and still enabling user to test our approach on data used in the manuscript, we provide only reads used by mapsembler during mappnig and assembly phases.
