# Supplementary material for: Mapsembler, targeted and micro assembly of large NGS datasets on a desktop computer
Source: BMC Bioinformatics. 2012 Mar 23;13:48. doi: 10.1186/1471-2105-13-48 (PMC3514201; doi:10.1186/1471-2105-13-48)
Supplement: Additional file 1 — Material andMapsemblercommands and results. [file 1471-2105-13-48-S1.zip › supplementary_materials_mapsembler/Mapsembler_and_the_state_of_the_art/mapped_reads.fa]

>reads mapping to fragment GCTACCTTAGCCAACTTACGCAAGAAGCACAATGAC
>mapped at position -4
CGAAGCTACCTTAGCCAACTTACGCAAGAAGCACAA
>mapped at position -20
AAGCTGACATTCAACACGAAGCTACCTTAGCCAACg
>mapped at position 17
ACGCAAGAAGCACAATGACGCCGTTGCCGAGATGGG
>mapped at position 2
TACCTTAGCagACTTACGCAAGAAGCACAATGACGC
>mapped at position 2
TACCTTAGaCAACTTACGCAAGAAGCACAATGACGC
>mapped at position -10
TCAACACGACGCTACCTTAGCCAACTTACGCAAGAc
>mapped at position -6
CACGAAGCgACCTTAGCCAACTTACGCAAGAAGCAC
>mapped at position 10
CCAACTTACGCAAGAAGCACAATGACGCCGTTGCAG
>mapped at position -10
TCAACACGAAGCTACCTTAGCCAACTTACGCAAGAA
>mapped at position 17
ACGCAAGAAGCACAATGACGCCGTTACAGAGATGGG
>mapped at position 19
GCAAGAAGCACAATGACGCCGGTGCAGAGGTGGGTG
>mapped at position -3
GAAGCTACCTTAGCCAACTTACGCAAGAAGCACAAT
>mapped at position 2
TACCTTAGCaAACTTACGCAAGAAGCACAATGACGC
>mapped at position 19
GCAAGAAGCACAATGACGCCGTTGCATAGATGGGTG
>mapped at position 9
GCCAACTTACGCAAGAAGCACAATGACGCCGTTGCA
>mapped at position 5
CTTAtCCAACTTACGCAAGAAGCACAATGACGCCGG
>mapped at position -10
TCAACACGAAGCgACCTTAGCCAACTTACGCAAGAA
>mapped at position -5
ACGAAtCTACCTTAGCCAACTTACGCAAGAAGCACt
>mapped at position 5
CTTAtCCAACTTACGCAAGAAGCACAATGACGCCGA
>mapped at position 0
GCTACCTTAGCCAACTTACGCAAGAAGCACtATGAC
>mapped at position 4
CCTTAGCaAACTTACGCAAGAAGCACAATGACGCCG
>mapped at position -14
ACATTCAACACGAAGCTACCTTAGCCAACTTACGCg
>mapped at position 14
CgTACGCAAGAAGCACAATGACGCCGTTGCAGAGAT
>mapped at position -4
CGAAGCTACCTTAGCCAACTTACGCAcGAAGCACAA
>mapped at position 15
TTACGCAAGAAGCACAATGACGCCGTTGCAGAGATG
>mapped at position 5
CTTAGCCAACTTACGCAAGAAGCACAATGACGCCGA
>mapped at position -5
ACGAAGCTgCCTTAGCCAACTTACGCAAGAAGCACA
>mapped at position 9
GCCAACTTACGCAAGAAGCACAATGACGCTGTTGCA
>mapped at position -14
ACATTAAACACGAAGCTACCTTAGCCAACTTACGCA
>mapped at position -20
AAGCTAACATTCAACACGAAGCTACCTTAGCCAACg
>mapped at position 3
ACCTTAGCCAACTTACGCAAGAAGCACAATGACGCA
>mapped at position 8
AGCCAgCgTACGCAAGAAGCACAATGACGCCGTTGC
>mapped at position 5
CTTAGCCAACTTACGCAAGAAGCACAATGACGCCGG
>mapped at position -5
ACGAAGCTACCTTAGCaAACTTACGCAAGAAGCACA
>mapped at position 2
TACaTTAGCCAACgTACGCAAGAAGCACAATGACGC
>mapped at position 1
CgACCTTAGCCAACTTACGCAAGAAGCACAATGACG
>mapped at position -5
ACGAAGCTACCTTAGCCAACTTACGCAAGAAGCACA
>mapped at position -15
AACATTCAACACGAAGCTACCTTAGCCAACTTACGC
>mapped at position 1
CTACCTTtGCCAACTTACGCAAGAAGCACAATGACG
>mapped at position -6
CACGAAGCTACCTTAGCCAACTTACGCAAGcAGCAC
>mapped at position 17
ACGCAAGAAGCACAATGACGCCGTTGCAGAGTTGGG
>mapped at position 2
TACCgTAGCCAACTTACGCAAGAAGCACAATGACGG
>mapped at position -15
ATCATTCAACACGAAGCTACCTTAGCCAACTTACGC
>mapped at position -6
CACGAAGaTACCTTAGCCAACTTACGCAAGAAGCAC
>mapped at position -8
AACACGAGGCTACCTTAGCCAACTTACGCAAGAAGC
>mapped at position -3
GAAGCTgCCTTAGCCAACTTACGCAAGAAGCACAAT
>mapped at position -2
AAGCTgCCTTAGCCAACTTACGCAAGAAGCACAATG
>mapped at position 1
CTACCTTAGCCAgCTTACGCAAGAAGCACAATGACG
>mapped at position 5
CTTAGCCAACggACGCAAGAAGCACAATGACGCCGA
>mapped at position -17
CTAACATTCAACACGAAGCTACCTTAGCCAACTTAC
>mapped at position -3
GAAGCTACCgTAGCCAACTTACGCAAGAAGCACAAT
>mapped at position 17
ACGCAAGAAGCACAATGACGCCGGTGCAGAGATGGG
>mapped at position -16
TAACATTCAACACGAAGCTACCTTAGCCAACgTACG
>mapped at position -6
CACGAAGCTACCTTAGCCAACTTACGCAAGtAGCAC
>mapped at position 9
GCCAACTTACGCAAGAAGCACAATGACGCCGCTGCA
>mapped at position -9
CAACACGAAGCgACCTTAGCCAACTTACGCAAGAAG
>mapped at position -8
AACACGAAGCTACCTTAGCCAACTTAaGaAAGAAGC
>mapped at position -4
CGAAGCTACCTTAGCCAACTTACGCAAGAcGCACAA
>mapped at position -7
ACACGAAGCTACCTTAGCCAACTTACGCAAGAAGCA
>mapped at position 13
ACTTACGCAAGAAGCACAATGACGACGTTGCAGAGA
>mapped at position 19
GCAAGAAGCACAATGACGCCGTTGTAGAGATGGGTG
>mapped at position 2
TACCTgAGCCAcCTTACGCAAGAAGCACAATGACGC
>mapped at position 4
CCTTAGaCAACgTACGCAAGAAGCACAATGACGCCG
>mapped at position 2
TACCTgAGCCAACTTACGCAAGAAGCACAATGACGC
>mapped at position -5
ACGAAGaTcCCTTAGCCAACTTACGCAAGAAGCACA
>mapped at position 0
GCTACCTTAGCCAACTTACGCAAGAAGCACAATGAC
>mapped at position -17
CTAACATTAAACACGAAGCTACCTTAGCCAACTTAC
>mapped at position 4
CCTgAGCCAACTTACGCAAGAAGCACAATGACGCCG
>mapped at position 6
TTAGCCAACTgACGCAAGAAGCACAAgGACGCCGTG
>mapped at position -14
ACATTCACCACGAAGCTACCTTAGCCAACTTACGCA
>mapped at position -6
CACGAAGCTACCTTAGCCAACTTACaCAAGAAGCAC
>mapped at position 20
CAAGAAGCACAATGACGCCGTTGCAGAGATGGGGGA
>mapped at position -16
TAACATTGAACACGAAGCTACCTTAGCCAACTgACG
>mapped at position -6
CACGAAGCTACCTTAGCCAACTTACGCAcGAAGCAC
>mapped at position -3
GAAGCTACCTTAGCCAACTTACGCAcGAAGCACAAT
>mapped at position 10
CCgACTTACGCAAGAAGCACAATGACGCCGTTGCAG
>mapped at position 19
GCAAGAAGCACAATGACGCCGTTGCAGAGATGGGTT
>mapped at position 18
CGCAAGAAGCACAATGACGCCGTTGCAGAGATGGGC
>mapped at position 8
AGCCAcCTTACGCAAGAAGCACAATGACGCCGTTGC
>mapped at position -17
CTAACATTCAAAACGAAGCTACCTTAGCCAACTTAC
>mapped at position 11
CAgCTTACGCAAGAAGCACAATGACGCCGTTGCAGA
>mapped at position 1
CTACaTTAGCCAACTgACGCAAGAAGCACAATGACG
>mapped at position 13
ACgTACGCAAGAAGCACAATGACGCCGTTGCAGAGA
>mapped at position 10
CCAAaTTACGCAAGAAGCACAATGACGCCGTTGCAG
>mapped at position -19
AGTTAACATTCAACACGAAGCTACCTTAGCCAACTT
>mapped at position -14
ACATTCAACACGAAGCTACCTTAGCCAACTTACGCA
>mapped at position 3
tCCTTAGCCAACTgACGCAAGAAGCACAATGACGCC
>mapped at position 19
GaAAGAAGCACAATGACGCCGTTGCAGAGATGGGTG
>mapped at position -3
GAAGCTACCTTAGCCAACTTACGaAAGAAGCACAAT
>mapped at position -20
AAGCTAACATTCAACACGAAGCTACCTTAGCCAACa
>mapped at position -6
CATGAAGCTACCTTAGCCAACTTACGCAAGAAGCAC
>mapped at position 3
ACCTTAtCCAACTTACGCAAGAAGCACAATGACGCC
>mapped at position 3
ACCTTAGaCAACTTACGCAAGAAGCACAATGACGCC
>mapped at position 1
CaACCTTAGCCAACTTACGCAAGAAGCACAATGACG
>mapped at position -16
TAACATTCAACACGAAGCTACCTTAGCCAACTTACG
>mapped at position -1
AGCTACCTTAGCCAACTTACGCAAGAAGCACcATGA
>mapped at position 8
AGCCAACTTACGCAAGAAGCACAATGACGCCGGTGC
>mapped at position -5
ACGAAGCTACCTgAGCCAACTTACGCAAGAAGCACA
>mapped at position 19
GCAAGAAGCACAATGACGCCGTGGCAGAGATGGGGG
>mapped at position 19
GCAAGAAGCACAATGACGCCGTTGCAGAGATGGATG
>mapped at position 17
ACGCAAGAAGCACAATGACGCCGTTGGAGAGATGGG
>mapped at position -10
TCAACACGAAGCTACCTTAGCCAACTTACGCAAGAc
>mapped at position 6
TTAGCCAACTTACGCAAGAAGCACAATGACGCCGTT
>mapped at position -2
AAGCTACCTTAGCCAACTTACGCAAGAcGCACAATG
>mapped at position -11
TTCAGCACGAAGCTACCTTAGCCAACTTACGCAAGA
>mapped at position -20
AAGCTAACATGCAACACGAAGCTACCTTAGCCAACa
>mapped at position 1
CTACaTTAGCCAACTTACGCAAGAAGCACAATGACG
>mapped at position 19
GCAAGAAGCACAATGACGCCGTTGCAGAGATGGGTA
>mapped at position -17
CTAACATTCCACACGAAGCTACCTTAGCCAACTTAC
>mapped at position 9
cCCAACTTACGCAAGAAGCACAATtACGCCGTTGCA
>mapped at position 18
CGCAAGAAGCACAATGACGCCGTTGCATAGATGGGT
>mapped at position 4
CCTTAGaCAACTTACGCAAGAAGCACAATGACGCCG
>mapped at position -6
CACGAAGCTACaTTAGCCAACTTACGCAAGAAGCAC
>mapped at position -4
CGAAGCTACCTTAGCCAACTTACGCAAGcAGCACAA
>mapped at position 1
CTACCTTAGCCAACTTACGCAAGAAGCACAATGACG
>mapped at position 14
CTTACGCAAGAAGCACAATGACGCCGCTGCAGAGAT
>mapped at position 6
TTAGCCAACTgACGCAAGAAGCACAATGACGCCGTT
>mapped at position 13
ACTTACGCAAGAAGCACAATGACGCCGTTGCAGAGA
>mapped at position 11
CAACTTACGCAAGAAGCACAATGACGCCGTTGCAGA
>mapped at position 16
TACGCAAGAAGCACAATGACGCCGTTGCAGAGATGG
>mapped at position 2
gACaTTAGCCAACTTACGCAAGAAGCACAATGACGC
>mapped at position -15
AACATTCACGACGAAGCTACCTTAGCCAACTTACGC
>mapped at position -8
AACACGAAGCgAaCTTAGCCAACTTACGCAAGAAGC
>mapped at position -15
ATCAGTCAACACGAAGCTACCTTAGCCAACTTACGC
>mapped at position 17
gCGCAAGAAGCACAATGACGCCGTTGCAGAGATGGG
>mapped at position 1
CTACgTTAGCCAACTTACGCAAGAAGCACAATGACG
>mapped at position -5
ACGAAGCTgCCTTAGCCAACTTACGCAAGAAGCACg
>mapped at position 4
CCTTAGCCAACgTACGCAAGAAGCACAATGACGCCG
>mapped at position 5
CTTAGCCAAaTTACGCAAGAAGCACAATGACGCCGT
>mapped at position 21
AAGAAGCACAATGACGCCGTTGCAGAGATTGGCGAC
>mapped at position 1
CTcaCTTAGCCAACTTACGCAAGAAGCACAATGACG
>mapped at position 1
CTACCTTAtCCAACTTACGCAAGAAGCACAATGACG
>mapped at position 19
GCAAGAAGCACAATGACACCGTTGCAGAGATGGGTG
>mapped at position -12
ATTCAACACGAAGCTACCTTAGCCAACTTgCGCAAG
>mapped at position -11
TTCAACACGAAGCTACCTTAGCCAACTTACGCAAGA
>mapped at position 1
CTACCTTAGCCAACTTACGCAAGAAtCACAATGACG
>mapped at position 2
TACCgTAGCCAACTTACGCAAGAAGCACAATGACGC
>mapped at position 19
GCAAGAAGCACAATGACGCCGTTGCAGAGATGGGCG
>mapped at position -6
AACGAAGCTACCTTAGCCAACTTACGCAAGAAGCAC
>mapped at position 13
ACTTACGCAAGAAGCACAATGACGCCGCTGCAGAGA
>mapped at position 5
CTTAGCCAACTTACGCAAGAAGCACAATGACGCCGT
>mapped at position 1
CTACCTTAGCCAACTTACGCAAGAAaCACAATGACG
>mapped at position -6
CACGAAGCTACCTTAGCCAACTTACGCAAGAAGCAC
>mapped at position 17
ACGCAAGAAGCACAATGACGCCGTTGCAGAGATTGG
>mapped at position 20
CAAGAAGCACAATGACGCCGTTGCAGAGATGGGTGA
>mapped at position 17
ACGCAAGAAGCACAATGACGCCGTTGCAGAGATGGG
>mapped at position -16
TAGAAATGTGGTCGAAGCTACCTTAGCCAACTTACG
>mapped at position -5
ACGAAGCTACaTTAGCCAACTTACGCAAGAAGCACg
>mapped at position 5
CTTAGCCAACTTACGCAAGAAGCACAATcACGCCGT
>mapped at position -14
ACATTCAACACGAAGCTACCTTAGCCAACTgACGCA
>mapped at position -14
ACATTCAACACGAAtCTACCTTAGCCAACTTACGCg
>mapped at position -16
TAACATTAAGCACGAAGCTACCTTAGCCAACTTACG
>mapped at position 0
GCTACCTTAGCCcACTTACGCAAGAAGCACcATGAC
>mapped at position -15
AACAGTCAACACGAAGCTACCTTAGCCAACTTACGC
>mapped at position 15
TTACGCAAGAAGCACAATGACGCCGTTGCAGAAGAT
>mapped at position 20
CAAGAAGCACAATGACGCCGTTGCCGAGATGGGTGA
>mapped at position -12
ATTCAACACGAAGCTACCTTAGCCAACTTACGCAAG
>mapped at position 14
CTTACGCAAGAAGCACAATGACGCCGTTGCAGAGAT
>mapped at position 19
GCAAGAAGCACAATGACGCCGTTGCAGCGATGGGTG
>mapped at position 7
TAGCCAgCTTACGCAAGAAGCACAATGACGCCGTTG
>mapped at position 7
TAtCCAACTTACGCAAGAAGCACAATGACGCCGTTG
>mapped at position 1
CTACCTTAGCCAcCTTACGCAAGAAGCACAATGACG
>mapped at position -1
AGCTgCCTTAGCCAACTTACGCAAGAAGCACAATGA
>mapped at position 3
ACCTTAGCCAACTTACGCAAGAAGCACAATGACGCC
>mapped at position 8
AGCCAACTTACGCAAGAAGCACAATGACGCCGCTGC
>mapped at position 2
TACCTTAGCCAACTTACGCAAGAAGCACAATGACGC
>mapped at position -3
GAAGCTAaCTTAGCCAACTTACGCAAGAAGCACAAT
>mapped at position 4
CCTTAGCCgACTTACGCAAGAAGCACAATGACGCCG
>mapped at position -14
ACATTCAACGCGAAGCTACCTTAGCCAACTTACGCg
>mapped at position -10
TCAACACGAAtCTACCTTAGCCAACTTACGCAAGAA
>mapped at position -12
ATTCAACACGAAGCTACCTTAGCCAACTTACtCAAG
>mapped at position 20
CAAGAAGCACAATGACGCCGTTGCACAGATGTGTGA
>mapped at position 13
ACgTACGaAAGAAGCACAATGACGCCGTTGCAGAGA
>mapped at position 15
TgACGCAAGAAGCACAATGACGCCGTTGCAGAGATG
>mapped at position 10
CCAcCTTACGCAAGAAGCACAATGACGCCGTTGCAG
>mapped at position -16
GAACATTCAACACGAAGCTACCTTAGCCAACTTACG
>mapped at position 4
CCTgAGCCAACTTACGCAAGAAGCACAATGACGCCA
>mapped at position 12
AACTTACGCAAGAAGCACAATGACGCCGTTGCAGAG
>mapped at position 2
TACCTTAGCCAACTTACGCAAGAAGCACAATGACCG
>mapped at position 8
AGCaAACgTACGCAAGAAGCACAATGACGCCGTTGC
>mapped at position 4
CCTTAGCCAACTTACGCAAGgAGCACAATGACGCCG
>mapped at position 4
CCTTAGCCAAaTTACGCAAGAAGCACAATGACGCCG
>mapped at position 19
GCAAGAAGCACAATGACGCCGTTGCAGAGATGGGGG
>mapped at position 1
CTACCTTAcaCAACTTACGCAAGAAGCACAATGACG
>mapped at position -5
ACGAAGaTACCTTAGCCAACTTACGCAAGAAGCACA
>mapped at position 10
CtAACTTACGCAAGAAGCACAATGACGCCGTTGCAG
>mapped at position -2
AAGCTACCTTAGCCAACTTACGCAAGAAGCACAATG
>mapped at position 1
CTcCCTTAGCCAACTTACGCAAGAAGCACAATGACG
>mapped at position -4
CGAAGCTACCTTAGCCAACTTACGtAAGAAGCACAA
>mapped at position 15
gTACGCAAGAAGCACAATGACGCCGGTGCAGAGATG
>mapped at position 1
CTACCTTAGCgAACTTACGCAAGAAGCACAATGACG
>mapped at position 1
gTACCTTAGCCAACTTACGCAAGAAtCACAATGACG
>mapped at position -1
AGCTACCTTAGaCAACTTACGCAAGAAGCACAATGA
>mapped at position 8
AGCCAACTTACGCAAGAAGCACAATGACGTCGTTGC
>mapped at position 4
CCTTAGCCAACTTACGCAAGAAGCACAATGACGCCG
>mapped at position 20
CAAGAAGCACAATGACGCCGTTGCAGAGATGGGTGC
>mapped at position 18
CGCAAGAAGCACAATGACGCCGTTGCAGAGATGGGT
>mapped at position -21
GAAGCTAACATTCAACACGAAGCTACCTTAGCCAAC
>mapped at position 9
GCCAACTTAaGaAAGAAGCACAATGACGCCGTTGCA
>mapped at position -6
CACGAAGCTAaCTTAGCCAACTTACGCAAGAAGCAC
>mapped at position -5
ACGAAGaTAgCTTAGCCAACTTACGCAAGAAGCACA
>mapped at position -8
AACACGAAGCTACCTTAGCCAACTTACGCAAGAAGC
>mapped at position 18
CGCAAGAAGCACAATGACGCCGTTGCAGAGATGGGG
>mapped at position -13
CATTCAACACGAAGCTACCTTAGCCAACTTACGCAA
>mapped at position -16
TAACATTCACCACGAAGCTACCTTAGCCAACTTACG
>mapped at position 2
TACCTTAGCaAACTgACGCAAGAAGCACAATGACGC
>mapped at position 9
GCCAgCTTACGCAAGAAGCACAATGACGCCGTTGCA
>mapped at position -6
CACGAAGCTACCTTAGCCAACTTACGCAAGAAGtAC
>mapped at position 20
CAAGAAGCACAATGACGCCGTTGCAGATATGGGTGG
>mapped at position 4
CCTTAGCCAcCTTACGCAAGAAGCACAATGACGCCG
>mapped at position -1
AGCTACCTTAGCCAACTTACGCAAGAAGCACAATGA
>mapped at position 10
CCAACTTACGCAAGAAGCACAATGACGCCGTGGCAG
>mapped at position 14
CTTACGCAAGAAGCACAATGACGCCGTTGCAGCGAT
>mapped at position 4
CCTTAGaCAACTTACGCAAGAAGCACAATGACTCCG
>mapped at position 17
ACGCAAGAAGCACAATGACGCCGTTCCAGAGATGGG
>mapped at position -10
TCAACACGAAcCTACCTTAGCCAACTTACGCAAGAA
>mapped at position 12
AACTgACGCAAGAAGCACAATGACGCCGTTGCAGAG
>mapped at position 10
CCAACTTACGCAAGAAGCACAATGAaGCCGTTGCAG
>mapped at position 1
CTACCTTAGCaAACTTACGCAAGAAGCACAATGACG
>mapped at position 4
CCTTAGCCAgCTTACGCAAGAAGCACAATGACGCCG
>mapped at position 7
TAGCCAACTTACGCAAGAAGCACAATGACGCCGTTG
>mapped at position 4
CCTTAtCCAACTTACGCAAGAAGCACAATGACGCCG
>mapped at position -15
AACATGCCACACGAAGCTACCTTAGCCAACTTACGC
>mapped at position 21
AAGAAGCACAATGACGCCGTTGCAGAGATGTGTGAC
>mapped at position 5
CTTAtCCAACTTACGCAAGAAGCACAATGACGCCGT
>mapped at position -10
TCAACACGAAGCTACCTTAGCCAACTTAtGCAAGAA
>mapped at position 19
GCAAGAAGCACAATGACGCCGTTGCAGAGATGGGTG
>mapped at position -6
CGCGAAGCTACCTTAGCCAACTTACGCAAGAAGCAC
>mapped at position 19
GCAAGAAGCACAATGACGCAGTTGCAGAGATGGGTG
>mapped at position 12
AACTTACGCAAGAAGCACAATGACGCCGTCGCAGAG
>mapped at position -18
GCTAACATTCAACACGAAGCTACCTTAGCCAACTTA
>mapped at position 4
CCgTAGCCAACTgACGCAAGAAGCACAATGACGCCA
>mapped at position 21
AAGAAGCACAATGACGCCGTTGCAGAGATGGGTGAC
>mapped at position 12
AcCTTACGCAAGAAGCACAATGACGCCATTGCAGAG
>mapped at position 4
CCTTAGCCAACTTACGCAAGAAGCACAATGAaGCCG
>mapped at position -4
CGAAGCTACCTTAGCCAACTTACGCAcGAcGCACAA
>mapped at position 8
AGCCAACTTACGCAAGAAGCACAATGACGCCGTTGC
>mapped at position 0
GCTACCTTAGCCAACTTACtCAAGAAGCACAATGAC
>mapped at position 17
ACGCAAGAAGCACAATGACGCCGTTGCGGAGATGGG
>mapped at position 1
CTACCgTAGCCAACTTACGCAAGAAGCACAATGACG
>mapped at position 16
TACGCAAGAAGCACAATGACGCCGGTGCAGAGATGG
>mapped at position -19
AGCTAACATTCAACACGAAGCTACCTTAGCCAACTT
>mapped at position -7
ACACGAAGCTACCTTAGCCAACTTACGCAAGAAGCg
>mapped at position 19
GCAAGAAGCACAATGACGACGTTGCAGAGATGGGCG
>mapped at position 8
AGCCAACgTACGCAAGAAGCACAATGACGCCAGCGG
>mapped at position 17
ACGCAAGAAGCACAATtACGCCGTTGCAGAGATGGG
>mapped at position -6
CAAGAAGCTACCTTAGCCAACTTACGCAAGAAGCAC
>mapped at position 0
GCTACCTgAGCCAACTTACGCAAGAAGCACAATGAC
>mapped at position -17
CTAACATTCAACACTAAGCTACCTTAGCCAACTTAC
>mapped at position -5
ACGAAGaTACCTTAGCCAACTTACGCAAGAAGCACg
>mapped at position -16
TACCATTCAACACGAAGCTgCCTTAGCCAACTTACG
>mapped at position 19
GCAAGAAGCACAATGACGCCTTTGCAGAGATGGGTG
>mapped at position -16
TAACCTTCAACACGAAGCTACCTTAGCCAACTTACG
>mapped at position -9
CAACACGAAGCTACCTTAGCCAACTTAaGCAAGAAG
>mapped at position 9
GCCAACTTACGCAAGAAGCACAATGACGCCGGTGCA
>mapped at position -4
CGAAGCTACCTTAGCCAACTTACGCAAGAAGCACgA
>mapped at position 4
CCTgAGCCAgCTTACGCAAGAAGCACAATGACGCCG
>mapped at position -20
AAGCTAACATTCAACACGAAGCTACCTTAGCCAACT
>mapped at position 20
CAAGAAGCACAATGACGCCGTTGCAGAGATGGGTGG
>mapped at position 20
CAAGAAGCACAATGACGCCGTTGCAGAGATTGGTGA
>mapped at position 17
ACGCAAGAAGCACAATGACGTCGTTGCAGAGATGGG
>mapped at position 14
CTTcCGCAAGAAGCACAATGACGCCGTTGCAGAGAT
>mapped at position 1
CTACCTTAGCCAtCTTACGCAAGAAGCACAATGACG
>mapped at position -6
CACGAAGCTACCTTAGCCAACTTACGCAAGAAGCcC
>mapped at position 7
TAGCCAACTgACGCAAGAAGCACAATGACGCCGTTG
>mapped at position 2
TACaTTAGCCAACTTACGCAAGAAGCACAATGACGC
>mapped at position 9
GCCAACTTACGCAAGAAGCACAATGACGACGGTGCA
>mapped at position 19
GCAAGAAGCACAATGACGCCGTTGCAGAGAGGGGTG
>mapped at position 19
GCAAGAAGCACAATGACGCCGTTGCAGAGATGAGTG
>mapped at position 3
ACCTTAGCagACTTACGCAAGAAGCACAATGACTCC
>mapped at position 1
CTACCTTAGCCAACTTACGCAAGAAGCACAAgGACG
>mapped at position -5
ACGAAGCTACCTTAGCCAACTTACGCAAGAAGCAaA
>mapped at position -3
GAAGCTACCTTAGCCAACTTAaGCAAGAAGCACAAT
>mapped at position -9
CAACACGAAGCTACCTTAGCCAACTTACGCAAGAAG
>mapped at position -6
CACGAAGCTACCTTAGCCAACTTACtCAAGAAGCAC
>mapped at position -16
TAACATTGAACACGAAGCTACCTTAGCCAACTTACG
>reads mapping to fragment GTCATTGTGCTTCTTGCGTATGTTGGCTAAGGTAGC
>mapped at position -19
TACCCATCTCTGCAACGGCGTCATTGTGCTTCTTGC
>mapped at position -19
AACCCATCTCTGCAACGGCGTCATTGTGCTTCTTGC
>mapped at position -21
GTCGCCAATCTCTGCAACGGCGTCATTGTGCTTCTT
>mapped at position -17
CCCATCTCTGGAACGGCGTCATTGTGCTTCTTGCGT
>mapped at position -17
CCCATCTCTGCAACGACGTCATTGTGCTTCTTGCGT
>mapped at position -17
CCCATCTCCGCAACGGCGTCATTGTGCTTCTTGCGT
>mapped at position -16
CCATCTCTGCACCGGCGTCATTGTGCTTCTTGCGTA
>mapped at position -16
CCATCTCTGCAACGGCGTCATTGTGCTTCTTGCGTA
>mapped at position -19
CACCCCTCTCTGCAACGGCGTCATTGTGCTTCTTGC
>mapped at position -21
GTCACACATCTCTGCAACGGCGTCATTGTGCTTCTT
>mapped at position -19
CGCCCATCTCTGCAACGGCGTCATTGTGCTTCTTGC
>mapped at position 21
GTTGGCTAAGGTAGCTTCGTGTTGAATGTTAGCTTC
>mapped at position 20
TGTTGGCTAAGGTAGCTTCGTGTTGCATGTTAGCTT
>mapped at position -17
CCCAACTCTGCAACGGCGTCATTGTGCTTCTTGCGT
>mapped at position -20
TCACACATCTGTGCAACGGCGTCATTGTGCTTCTTG
>mapped at position -21
GTCACCCATCTCTGCAACGGCGTCATTGTGCTTCTT
>mapped at position -20
TCACCAATCTCTGCAACGGCGTCATTGTGCTTCTTG
>mapped at position -17
CCCATCTCTCCAACGGCGTCATTGTGCTTCTTGCGT
>mapped at position -19
CACCCATCTATGCAACGGCGTCATTGTGCTTCTTGC
>mapped at position -19
CCCCCATCTCTGCAACGGCGTCATTGTGCTTCTTGC
>mapped at position -19
CACCCATCGCTGCAACGGCGTCATTGTGCTTCTTGC
>mapped at position -19
CGCCCATCTCTGCAACGTCGTCATTGTGCTTCTTGC
>mapped at position -20
TCACCCATCTCTGCAACGGCGTCATTGTGCTTCTTG
>mapped at position -20
TCCCCCATCTCTGCAACGGCGTCATTGTGCTTCTTG
>mapped at position -20
GCACCCATCTCTGCAACGGCGTCATTGTGCTTCTTG
>mapped at position -19
CACCCATCTCTACAACGGCGTCATTGTGCTTCTTGC
>mapped at position -17
CCCATCTCTGTAACGGCGTCATTGTGCTTCTTGCGT
>mapped at position -17
CCCATCTCTGCACCGGCGTCATTGTGCTTCTTGCGT
>mapped at position -18
ACCCATCTCTGCAACGGCGTCATTGTGCTTCTTGCG
>mapped at position -18
GCCCATCTCTGCAACGGCGTCATTGTGCTTCTTGCG
>mapped at position -19
CACCCATCTCTGCAACTGCGTCATTGTGCTTCTTGC
>mapped at position -17
CCCATCTCGGCAACGGCGTCATTGTGCTTCTTGCGT
>mapped at position -20
CCACCCATCTCTGCAACGGCGTCATTGTGCTTCTTG
>mapped at position -19
CACCCACCTCTGCACCGGCGTCATTGTGCTTCTTGC
>mapped at position -19
CACCCATCTCTGCAAAGGCGTCATTGTGCTTCTTGC
>mapped at position -17
CCCATCTCTGCAACGGCGTCATTGTGCTTCTTGCGT
>mapped at position -19
CCCCCATCTCTGCCACGGCGTCATTGTGCTTCTTGC
>mapped at position -19
CACCCATCTCTGCAACGGCGTCATTGTGCTTCTTGC
>mapped at position -17
CCAATCTCTGCAACGGCGTCATTGTGCTTCTTGCGT
>mapped at position 20
TGTTGGCTAAGGTAGCTTCGTGTTGAATGTTAGCTT
>mapped at position -20
TCACCCATCTCGGCAACGGCGTCATTGTGCTTCTTG
>mapped at position -18
CCCCATCTCTGCAACGGCGTCATTGTGCTTCTTGCG
>mapped at position -19
CACTCATCTCTGCAACGGCGTCATTGTGCTTCTTGC
>mapped at position -20
CCACCCATATCTGCAACGGCGTCATTGTGCTTCTTG
>mapped at position -18
ACCCATCTATGCAACGGCGTCATTGTGCTTCTTGCG
>mapped at position -19
CACCCATCTCTGCAACGGTGTCATTGTGCTTCTTGC
>mapped at position -19
CATCCATCTCTGCAACGGCGTCATTGTGCTTCTTGC
>reads mapping to fragment GCTACCTTAGCCAACATACGCAAGAAGCACAATGAC
>mapped at position 21
AAGAAGCACAATGACGCCGTTGCAGAGATTGGCGAC
>mapped at position 19
GCAAGAAGCACAATGACACCGTTGCAGAGATGGGTG
>mapped at position 17
ACGCAAGAAGCACAATGACGCCGTTACAGAGATGGG
>mapped at position 19
GCAAGAAGCACAATGACGCCGGTGCAGAGGTGGGTG
>mapped at position 19
GCAAGAAGCACAATGACGCCGTTGCAGAGATGGGCG
>mapped at position 19
GCAAGAAGCACAATGACGCCGTTGCATAGATGGGTG
>mapped at position 17
ACGCAAGAAGCACAATGACGCCGTTGCAGAGATTGG
>mapped at position 20
CAAGAAGCACAATGACGCCGTTGCAGAGATGGGTGA
>mapped at position 17
ACGCAAGAAGCACAATGACGCCGTTGCAGAGATGGG
>mapped at position 20
CAAGAAGCACAATGACGCCGTTGCCGAGATGGGTGA
>mapped at position 19
GCAAGAAGCACAATGACGCCGTTGCAGCGATGGGTG
>mapped at position 17
ACGCAAGAAGCACAATGACGCCGTTGCAGAGTTGGG
>mapped at position 20
CAAGAAGCACAATGACGCCGTTGCACAGATGTGTGA
>mapped at position 17
ACGCAAGAAGCACAATGACGCCGGTGCAGAGATGGG
>mapped at position 19
GCAAGAAGCACAATGACGCCGTTGCAGAGATGGGGG
>mapped at position 19
GCAAGAAGCACAATGACGCCGTTGTAGAGATGGGTG
>mapped at position 20
CAAGAAGCACAATGACGCCGTTGCAGAGATGGGTGC
>mapped at position 18
CGCAAGAAGCACAATGACGCCGTTGCAGAGATGGGT
>mapped at position -21
GAAGCTAACATTCAACACGAAGCTACCTTAGCCAAC
>mapped at position 18
CGCAAGAAGCACAATGACGCCGTTGCAGAGATGGGG
>mapped at position 20
CAAGAAGCACAATGACGCCGTTGCAGAGATGGGGGA
>mapped at position 20
CAAGAAGCACAATGACGCCGTTGCAGATATGGGTGG
>mapped at position 19
GCAAGAAGCACAATGACGCCGTTGCAGAGATGGGTT
>mapped at position 18
CGCAAGAAGCACAATGACGCCGTTGCAGAGATGGGC
>mapped at position 17
ACGCAAGAAGCACAATGACGCCGTTCCAGAGATGGG
>mapped at position -20
AAGCTAACATTCAACACGAAGCTACCTTAGCCAACA
>mapped at position 21
AAGAAGCACAATGACGCCGTTGCAGAGATGTGTGAC
>mapped at position 19
GCAAGAAGCACAATGACGCCGTTGCAGAGATGGGTG
>mapped at position 19
GCAAGAAGCACAATGACGCAGTTGCAGAGATGGGTG
>mapped at position 19
GCAAGAAGCACAATGACGCCGTGGCAGAGATGGGGG
>mapped at position 19
GCAAGAAGCACAATGACGCCGTTGCAGAGATGGATG
>mapped at position 17
ACGCAAGAAGCACAATGACGCCGTTGGAGAGATGGG
>mapped at position 21
AAGAAGCACAATGACGCCGTTGCAGAGATGGGTGAC
>mapped at position -20
AAGCTAACATGCAACACGAAGCTACCTTAGCCAACA
>mapped at position 17
ACGCAAGAAGCACAATGACGCCGTTGCGGAGATGGG
>mapped at position 16
TACGCAAGAAGCACAATGACGCCGGTGCAGAGATGG
>mapped at position 19
GCAAGAAGCACAATGACGACGTTGCAGAGATGGGCG
>mapped at position 19
GCAAGAAGCACAATGACGCCGTTGCAGAGATGGGTA
>mapped at position 19
GCAAGAAGCACAATGACGCCTTTGCAGAGATGGGTG
>mapped at position 18
CGCAAGAAGCACAATGACGCCGTTGCATAGATGGGT
>mapped at position 20
CAAGAAGCACAATGACGCCGTTGCAGAGATGGGTGG
>mapped at position 20
CAAGAAGCACAATGACGCCGTTGCAGAGATTGGTGA
>mapped at position 17
ACGCAAGAAGCACAATGACGTCGTTGCAGAGATGGG
>mapped at position 16
TACGCAAGAAGCACAATGACGCCGTTGCAGAGATGG
>mapped at position 19
GCAAGAAGCACAATGACGCCGTTGCAGAGAGGGGTG
>mapped at position 19
GCAAGAAGCACAATGACGCCGTTGCAGAGATGAGTG
>mapped at position 17
ACGCAAGAAGCACAATGACGCCGTTGCCGAGATGGG
>reads mapping to fragment GTCATTGTGCTTCTTGCGTACGTTGGCTAAGGTAGC
>mapped at position -19
TACCCATCTCTGCAACGGCGTCATTGTGCTTCTTGC
>mapped at position -19
AACCCATCTCTGCAACGGCGTCATTGTGCTTCTTGC
>mapped at position -21
GTCGCCAATCTCTGCAACGGCGTCATTGTGCTTCTT
>mapped at position -17
CCCATCTCTGGAACGGCGTCATTGTGCTTCTTGCGT
>mapped at position 16
CGTACGTTGGCTAAGGTAGCTTCGTGTTGAATGTTA
>mapped at position -17
CCCATCTCTGCAACGACGTCATTGTGCTTCTTGCGT
>mapped at position -17
CCCATCTCCGCAACGGCGTCATTGTGCTTCTTGCGT
>mapped at position -16
CCATCTCTGCACCGGCGTCATTGTGCTTCTTGCGTA
>mapped at position -16
CCATCTCTGCAACGGCGTCATTGTGCTTCTTGCGTA
>mapped at position -19
CACCCCTCTCTGCAACGGCGTCATTGTGCTTCTTGC
>mapped at position -21
GTCACACATCTCTGCAACGGCGTCATTGTGCTTCTT
>mapped at position -19
CGCCCATCTCTGCAACGGCGTCATTGTGCTTCTTGC
>mapped at position 21
GTTGGCTAAGGTAGCTTCGTGTTGAATGTTAGCTTC
>mapped at position -17
CCCAACTCTGCAACGGCGTCATTGTGCTTCTTGCGT
>mapped at position -20
TCACACATCTGTGCAACGGCGTCATTGTGCTTCTTG
>mapped at position -21
GTCACCCATCTCTGCAACGGCGTCATTGTGCTTCTT
>mapped at position -20
TCACCAATCTCTGCAACGGCGTCATTGTGCTTCTTG
>mapped at position -17
CCCATCTCTCCAACGGCGTCATTGTGCTTCTTGCGT
>mapped at position -19
CACCCATCTATGCAACGGCGTCATTGTGCTTCTTGC
>mapped at position -19
CCCCCATCTCTGCAACGGCGTCATTGTGCTTCTTGC
>mapped at position -14
ATCTCTGCAACGGCGTCATTGTGCTTCTTGCGTACG
>mapped at position -19
CACCCATCGCTGCAACGGCGTCATTGTGCTTCTTGC
>mapped at position -19
CGCCCATCTCTGCAACGTCGTCATTGTGCTTCTTGC
>mapped at position -20
TCACCCATCTCTGCAACGGCGTCATTGTGCTTCTTG
>mapped at position -20
TCCCCCATCTCTGCAACGGCGTCATTGTGCTTCTTG
>mapped at position -20
GCACCCATCTCTGCAACGGCGTCATTGTGCTTCTTG
>mapped at position -19
CACCCATCTCTACAACGGCGTCATTGTGCTTCTTGC
>mapped at position -17
CCCATCTCTGTAACGGCGTCATTGTGCTTCTTGCGT
>mapped at position -17
CCCATCTCTGCACCGGCGTCATTGTGCTTCTTGCGT
>mapped at position -18
ACCCATCTCTGCAACGGCGTCATTGTGCTTCTTGCG
>mapped at position -18
GCCCATCTCTGCAACGGCGTCATTGTGCTTCTTGCG
>mapped at position -19
CACCCATCTCTGCAACTGCGTCATTGTGCTTCTTGC
>mapped at position -17
CCCATCTCGGCAACGGCGTCATTGTGCTTCTTGCGT
>mapped at position -20
CCACCCATCTCTGCAACGGCGTCATTGTGCTTCTTG
>mapped at position -15
CATCTCTGCACCGGCGTCATTGTGCTTCTTGCGTAC
>mapped at position -19
CACCCACCTCTGCACCGGCGTCATTGTGCTTCTTGC
>mapped at position -19
CACCCATCTCTGCAAAGGCGTCATTGTGCTTCTTGC
>mapped at position -17
CCCATCTCTGCAACGGCGTCATTGTGCTTCTTGCGT
>mapped at position 20
CGTTGGCTAAGGTAGCTTCGTGTTGAATGTCAGCTT
>mapped at position -19
CCCCCATCTCTGCCACGGCGTCATTGTGCTTCTTGC
>mapped at position -19
CACCCATCTCTGCAACGGCGTCATTGTGCTTCTTGC
>mapped at position -17
CCAATCTCTGCAACGGCGTCATTGTGCTTCTTGCGT
>mapped at position -20
TCACCCATCTCGGCAACGGCGTCATTGTGCTTCTTG
>mapped at position -18
CCCCATCTCTGCAACGGCGTCATTGTGCTTCTTGCG
>mapped at position -19
CACTCATCTCTGCAACGGCGTCATTGTGCTTCTTGC
>mapped at position -13
TCTCTGCAACGGCGTCATTGTGCTTCTTGCGTACGT
>mapped at position -20
CCACCCATATCTGCAACGGCGTCATTGTGCTTCTTG
>mapped at position 20
CGTTGGCTAAGGTAGCTTCGTGTTGAATGTTAGCTT
>mapped at position -4
CGGCGTCATTGTGCTTCTTGCGTACGTTGGCTAAGG
>mapped at position -8
CCGCTGGCGTCATTGTGCTTCTTGCGTACGTTGGCT
>mapped at position -18
ACCCATCTATGCAACGGCGTCATTGTGCTTCTTGCG
>mapped at position -19
CACCCATCTCTGCAACGGTGTCATTGTGCTTCTTGC
>mapped at position -19
CATCCATCTCTGCAACGGCGTCATTGTGCTTCTTGC
>reads mapping to fragment GCTACCTTAGCCAACGTACGCAAGAAGCACAATGAC
>mapped at position -20
AAGCTGACATTCAACACGAAGCTACCTTAGCCAACG
>mapped at position 4
CCTTAGCCAACGTACGCAAGAAGCACAATGACGCCG
>mapped at position 21
AAGAAGCACAATGACGCCGTTGCAGAGATTGGCGAC
>mapped at position 19
GCAAGAAGCACAATGACACCGTTGCAGAGATGGGTG
>mapped at position 17
ACGCAAGAAGCACAATGACGCCGTTACAGAGATGGG
>mapped at position 19
GCAAGAAGCACAATGACGCCGGTGCAGAGGTGGGTG
>mapped at position 19
GCAAGAAGCACAATGACGCCGTTGCAGAGATGGGCG
>mapped at position 19
GCAAGAAGCACAATGACGCCGTTGCATAGATGGGTG
>mapped at position 17
ACGCAAGAAGCACAATGACGCCGTTGCAGAGATTGG
>mapped at position 20
CAAGAAGCACAATGACGCCGTTGCAGAGATGGGTGA
>mapped at position 14
CGTACGCAAGAAGCACAATGACGCCGTTGCAGAGAT
>mapped at position 17
ACGCAAGAAGCACAATGACGCCGTTGCAGAGATGGG
>mapped at position -20
AAGCTAACATTCAACACGAAGCTACCTTAGCCAACG
>mapped at position 20
CAAGAAGCACAATGACGCCGTTGCCGAGATGGGTGA
>mapped at position 19
GCAAGAAGCACAATGACGCCGTTGCAGCGATGGGTG
>mapped at position 17
ACGCAAGAAGCACAATGACGCCGTTGCAGAGTTGGG
>mapped at position 20
CAAGAAGCACAATGACGCCGTTGCACAGATGTGTGA
>mapped at position 17
ACGCAAGAAGCACAATGACGCCGGTGCAGAGATGGG
>mapped at position -16
TAACATTCAACACGAAGCTACCTTAGCCAACGTACG
>mapped at position 19
GCAAGAAGCACAATGACGCCGTTGCAGAGATGGGGG
>mapped at position 15
GTACGCAAGAAGCACAATGACGCCGGTGCAGAGATG
>mapped at position 19
GCAAGAAGCACAATGACGCCGTTGTAGAGATGGGTG
>mapped at position 20
CAAGAAGCACAATGACGCCGTTGCAGAGATGGGTGC
>mapped at position 18
CGCAAGAAGCACAATGACGCCGTTGCAGAGATGGGT
>mapped at position -21
GAAGCTAACATTCAACACGAAGCTACCTTAGCCAAC
>mapped at position 18
CGCAAGAAGCACAATGACGCCGTTGCAGAGATGGGG
>mapped at position 20
CAAGAAGCACAATGACGCCGTTGCAGAGATGGGGGA
>mapped at position 20
CAAGAAGCACAATGACGCCGTTGCAGATATGGGTGG
>mapped at position 19
GCAAGAAGCACAATGACGCCGTTGCAGAGATGGGTT
>mapped at position 18
CGCAAGAAGCACAATGACGCCGTTGCAGAGATGGGC
>mapped at position 17
ACGCAAGAAGCACAATGACGCCGTTCCAGAGATGGG
>mapped at position 13
ACGTACGCAAGAAGCACAATGACGCCGTTGCAGAGA
>mapped at position 21
AAGAAGCACAATGACGCCGTTGCAGAGATGTGTGAC
>mapped at position 19
GCAAGAAGCACAATGACGCCGTTGCAGAGATGGGTG
>mapped at position 19
GCAAGAAGCACAATGACGCAGTTGCAGAGATGGGTG
>mapped at position 19
GCAAGAAGCACAATGACGCCGTGGCAGAGATGGGGG
>mapped at position 19
GCAAGAAGCACAATGACGCCGTTGCAGAGATGGATG
>mapped at position 17
ACGCAAGAAGCACAATGACGCCGTTGGAGAGATGGG
>mapped at position 21
AAGAAGCACAATGACGCCGTTGCAGAGATGGGTGAC
>mapped at position 17
ACGCAAGAAGCACAATGACGCCGTTGCGGAGATGGG
>mapped at position 16
TACGCAAGAAGCACAATGACGCCGGTGCAGAGATGG
>mapped at position 19
GCAAGAAGCACAATGACGACGTTGCAGAGATGGGCG
>mapped at position 8
AGCCAACGTACGCAAGAAGCACAATGACGCCAGCGG
>mapped at position 19
GCAAGAAGCACAATGACGCCGTTGCAGAGATGGGTA
>mapped at position 19
GCAAGAAGCACAATGACGCCTTTGCAGAGATGGGTG
>mapped at position 18
CGCAAGAAGCACAATGACGCCGTTGCATAGATGGGT
>mapped at position 20
CAAGAAGCACAATGACGCCGTTGCAGAGATGGGTGG
>mapped at position 20
CAAGAAGCACAATGACGCCGTTGCAGAGATTGGTGA
>mapped at position 17
ACGCAAGAAGCACAATGACGTCGTTGCAGAGATGGG
>mapped at position 16
TACGCAAGAAGCACAATGACGCCGTTGCAGAGATGG
>mapped at position 19
GCAAGAAGCACAATGACGCCGTTGCAGAGAGGGGTG
>mapped at position 19
GCAAGAAGCACAATGACGCCGTTGCAGAGATGAGTG
>mapped at position 17
ACGCAAGAAGCACAATGACGCCGTTGCCGAGATGGG
>reads mapping to fragment GTCATTGTGCTTCTTGCGTCAGTTGGCTAAGGTAGC
>mapped at position -19
TACCCATCTCTGCAACGGCGTCATTGTGCTTCTTGC
>mapped at position -19
AACCCATCTCTGCAACGGCGTCATTGTGCTTCTTGC
>mapped at position -21
GTCGCCAATCTCTGCAACGGCGTCATTGTGCTTCTT
>mapped at position -17
CCCATCTCTGGAACGGCGTCATTGTGCTTCTTGCGT
>mapped at position -17
CCCATCTCTGCAACGACGTCATTGTGCTTCTTGCGT
>mapped at position -17
CCCATCTCCGCAACGGCGTCATTGTGCTTCTTGCGT
>mapped at position 20
AGTTGGCTAAGGTAGCTTCGTGTTGAATGTTAGCTT
>mapped at position -19
CACCCCTCTCTGCAACGGCGTCATTGTGCTTCTTGC
>mapped at position -21
GTCACACATCTCTGCAACGGCGTCATTGTGCTTCTT
>mapped at position -19
CGCCCATCTCTGCAACGGCGTCATTGTGCTTCTTGC
>mapped at position 21
GTTGGCTAAGGTAGCTTCGTGTTGAATGTTAGCTTC
>mapped at position -17
CCCAACTCTGCAACGGCGTCATTGTGCTTCTTGCGT
>mapped at position -20
TCACACATCTGTGCAACGGCGTCATTGTGCTTCTTG
>mapped at position -21
GTCACCCATCTCTGCAACGGCGTCATTGTGCTTCTT
>mapped at position -12
CTCTGCAACGGCGTCATTGTGCTTCTTGCGTCAGTT
>mapped at position -20
TCACCAATCTCTGCAACGGCGTCATTGTGCTTCTTG
>mapped at position -17
CCCATCTCTCCAACGGCGTCATTGTGCTTCTTGCGT
>mapped at position -19
CACCCATCTATGCAACGGCGTCATTGTGCTTCTTGC
>mapped at position -19
CCCCCATCTCTGCAACGGCGTCATTGTGCTTCTTGC
>mapped at position 16
CGTCAGTTGGCTAAGGTAGCTTCGTGTTCAATGTTA
>mapped at position -19
CACCCATCGCTGCAACGGCGTCATTGTGCTTCTTGC
>mapped at position -19
CGCCCATCTCTGCAACGTCGTCATTGTGCTTCTTGC
>mapped at position -20
TCACCCATCTCTGCAACGGCGTCATTGTGCTTCTTG
>mapped at position -20
TCCCCCATCTCTGCAACGGCGTCATTGTGCTTCTTG
>mapped at position -20
GCACCCATCTCTGCAACGGCGTCATTGTGCTTCTTG
>mapped at position -6
AACGGCGTCATTGTGCTTCTTGCGTCAGTTGGCTAA
>mapped at position -19
CACCCATCTCTACAACGGCGTCATTGTGCTTCTTGC
>mapped at position -17
CCCATCTCTGTAACGGCGTCATTGTGCTTCTTGCGT
>mapped at position -17
CCCATCTCTGCACCGGCGTCATTGTGCTTCTTGCGT
>mapped at position -18
ACCCATCTCTGCAACGGCGTCATTGTGCTTCTTGCG
>mapped at position -15
CATCTCTGCAACGGCGTCATTGTGCTTCTTGCGTCA
>mapped at position -18
GCCCATCTCTGCAACGGCGTCATTGTGCTTCTTGCG
>mapped at position -19
CACCCATCTCTGCAACTGCGTCATTGTGCTTCTTGC
>mapped at position -17
CCCATCTCGGCAACGGCGTCATTGTGCTTCTTGCGT
>mapped at position -20
CCACCCATCTCTGCAACGGCGTCATTGTGCTTCTTG
>mapped at position -19
CACCCACCTCTGCACCGGCGTCATTGTGCTTCTTGC
>mapped at position -19
CACCCATCTCTGCAAAGGCGTCATTGTGCTTCTTGC
>mapped at position -17
CCCATCTCTGCAACGGCGTCATTGTGCTTCTTGCGT
>mapped at position -19
CCCCCATCTCTGCCACGGCGTCATTGTGCTTCTTGC
>mapped at position -19
CACCCATCTCTGCAACGGCGTCATTGTGCTTCTTGC
>mapped at position -17
CCAATCTCTGCAACGGCGTCATTGTGCTTCTTGCGT
>mapped at position -20
TCACCCATCTCGGCAACGGCGTCATTGTGCTTCTTG
>mapped at position -18
CCCCATCTCTGCAACGGCGTCATTGTGCTTCTTGCG
>mapped at position -19
CACTCATCTCTGCAACGGCGTCATTGTGCTTCTTGC
>mapped at position -20
CCACCCATATCTGCAACGGCGTCATTGTGCTTCTTG
>mapped at position -7
CAACGGCGTCATTGTGCTTCTTGCGTCAGTTGGCTA
>mapped at position -18
ACCCATCTATGCAACGGCGTCATTGTGCTTCTTGCG
>mapped at position -19
CACCCATCTCTGCAACGGTGTCATTGTGCTTCTTGC
>mapped at position -19
CATCCATCTCTGCAACGGCGTCATTGTGCTTCTTGC
>mapped at position 14
TGCGTCAGTTGGCTAAGGTAGCTTCGTGTTGAATGT
>reads mapping to fragment GCTACCTTAGCCAACTGACGCAAGAAGCACAATGAC
>mapped at position 21
AAGAAGCACAATGACGCCGTTGCAGAGATTGGCGAC
>mapped at position 19
GCAAGAAGCACAATGACACCGTTGCAGAGATGGGTG
>mapped at position 17
ACGCAAGAAGCACAATGACGCCGTTACAGAGATGGG
>mapped at position 19
GCAAGAAGCACAATGACGCCGGTGCAGAGGTGGGTG
>mapped at position 19
GCAAGAAGCACAATGACGCCGTTGCAGAGATGGGCG
>mapped at position 19
GCAAGAAGCACAATGACGCCGTTGCATAGATGGGTG
>mapped at position 17
ACGCAAGAAGCACAATGACGCCGTTGCAGAGATTGG
>mapped at position 20
CAAGAAGCACAATGACGCCGTTGCAGAGATGGGTGA
>mapped at position 17
ACGCAAGAAGCACAATGACGCCGTTGCAGAGATGGG
>mapped at position -14
ACATTCAACACGAAGCTACCTTAGCCAACTGACGCA
>mapped at position 20
CAAGAAGCACAATGACGCCGTTGCCGAGATGGGTGA
>mapped at position 19
GCAAGAAGCACAATGACGCCGTTGCAGCGATGGGTG
>mapped at position 17
ACGCAAGAAGCACAATGACGCCGTTGCAGAGTTGGG
>mapped at position 20
CAAGAAGCACAATGACGCCGTTGCACAGATGTGTGA
>mapped at position 15
TGACGCAAGAAGCACAATGACGCCGTTGCAGAGATG
>mapped at position 17
ACGCAAGAAGCACAATGACGCCGGTGCAGAGATGGG
>mapped at position 19
GCAAGAAGCACAATGACGCCGTTGCAGAGATGGGGG
>mapped at position 19
GCAAGAAGCACAATGACGCCGTTGTAGAGATGGGTG
>mapped at position 20
CAAGAAGCACAATGACGCCGTTGCAGAGATGGGTGC
>mapped at position 18
CGCAAGAAGCACAATGACGCCGTTGCAGAGATGGGT
>mapped at position -21
GAAGCTAACATTCAACACGAAGCTACCTTAGCCAAC
>mapped at position 18
CGCAAGAAGCACAATGACGCCGTTGCAGAGATGGGG
>mapped at position 20
CAAGAAGCACAATGACGCCGTTGCAGAGATGGGGGA
>mapped at position -16
TAACATTGAACACGAAGCTACCTTAGCCAACTGACG
>mapped at position 20
CAAGAAGCACAATGACGCCGTTGCAGATATGGGTGG
>mapped at position 19
GCAAGAAGCACAATGACGCCGTTGCAGAGATGGGTT
>mapped at position 18
CGCAAGAAGCACAATGACGCCGTTGCAGAGATGGGC
>mapped at position 17
ACGCAAGAAGCACAATGACGCCGTTCCAGAGATGGG
>mapped at position 12
AACTGACGCAAGAAGCACAATGACGCCGTTGCAGAG
>mapped at position 21
AAGAAGCACAATGACGCCGTTGCAGAGATGTGTGAC
>mapped at position 19
GCAAGAAGCACAATGACGCCGTTGCAGAGATGGGTG
>mapped at position 19
GCAAGAAGCACAATGACGCAGTTGCAGAGATGGGTG
>mapped at position 19
GCAAGAAGCACAATGACGCCGTGGCAGAGATGGGGG
>mapped at position 19
GCAAGAAGCACAATGACGCCGTTGCAGAGATGGATG
>mapped at position 17
ACGCAAGAAGCACAATGACGCCGTTGGAGAGATGGG
>mapped at position 21
AAGAAGCACAATGACGCCGTTGCAGAGATGGGTGAC
>mapped at position 17
ACGCAAGAAGCACAATGACGCCGTTGCGGAGATGGG
>mapped at position 19
GCAAGAAGCACAATGACGACGTTGCAGAGATGGGCG
>mapped at position 19
GCAAGAAGCACAATGACGCCGTTGCAGAGATGGGTA
>mapped at position 19
GCAAGAAGCACAATGACGCCTTTGCAGAGATGGGTG
>mapped at position 18
CGCAAGAAGCACAATGACGCCGTTGCATAGATGGGT
>mapped at position -20
AAGCTAACATTCAACACGAAGCTACCTTAGCCAACT
>mapped at position 20
CAAGAAGCACAATGACGCCGTTGCAGAGATGGGTGG
>mapped at position 20
CAAGAAGCACAATGACGCCGTTGCAGAGATTGGTGA
>mapped at position 17
ACGCAAGAAGCACAATGACGTCGTTGCAGAGATGGG
>mapped at position 6
TTAGCCAACTGACGCAAGAAGCACAATGACGCCGTT
>mapped at position 7
TAGCCAACTGACGCAAGAAGCACAATGACGCCGTTG
>mapped at position 19
GCAAGAAGCACAATGACGCCGTTGCAGAGAGGGGTG
>mapped at position 19
GCAAGAAGCACAATGACGCCGTTGCAGAGATGAGTG
>mapped at position 17
ACGCAAGAAGCACAATGACGCCGTTGCCGAGATGGG
>reads mapping to fragment GTCATTGTGCTTCTTGAGTAAGTTGGCTAAGGTAGC
>mapped at position 19
AAGTTGGCTAAGGTAGCTTCGTGTTGAATGTTAGCT
>mapped at position 18
TAAGTTGGCTAAGGTAGCTTCGTGTTGAATGTTAGC
>mapped at position -21
GTCGCCAATCTCTGCAACGGCGTCATTGTGCTTCTT
>mapped at position 20
AGTTGGCTAAGGTAGCTTCGTGTTGAATGTTAGCTT
>mapped at position 17
GTAAGTTGGCTAAGGTAGCTTCGTGTGGAATGTTAG
>mapped at position -21
GTCACACATCTCTGCAACGGCGTCATTGTGCTTCTT
>mapped at position 21
GTTGGCTAAGGTAGCTTCGTGTTGAATGTTAGCTTC
>mapped at position 12
CTTGAGTAAGTTGGCTAAGGTAGCTTCGTGTTGAAT
>mapped at position 17
GTAAGTTGGCTAAGGTAGCTTCGTTTTGAATGTTAG
>mapped at position -20
TCACACATCTGTGCAACGGCGTCATTGTGCTTCTTG
>mapped at position -21
GTCACCCATCTCTGCAACGGCGTCATTGTGCTTCTT
>mapped at position -20
TCACCAATCTCTGCAACGGCGTCATTGTGCTTCTTG
>mapped at position -20
TCACCCATCTCTGCAACGGCGTCATTGTGCTTCTTG
>mapped at position -20
TCCCCCATCTCTGCAACGGCGTCATTGTGCTTCTTG
>mapped at position 17
GTAAGTTGGCTAAGGTAGCTTAGTGTTGAATGTTAG
>mapped at position -20
GCACCCATCTCTGCAACGGCGTCATTGTGCTTCTTG
>mapped at position -20
CCACCCATCTCTGCAACGGCGTCATTGTGCTTCTTG
>mapped at position 6
GTGCTTCTTGAGTAAGTTGGCTAAGGTAGCTTCGTG
>mapped at position 17
GTAAGTTGGCTAAGGTAGCTTCGTGTTGAATGTTAG
>mapped at position -20
TCACCCATCTCGGCAACGGCGTCATTGTGCTTCTTG
>mapped at position 17
GTAAGTTGGCTAAGGTAGCTTCGTGTTTAATGTTAG
>mapped at position -20
CCACCCATATCTGCAACGGCGTCATTGTGCTTCTTG
>mapped at position 0
GTCATTGTGCTTCTTGAGTAAGTTGGCTAAGGTAGC
>mapped at position 19
AAGTTGGCTAAGGTAGCTTCGTGTTGAATGTTAACT
>reads mapping to fragment GCTACCTTAGCCAACTTACTCAAGAAGCACAATGAC
>mapped at position 21
AAGAAGCACAATGACGCCGTTGCAGAGATTGGCGAC
>mapped at position 20
CAAGAAGCACAATGACGCCGTTGCAGAGATGGGTGA
>mapped at position 20
CAAGAAGCACAATGACGCCGTTGCCGAGATGGGTGA
>mapped at position -12
ATTCAACACGAAGCTACCTTAGCCAACTTACTCAAG
>mapped at position 20
CAAGAAGCACAATGACGCCGTTGCACAGATGTGTGA
>mapped at position -17
CTAACATTCAACACGAAGCTACCTTAGCCAACTTAC
>mapped at position 20
CAAGAAGCACAATGACGCCGTTGCAGAGATGGGTGC
>mapped at position -21
GAAGCTAACATTCAACACGAAGCTACCTTAGCCAAC
>mapped at position -17
CTAACATTAAACACGAAGCTACCTTAGCCAACTTAC
>mapped at position 20
CAAGAAGCACAATGACGCCGTTGCAGAGATGGGGGA
>mapped at position 20
CAAGAAGCACAATGACGCCGTTGCAGATATGGGTGG
>mapped at position -17
CTAACATTCAAAACGAAGCTACCTTAGCCAACTTAC
>mapped at position -19
AGTTAACATTCAACACGAAGCTACCTTAGCCAACTT
>mapped at position 21
AAGAAGCACAATGACGCCGTTGCAGAGATGTGTGAC
>mapped at position -18
GCTAACATTCAACACGAAGCTACCTTAGCCAACTTA
>mapped at position 21
AAGAAGCACAATGACGCCGTTGCAGAGATGGGTGAC
>mapped at position 0
GCTACCTTAGCCAACTTACTCAAGAAGCACAATGAC
>mapped at position -19
AGCTAACATTCAACACGAAGCTACCTTAGCCAACTT
>mapped at position -17
CTAACATTCAACACTAAGCTACCTTAGCCAACTTAC
>mapped at position -17
CTAACATTCCACACGAAGCTACCTTAGCCAACTTAC
>mapped at position -20
AAGCTAACATTCAACACGAAGCTACCTTAGCCAACT
>mapped at position 20
CAAGAAGCACAATGACGCCGTTGCAGAGATGGGTGG
>mapped at position 20
CAAGAAGCACAATGACGCCGTTGCAGAGATTGGTGA
>mapped at position -6
CACGAAGCTACCTTAGCCAACTTACTCAAGAAGCAC
>reads mapping to fragment GTCATTGTGCTTCTTGCGCAAGTTGGCTAAGGTAGC
>mapped at position -19
TACCCATCTCTGCAACGGCGTCATTGTGCTTCTTGC
>mapped at position 19
AAGTTGGCTAAGGTAGCTTCGTGTTGAATGTTAGCT
>mapped at position -19
AACCCATCTCTGCAACGGCGTCATTGTGCTTCTTGC
>mapped at position -21
GTCGCCAATCTCTGCAACGGCGTCATTGTGCTTCTT
>mapped at position 20
AGTTGGCTAAGGTAGCTTCGTGTTGAATGTTAGCTT
>mapped at position -19
CACCCCTCTCTGCAACGGCGTCATTGTGCTTCTTGC
>mapped at position -21
GTCACACATCTCTGCAACGGCGTCATTGTGCTTCTT
>mapped at position -19
CGCCCATCTCTGCAACGGCGTCATTGTGCTTCTTGC
>mapped at position 21
GTTGGCTAAGGTAGCTTCGTGTTGAATGTTAGCTTC
>mapped at position -20
TCACACATCTGTGCAACGGCGTCATTGTGCTTCTTG
>mapped at position -21
GTCACCCATCTCTGCAACGGCGTCATTGTGCTTCTT
>mapped at position -20
TCACCAATCTCTGCAACGGCGTCATTGTGCTTCTTG
>mapped at position -19
CACCCATCTATGCAACGGCGTCATTGTGCTTCTTGC
>mapped at position -19
CCCCCATCTCTGCAACGGCGTCATTGTGCTTCTTGC
>mapped at position -19
CACCCATCGCTGCAACGGCGTCATTGTGCTTCTTGC
>mapped at position -19
CGCCCATCTCTGCAACGTCGTCATTGTGCTTCTTGC
>mapped at position -20
TCACCCATCTCTGCAACGGCGTCATTGTGCTTCTTG
>mapped at position -20
TCCCCCATCTCTGCAACGGCGTCATTGTGCTTCTTG
>mapped at position -20
GCACCCATCTCTGCAACGGCGTCATTGTGCTTCTTG
>mapped at position -19
CACCCATCTCTACAACGGCGTCATTGTGCTTCTTGC
>mapped at position -17
CCCATCTCTGCAACGGCGTCATTGTGCTTCTTGCGC
>mapped at position -18
ACCCATCTCTGCAACGGCGTCATTGTGCTTCTTGCG
>mapped at position -18
GCCCATCTCTGCAACGGCGTCATTGTGCTTCTTGCG
>mapped at position -19
CACCCATCTCTGCAACTGCGTCATTGTGCTTCTTGC
>mapped at position -20
CCACCCATCTCTGCAACGGCGTCATTGTGCTTCTTG
>mapped at position -19
CACCCACCTCTGCACCGGCGTCATTGTGCTTCTTGC
>mapped at position -19
CACCCATCTCTGCAAAGGCGTCATTGTGCTTCTTGC
>mapped at position -19
CCCCCATCTCTGCCACGGCGTCATTGTGCTTCTTGC
>mapped at position 12
CTTGCGCAAGTTGGCTAAGGTAGCTTCGTGTTGAAT
>mapped at position -19
CACCCATCTCTGCAACGGCGTCATTGTGCTTCTTGC
>mapped at position -20
TCACCCATCTCGGCAACGGCGTCATTGTGCTTCTTG
>mapped at position -18
CCCCATCTCTGCAACGGCGTCATTGTGCTTCTTGCG
>mapped at position -19
CACTCATCTCTGCAACGGCGTCATTGTGCTTCTTGC
>mapped at position -20
CCACCCATATCTGCAACGGCGTCATTGTGCTTCTTG
>mapped at position -18
ACCCATCTATGCAACGGCGTCATTGTGCTTCTTGCG
>mapped at position -19
CACCCATCTCTGCAACGGTGTCATTGTGCTTCTTGC
>mapped at position -19
CATCCATCTCTGCAACGGCGTCATTGTGCTTCTTGC
>mapped at position 19
AAGTTGGCTAAGGTAGCTTCGTGTTGAATGTTAACT
>reads mapping to fragment GCTACCTTAGCCAACTTGCGCAAGAAGCACAATGAC
>mapped at position 21
AAGAAGCACAATGACGCCGTTGCAGAGATTGGCGAC
>mapped at position 19
GCAAGAAGCACAATGACACCGTTGCAGAGATGGGTG
>mapped at position -12
ATTCAACACGAAGCTACCTTAGCCAACTTGCGCAAG
>mapped at position 19
GCAAGAAGCACAATGACGCCGGTGCAGAGGTGGGTG
>mapped at position 19
GCAAGAAGCACAATGACGCCGTTGCAGAGATGGGCG
>mapped at position 19
GCAAGAAGCACAATGACGCCGTTGCATAGATGGGTG
>mapped at position 20
CAAGAAGCACAATGACGCCGTTGCAGAGATGGGTGA
>mapped at position 20
CAAGAAGCACAATGACGCCGTTGCCGAGATGGGTGA
>mapped at position 19
GCAAGAAGCACAATGACGCCGTTGCAGCGATGGGTG
>mapped at position 20
CAAGAAGCACAATGACGCCGTTGCACAGATGTGTGA
>mapped at position 19
GCAAGAAGCACAATGACGCCGTTGCAGAGATGGGGG
>mapped at position 19
GCAAGAAGCACAATGACGCCGTTGTAGAGATGGGTG
>mapped at position 20
CAAGAAGCACAATGACGCCGTTGCAGAGATGGGTGC
>mapped at position 18
CGCAAGAAGCACAATGACGCCGTTGCAGAGATGGGT
>mapped at position -21
GAAGCTAACATTCAACACGAAGCTACCTTAGCCAAC
>mapped at position 18
CGCAAGAAGCACAATGACGCCGTTGCAGAGATGGGG
>mapped at position 20
CAAGAAGCACAATGACGCCGTTGCAGAGATGGGGGA
>mapped at position 20
CAAGAAGCACAATGACGCCGTTGCAGATATGGGTGG
>mapped at position 19
GCAAGAAGCACAATGACGCCGTTGCAGAGATGGGTT
>mapped at position 18
CGCAAGAAGCACAATGACGCCGTTGCAGAGATGGGC
>mapped at position -19
AGTTAACATTCAACACGAAGCTACCTTAGCCAACTT
>mapped at position 21
AAGAAGCACAATGACGCCGTTGCAGAGATGTGTGAC
>mapped at position 19
GCAAGAAGCACAATGACGCCGTTGCAGAGATGGGTG
>mapped at position 19
GCAAGAAGCACAATGACGCAGTTGCAGAGATGGGTG
>mapped at position 19
GCAAGAAGCACAATGACGCCGTGGCAGAGATGGGGG
>mapped at position 19
GCAAGAAGCACAATGACGCCGTTGCAGAGATGGATG
>mapped at position 21
AAGAAGCACAATGACGCCGTTGCAGAGATGGGTGAC
>mapped at position -19
AGCTAACATTCAACACGAAGCTACCTTAGCCAACTT
>mapped at position 19
GCAAGAAGCACAATGACGACGTTGCAGAGATGGGCG
>mapped at position 19
GCAAGAAGCACAATGACGCCGTTGCAGAGATGGGTA
>mapped at position 19
GCAAGAAGCACAATGACGCCTTTGCAGAGATGGGTG
>mapped at position 18
CGCAAGAAGCACAATGACGCCGTTGCATAGATGGGT
>mapped at position -20
AAGCTAACATTCAACACGAAGCTACCTTAGCCAACT
>mapped at position 20
CAAGAAGCACAATGACGCCGTTGCAGAGATGGGTGG
>mapped at position 20
CAAGAAGCACAATGACGCCGTTGCAGAGATTGGTGA
>mapped at position 19
GCAAGAAGCACAATGACGCCGTTGCAGAGAGGGGTG
>mapped at position 19
GCAAGAAGCACAATGACGCCGTTGCAGAGATGAGTG
>mapped at position 17
GCGCAAGAAGCACAATGACGCCGTTGCAGAGATGGG
>reads mapping to fragment GTCATTGTGCTTCTTGCGTAAGTTGGCTAAGGTCGC
>mapped at position -19
TACCCATCTCTGCAACGGCGTCATTGTGCTTCTTGC
>mapped at position -19
AACCCATCTCTGCAACGGCGTCATTGTGCTTCTTGC
>mapped at position 9
CTTCTTGCGTAAGTTGGCTAAGGTCGCTTCGTGTTG
>mapped at position -3
GGCGTCATTGTGCTTCTTGCGTAAGTTGGCTAAGGT
>mapped at position -21
GTCGCCAATCTCTGCAACGGCGTCATTGTGCTTCTT
>mapped at position -17
CCCATCTCTGGAACGGCGTCATTGTGCTTCTTGCGT
>mapped at position -9
TGCAACAGCGTCATTGTGCTTCTTGCGTAAGTTGGC
>mapped at position -17
CCCATCTCTGCAACGACGTCATTGTGCTTCTTGCGT
>mapped at position -14
ATCTCTGCAGCGGCGTCATTGTGCTTCTTGCGTAAG
>mapped at position -17
CCCATCTCCGCAACGGCGTCATTGTGCTTCTTGCGT
>mapped at position -14
ATCGCTGCAACGGCGTCATTGTGCTTCTTGCGTAAG
>mapped at position -16
CCATCTCTGCACCGGCGTCATTGTGCTTCTTGCGTA
>mapped at position -9
TGCAGCGGCGTCATTGTGCTTCTTGCGTAAGTTGGC
>mapped at position -5
ACGGCGTCATTGTGCTTCTTGCGTAAGTTGGCTAAG
>mapped at position -16
CCATCTCTGCAACGGCGTCATTGTGCTTCTTGCGTA
>mapped at position -19
CACCCCTCTCTGCAACGGCGTCATTGTGCTTCTTGC
>mapped at position -21
GTCACACATCTCTGCAACGGCGTCATTGTGCTTCTT
>mapped at position -12
CTCTGCAACGGCGTCATTGTGCTTCTTGCGTAAGTT
>mapped at position -10
CTGCAACGGCGTCATTGTGCTTCTTGCGTAAGTTGG
>mapped at position -19
CGCCCATCTCTGCAACGGCGTCATTGTGCTTCTTGC
>mapped at position -8
GCAACGACGTCATTGTGCTTCTTGCGTAAGTTGGCT
>mapped at position -15
ATCTTCTGCAACGGCGTCATTGTGCTTCTTGCGTAA
>mapped at position -11
TCTGCAACGGCGTCATTGTGCTTCTTGCGTAAGTTG
>mapped at position -7
CAACGGCGTCATTGTGCTTCTTGCGTAAGTTGGCTA
>mapped at position -17
CCCAACTCTGCAACGGCGTCATTGTGCTTCTTGCGT
>mapped at position -20
TCACACATCTGTGCAACGGCGTCATTGTGCTTCTTG
>mapped at position -21
GTCACCCATCTCTGCAACGGCGTCATTGTGCTTCTT
>mapped at position 6
GTGCTTCTTGCGTAAGTTGGCTAAGGTCGCTTCGTG
>mapped at position -8
GCAACGGCGTCATTGTGCTTCTTGCGTAAGTTGGCT
>mapped at position -20
TCACCAATCTCTGCAACGGCGTCATTGTGCTTCTTG
>mapped at position -9
TGCACCGTCGTCATTGTGCTTCTTGCGTAAGTTGGC
>mapped at position -17
CCCATCTCTCCAACGGCGTCATTGTGCTTCTTGCGT
>mapped at position -8
GCACCGGCGTCATTGTGCTTCTTGCGTAAGTTGGCT
>mapped at position -19
CACCCATCTATGCAACGGCGTCATTGTGCTTCTTGC
>mapped at position -5
TCGGCGTCATTGTGCTTCTTGCGTAAGTTGGCTAAG
>mapped at position -19
CCCCCATCTCTGCAACGGCGTCATTGTGCTTCTTGC
>mapped at position -19
CACCCATCGCTGCAACGGCGTCATTGTGCTTCTTGC
>mapped at position -19
CGCCCATCTCTGCAACGTCGTCATTGTGCTTCTTGC
>mapped at position -20
TCACCCATCTCTGCAACGGCGTCATTGTGCTTCTTG
>mapped at position -20
TCCCCCATCTCTGCAACGGCGTCATTGTGCTTCTTG
>mapped at position -20
GCACCCATCTCTGCAACGGCGTCATTGTGCTTCTTG
>mapped at position -19
CACCCATCTCTACAACGGCGTCATTGTGCTTCTTGC
>mapped at position -17
CCCATCTCTGTAACGGCGTCATTGTGCTTCTTGCGT
>mapped at position -17
CCCATCTCTGCACCGGCGTCATTGTGCTTCTTGCGT
>mapped at position -18
ACCCATCTCTGCAACGGCGTCATTGTGCTTCTTGCG
>mapped at position -8
GCAGCGGCGTCATTGTGCTTCTTGCGTAAGTTGGCT
>mapped at position -4
CGGCGTCATTGTGCTTCTTGCGTAAGTTGGCTAAGG
>mapped at position -15
CATCTCTGCAACGGCGTCATTGTGCTTCTTGCGTAA
>mapped at position -18
GCCCATCTCTGCAACGGCGTCATTGTGCTTCTTGCG
>mapped at position -19
CACCCATCTCTGCAACTGCGTCATTGTGCTTCTTGC
>mapped at position -17
CCCATCTCGGCAACGGCGTCATTGTGCTTCTTGCGT
>mapped at position -20
CCACCCATCTCTGCAACGGCGTCATTGTGCTTCTTG
>mapped at position -19
CACCCACCTCTGCACCGGCGTCATTGTGCTTCTTGC
>mapped at position -12
CTCTGCGACGGCGTCATTGTGCTTCTTGCGTAAGTT
>mapped at position -19
CACCCATCTCTGCAAAGGCGTCATTGTGCTTCTTGC
>mapped at position -6
AACGGCGTCATTGTGCTTCTTGCGTAAGTTGGCTAA
>mapped at position -17
CCCATCTCTGCAACGGCGTCATTGTGCTTCTTGCGT
>mapped at position -19
CCCCCATCTCTGCCACGGCGTCATTGTGCTTCTTGC
>mapped at position -19
CACCCATCTCTGCAACGGCGTCATTGTGCTTCTTGC
>mapped at position 10
TTCTTGCGTAAGTTGGCTAAGGTCGCTTCGTGTTGA
>mapped at position -17
CCAATCTCTGCAACGGCGTCATTGTGCTTCTTGCGT
>mapped at position -20
TCACCCATCTCGGCAACGGCGTCATTGTGCTTCTTG
>mapped at position -18
CCCCATCTCTGCAACGGCGTCATTGTGCTTCTTGCG
>mapped at position -5
CCGGCGTCATTGTGCTTCTTGCGTAAGTTGGCTAAG
>mapped at position -19
CACTCATCTCTGCAACGGCGTCATTGTGCTTCTTGC
>mapped at position -14
ATCTCTGCAACGGCGTCATTGTGCTTCTTGCGTAAG
>mapped at position -20
CCACCCATATCTGCAACGGCGTCATTGTGCTTCTTG
>mapped at position -9
TGCACCGGCGTCATTGTGCTTCTTGCGTAAGTTGGC
>mapped at position -1
CGTCATTGTGCTTCTTGCGTAAGTTGGCTAAGGTCG
>mapped at position -3
TGCGTCATTGTGCTTCTTGCGTAAGTTGGCTAAGGT
>mapped at position -13
TCTCTGCAGCGGCGTCATTGTGCTTCTTGCGTAAGT
>mapped at position -9
TGCAACGGCGTCATTGTGCTTCTTGCGTAAGTTGGC
>mapped at position -13
TCTCTGCAACGTCGTCATTGTGCTTCTTGCGTAAGT
>mapped at position -13
TCTCTGCAACGGCGTCATTGTGCTTCTTGCGTAAGT
>mapped at position -18
ACCCATCTATGCAACGGCGTCATTGTGCTTCTTGCG
>mapped at position -10
CTGCCACGGCGTCATTGTGCTTCTTGCGTAAGTTGG
>mapped at position -19
CACCCATCTCTGCAACGGTGTCATTGTGCTTCTTGC
>mapped at position -19
CATCCATCTCTGCAACGGCGTCATTGTGCTTCTTGC
>reads mapping to fragment GCGACCTTAGCCAACTTACGCAAGAAGCACAATGAC
>mapped at position 21
AAGAAGCACAATGACGCCGTTGCAGAGATTGGCGAC
>mapped at position -6
CACGAAGCGACCTTAGCCAACTTACGCAAGAAGCAC
>mapped at position 10
CCAACTTACGCAAGAAGCACAATGACGCCGTTGCAG
>mapped at position 19
GCAAGAAGCACAATGACACCGTTGCAGAGATGGGTG
>mapped at position 17
ACGCAAGAAGCACAATGACGCCGTTACAGAGATGGG
>mapped at position 19
GCAAGAAGCACAATGACGCCGGTGCAGAGGTGGGTG
>mapped at position 19
GCAAGAAGCACAATGACGCCGTTGCAGAGATGGGCG
>mapped at position 19
GCAAGAAGCACAATGACGCCGTTGCATAGATGGGTG
>mapped at position 9
GCCAACTTACGCAAGAAGCACAATGACGCCGTTGCA
>mapped at position -10
TCAACACGAAGCGACCTTAGCCAACTTACGCAAGAA
>mapped at position 13
ACTTACGCAAGAAGCACAATGACGCCGCTGCAGAGA
>mapped at position 5
CTTAGCCAACTTACGCAAGAAGCACAATGACGCCGT
>mapped at position 17
ACGCAAGAAGCACAATGACGCCGTTGCAGAGATTGG
>mapped at position 20
CAAGAAGCACAATGACGCCGTTGCAGAGATGGGTGA
>mapped at position 17
ACGCAAGAAGCACAATGACGCCGTTGCAGAGATGGG
>mapped at position 15
TTACGCAAGAAGCACAATGACGCCGTTGCAGAGATG
>mapped at position 5
CTTAGCCAACTTACGCAAGAAGCACAATGACGCCGA
>mapped at position 9
GCCAACTTACGCAAGAAGCACAATGACGCTGTTGCA
>mapped at position 3
ACCTTAGCCAACTTACGCAAGAAGCACAATGACGCA
>mapped at position 15
TTACGCAAGAAGCACAATGACGCCGTTGCAGAAGAT
>mapped at position 5
CTTAGCCAACTTACGCAAGAAGCACAATGACGCCGG
>mapped at position 20
CAAGAAGCACAATGACGCCGTTGCCGAGATGGGTGA
>mapped at position 14
CTTACGCAAGAAGCACAATGACGCCGTTGCAGAGAT
>mapped at position 19
GCAAGAAGCACAATGACGCCGTTGCAGCGATGGGTG
>mapped at position 1
CGACCTTAGCCAACTTACGCAAGAAGCACAATGACG
>mapped at position 3
ACCTTAGCCAACTTACGCAAGAAGCACAATGACGCC
>mapped at position 8
AGCCAACTTACGCAAGAAGCACAATGACGCCGCTGC
>mapped at position 17
ACGCAAGAAGCACAATGACGCCGTTGCAGAGTTGGG
>mapped at position 20
CAAGAAGCACAATGACGCCGTTGCACAGATGTGTGA
>mapped at position 17
ACGCAAGAAGCACAATGACGCCGGTGCAGAGATGGG
>mapped at position 12
AACTTACGCAAGAAGCACAATGACGCCGTTGCAGAG
>mapped at position 19
GCAAGAAGCACAATGACGCCGTTGCAGAGATGGGGG
>mapped at position 9
GCCAACTTACGCAAGAAGCACAATGACGCCGCTGCA
>mapped at position -9
CAACACGAAGCGACCTTAGCCAACTTACGCAAGAAG
>mapped at position 13
ACTTACGCAAGAAGCACAATGACGACGTTGCAGAGA
>mapped at position 19
GCAAGAAGCACAATGACGCCGTTGTAGAGATGGGTG
>mapped at position 8
AGCCAACTTACGCAAGAAGCACAATGACGTCGTTGC
>mapped at position 4
CCTTAGCCAACTTACGCAAGAAGCACAATGACGCCG
>mapped at position 20
CAAGAAGCACAATGACGCCGTTGCAGAGATGGGTGC
>mapped at position 18
CGCAAGAAGCACAATGACGCCGTTGCAGAGATGGGT
>mapped at position 18
CGCAAGAAGCACAATGACGCCGTTGCAGAGATGGGG
>mapped at position 20
CAAGAAGCACAATGACGCCGTTGCAGAGATGGGGGA
>mapped at position 20
CAAGAAGCACAATGACGCCGTTGCAGATATGGGTGG
>mapped at position 10
CCAACTTACGCAAGAAGCACAATGACGCCGTGGCAG
>mapped at position 14
CTTACGCAAGAAGCACAATGACGCCGTTGCAGCGAT
>mapped at position 19
GCAAGAAGCACAATGACGCCGTTGCAGAGATGGGTT
>mapped at position 18
CGCAAGAAGCACAATGACGCCGTTGCAGAGATGGGC
>mapped at position 17
ACGCAAGAAGCACAATGACGCCGTTCCAGAGATGGG
>mapped at position 7
TAGCCAACTTACGCAAGAAGCACAATGACGCCGTTG
>mapped at position 21
AAGAAGCACAATGACGCCGTTGCAGAGATGTGTGAC
>mapped at position 19
GCAAGAAGCACAATGACGCCGTTGCAGAGATGGGTG
>mapped at position 8
AGCCAACTTACGCAAGAAGCACAATGACGCCGGTGC
>mapped at position 19
GCAAGAAGCACAATGACGCAGTTGCAGAGATGGGTG
>mapped at position 12
AACTTACGCAAGAAGCACAATGACGCCGTCGCAGAG
>mapped at position 19
GCAAGAAGCACAATGACGCCGTGGCAGAGATGGGGG
>mapped at position 19
GCAAGAAGCACAATGACGCCGTTGCAGAGATGGATG
>mapped at position 17
ACGCAAGAAGCACAATGACGCCGTTGGAGAGATGGG
>mapped at position 21
AAGAAGCACAATGACGCCGTTGCAGAGATGGGTGAC
>mapped at position 6
TTAGCCAACTTACGCAAGAAGCACAATGACGCCGTT
>mapped at position 8
AGCCAACTTACGCAAGAAGCACAATGACGCCGTTGC
>mapped at position 17
ACGCAAGAAGCACAATGACGCCGTTGCGGAGATGGG
>mapped at position 16
TACGCAAGAAGCACAATGACGCCGGTGCAGAGATGG
>mapped at position 19
GCAAGAAGCACAATGACGACGTTGCAGAGATGGGCG
>mapped at position 19
GCAAGAAGCACAATGACGCCGTTGCAGAGATGGGTA
>mapped at position 19
GCAAGAAGCACAATGACGCCTTTGCAGAGATGGGTG
>mapped at position 9
GCCAACTTACGCAAGAAGCACAATGACGCCGGTGCA
>mapped at position 18
CGCAAGAAGCACAATGACGCCGTTGCATAGATGGGT
>mapped at position 20
CAAGAAGCACAATGACGCCGTTGCAGAGATGGGTGG
>mapped at position 20
CAAGAAGCACAATGACGCCGTTGCAGAGATTGGTGA
>mapped at position 17
ACGCAAGAAGCACAATGACGTCGTTGCAGAGATGGG
>mapped at position 14
CTTACGCAAGAAGCACAATGACGCCGCTGCAGAGAT
>mapped at position 13
ACTTACGCAAGAAGCACAATGACGCCGTTGCAGAGA
>mapped at position 11
CAACTTACGCAAGAAGCACAATGACGCCGTTGCAGA
>mapped at position 16
TACGCAAGAAGCACAATGACGCCGTTGCAGAGATGG
>mapped at position 9
GCCAACTTACGCAAGAAGCACAATGACGACGGTGCA
>mapped at position 19
GCAAGAAGCACAATGACGCCGTTGCAGAGAGGGGTG
>mapped at position 19
GCAAGAAGCACAATGACGCCGTTGCAGAGATGAGTG
>mapped at position 17
ACGCAAGAAGCACAATGACGCCGTTGCCGAGATGGG
>reads mapping to fragment GTCATTGTGCTTCTTGCGTAAGTTGGCTAAGGTAGC
>mapped at position 11
TCTTGCGTAAGTTGGCTAAGGTAGCTTCGTGTTGAA
>mapped at position -19
TACCCATCTCTGCAACGGCGTCATTGTGCTTCTTGC
>mapped at position 19
AAGTTGGCTAAGGTAGCTTCGTGTTGAATGTTAGCT
>mapped at position -19
AACCCATCTCTGCAACGGCGTCATTGTGCTTCTTGC
>mapped at position 18
TAAGTTGGCTAAGGTAGCTTCGTGTTGAATGTTAGC
>mapped at position -3
GGCGTCATTGTGCTTCTTGCGTAAGTTGGCTAAGGT
>mapped at position 6
GTGCTTCTTGCGTAAGTTGGCTAAGGTAGCTTCATG
>mapped at position -21
GTCGCCAATCTCTGCAACGGCGTCATTGTGCTTCTT
>mapped at position -17
CCCATCTCTGGAACGGCGTCATTGTGCTTCTTGCGT
>mapped at position 4
TTGTGCTTCTTGCGTAAGTTGGCTAAGGTAGCTTCG
>mapped at position -2
GCGTCATTGTGCTTCTTGCGTAAGTTGGCTAAGGTA
>mapped at position -9
TGCAACAGCGTCATTGTGCTTCTTGCGTAAGTTGGC
>mapped at position -17
CCCATCTCTGCAACGACGTCATTGTGCTTCTTGCGT
>mapped at position -14
ATCTCTGCAGCGGCGTCATTGTGCTTCTTGCGTAAG
>mapped at position -17
CCCATCTCCGCAACGGCGTCATTGTGCTTCTTGCGT
>mapped at position -14
ATCGCTGCAACGGCGTCATTGTGCTTCTTGCGTAAG
>mapped at position 6
GTGCTTCTTGCGTAAGTTGGCTAAGGTAGCTTCGCG
>mapped at position 14
TGCGTAAGTTGGCTAAGGTAGCTTCGTGTTTAATGT
>mapped at position -16
CCATCTCTGCACCGGCGTCATTGTGCTTCTTGCGTA
>mapped at position 20
AGTTGGCTAAGGTAGCTTCGTGTTGAATGTTAGCTT
>mapped at position 16
CGTAAGTTGGCTAAGGTAGCTTCGTGTTGAAGGTTA
>mapped at position 14
TGCGTAAGTTGGCTAAGGTAGCTTCGTGTTGAATGT
>mapped at position -5
ACGGCGTCATTGTGCTTCTTGCGTAAGTTGGCTAAG
>mapped at position -16
CCATCTCTGCAACGGCGTCATTGTGCTTCTTGCGTA
>mapped at position -9
TGCAGCGGCGTCATTGTGCTTCTTGCGTAAGTTGGC
>mapped at position -19
CACCCCTCTCTGCAACGGCGTCATTGTGCTTCTTGC
>mapped at position 17
GTAAGTTGGCTAAGGTAGCTTCGTGTGGAATGTTAG
>mapped at position 16
CGTAAGTTGGCTAAGGTAGCTTCGACCACATTTCTA
>mapped at position -21
GTCACACATCTCTGCAACGGCGTCATTGTGCTTCTT
>mapped at position -12
CTCTGCAACGGCGTCATTGTGCTTCTTGCGTAAGTT
>mapped at position 15
GCGTAAGTTGGCTAAGGTAGCTTCGTCGTGAATGTT
>mapped at position -10
CTGCAACGGCGTCATTGTGCTTCTTGCGTAAGTTGG
>mapped at position -19
CGCCCATCTCTGCAACGGCGTCATTGTGCTTCTTGC
>mapped at position 21
GTTGGCTAAGGTAGCTTCGTGTTGAATGTTAGCTTC
>mapped at position -8
GCAACGACGTCATTGTGCTTCTTGCGTAAGTTGGCT
>mapped at position -15
ATCTTCTGCAACGGCGTCATTGTGCTTCTTGCGTAA
>mapped at position -11
TCTGCAACGGCGTCATTGTGCTTCTTGCGTAAGTTG
>mapped at position -7
CAACGGCGTCATTGTGCTTCTTGCGTAAGTTGGCTA
>mapped at position 17
GTAAGTTGGCTAAGGTAGCTTCGTTTTGAATGTTAG
>mapped at position -17
CCCAACTCTGCAACGGCGTCATTGTGCTTCTTGCGT
>mapped at position 12
CTTGCGTAAGTTGGCTAAGGTAGCTTCGTGTTGAAT
>mapped at position 16
CGTAAGTTGGCTAAGGTAGCTTCGTGTTGAATGTTC
>mapped at position -20
TCACACATCTGTGCAACGGCGTCATTGTGCTTCTTG
>mapped at position -21
GTCACCCATCTCTGCAACGGCGTCATTGTGCTTCTT
>mapped at position 16
CGTAAGTTGGCTAAGGTAGCTTCGTGCTTAATGTTA
>mapped at position 8
GCTTCTTGCGTAAGTTGGCTAAGGTAGCTTCGTGTT
>mapped at position 15
GCGTAAGTTGGCTAAGGTAGCTTCGTGTTGAATGAT
>mapped at position -8
GCAACGGCGTCATTGTGCTTCTTGCGTAAGTTGGCT
>mapped at position -20
TCACCAATCTCTGCAACGGCGTCATTGTGCTTCTTG
>mapped at position -9
TGCACCGTCGTCATTGTGCTTCTTGCGTAAGTTGGC
>mapped at position 8
GCTTCTTGCGTAAGTTGGCTAAGGTAGCCTCGTGTT
>mapped at position -17
CCCATCTCTCCAACGGCGTCATTGTGCTTCTTGCGT
>mapped at position -8
GCACCGGCGTCATTGTGCTTCTTGCGTAAGTTGGCT
>mapped at position 6
GTGCTTCTTGCGTAAGTTGGCTAAGGTAGCTTCGTT
>mapped at position 6
GTGCTTCTTGCGTAAGTTGGCTAAGGTAGCTTCTTG
>mapped at position -19
CACCCATCTATGCAACGGCGTCATTGTGCTTCTTGC
>mapped at position -5
TCGGCGTCATTGTGCTTCTTGCGTAAGTTGGCTAAG
>mapped at position -19
CCCCCATCTCTGCAACGGCGTCATTGTGCTTCTTGC
>mapped at position 14
TGCGTAAGTTGGCTAAGGTAGCTTCGTGGTGAATGT
>mapped at position 5
TGTGCTTCTTGCGTAAGTTGGCTAAGGTAGCTTCGT
>mapped at position 15
GCGTAAGTTGGCTAAGGTAGCTTCGTGTTGACTGTT
>mapped at position 13
TTGCGTAAGTTGGCTAAGGTAGCTTCGTGTTGAATG
>mapped at position -19
CGCCCATCTCTGCAACGTCGTCATTGTGCTTCTTGC
>mapped at position -19
CACCCATCGCTGCAACGGCGTCATTGTGCTTCTTGC
>mapped at position -20
TCACCCATCTCTGCAACGGCGTCATTGTGCTTCTTG
>mapped at position -20
TCCCCCATCTCTGCAACGGCGTCATTGTGCTTCTTG
>mapped at position 17
GTAAGTTGGCTAAGGTAGCTTAGTGTTGAATGTTAG
>mapped at position -20
GCACCCATCTCTGCAACGGCGTCATTGTGCTTCTTG
>mapped at position -19
CACCCATCTCTACAACGGCGTCATTGTGCTTCTTGC
>mapped at position -17
CCCATCTCTGTAACGGCGTCATTGTGCTTCTTGCGT
>mapped at position 2
CATTGTGCTTCTTGCGTAAGTTGGCTAAGGTAGCTT
>mapped at position -17
CCCATCTCTGCACCGGCGTCATTGTGCTTCTTGCGT
>mapped at position 10
TTCTTGCGTAAGTTGGCTAAGGTAGCTTCGTGTTGA
>mapped at position 16
CGTAAGTTGGCTAAGGTAGCTTCGTGTTCAATGTTA
>mapped at position -18
ACCCATCTCTGCAACGGCGTCATTGTGCTTCTTGCG
>mapped at position -8
GCAGCGGCGTCATTGTGCTTCTTGCGTAAGTTGGCT
>mapped at position -4
CGGCGTCATTGTGCTTCTTGCGTAAGTTGGCTAAGG
>mapped at position -15
CATCTCTGCAACGGCGTCATTGTGCTTCTTGCGTAA
>mapped at position -18
GCCCATCTCTGCAACGGCGTCATTGTGCTTCTTGCG
>mapped at position -19
CACCCATCTCTGCAACTGCGTCATTGTGCTTCTTGC
>mapped at position -17
CCCATCTCGGCAACGGCGTCATTGTGCTTCTTGCGT
>mapped at position 15
GCGTAAGTTGGCTAAGGTAGCTTCGTGTTGACTGAT
>mapped at position -20
CCACCCATCTCTGCAACGGCGTCATTGTGCTTCTTG
>mapped at position 11
TCTTGCGTAAGTTGGCTAAGGTAGCTTCGTGCTGAA
>mapped at position -19
CACCCACCTCTGCACCGGCGTCATTGTGCTTCTTGC
>mapped at position -12
CTCTGCGACGGCGTCATTGTGCTTCTTGCGTAAGTT
>mapped at position -19
CACCCATCTCTGCAAAGGCGTCATTGTGCTTCTTGC
>mapped at position 3
ATTGTGCTTCTTGCGTAAGTTGGCTAAGGTAGCTTC
>mapped at position -6
AACGGCGTCATTGTGCTTCTTGCGTAAGTTGGCTAA
>mapped at position -17
CCCATCTCTGCAACGGCGTCATTGTGCTTCTTGCGT
>mapped at position 7
TGCTTCTTGCGTAAGTTGGCTAAGGTAGCTTCGTGT
>mapped at position -19
CCCCCATCTCTGCCACGGCGTCATTGTGCTTCTTGC
>mapped at position 17
GTAAGTTGGCTAAGGTAGCTTCGTGTTGAATGTTAG
>mapped at position -19
CACCCATCTCTGCAACGGCGTCATTGTGCTTCTTGC
>mapped at position -17
CCAATCTCTGCAACGGCGTCATTGTGCTTCTTGCGT
>mapped at position -20
TCACCCATCTCGGCAACGGCGTCATTGTGCTTCTTG
>mapped at position 17
GTAAGTTGGCTAAGGTAGCTTCGTGTTTAATGTTAG
>mapped at position -18
CCCCATCTCTGCAACGGCGTCATTGTGCTTCTTGCG
>mapped at position 15
GCGTAAGTTGGCTAAGGTAGCTTCGTGTTGAATGTT
>mapped at position 0
GTCATTGTGCTTCTTGCGTAAGTTGGCTAAGGTAGC
>mapped at position -5
CCGGCGTCATTGTGCTTCTTGCGTAAGTTGGCTAAG
>mapped at position -2
CGGTCATTGTGCTTCTTGCGTAAGTTGGCTAAGGTA
>mapped at position 16
CGTAAGTTGGCTAAGGTAGCTTCGTGGTGAATGTTA
>mapped at position 9
CTTCTTGCGTAAGTTGGCTAAGGTAGCTTCGTGTTG
>mapped at position 16
CGTAAGTTGGCTAAGGTAGCTTCGTGTTGAATGTTA
>mapped at position -1
CGTCATTGTGCTTCTTGCGTAAGTTGGCTAAGGTAG
>mapped at position -19
CACTCATCTCTGCAACGGCGTCATTGTGCTTCTTGC
>mapped at position -14
ATCTCTGCAACGGCGTCATTGTGCTTCTTGCGTAAG
>mapped at position -20
CCACCCATATCTGCAACGGCGTCATTGTGCTTCTTG
>mapped at position 6
GTGCTTCTTGCGTAAGTTGGCTAAGGTAGCTTCGTG
>mapped at position -9
TGCACCGGCGTCATTGTGCTTCTTGCGTAAGTTGGC
>mapped at position -3
TGCGTCATTGTGCTTCTTGCGTAAGTTGGCTAAGGT
>mapped at position -13
TCTCTGCAGCGGCGTCATTGTGCTTCTTGCGTAAGT
>mapped at position -9
TGCAACGGCGTCATTGTGCTTCTTGCGTAAGTTGGC
>mapped at position -13
TCTCTGCAACGTCGTCATTGTGCTTCTTGCGTAAGT
>mapped at position -13
TCTCTGCAACGGCGTCATTGTGCTTCTTGCGTAAGT
>mapped at position -18
ACCCATCTATGCAACGGCGTCATTGTGCTTCTTGCG
>mapped at position -10
CTGCCACGGCGTCATTGTGCTTCTTGCGTAAGTTGG
>mapped at position -19
CACCCATCTCTGCAACGGTGTCATTGTGCTTCTTGC
>mapped at position -19
CATCCATCTCTGCAACGGCGTCATTGTGCTTCTTGC
>mapped at position 1
TCATTGTGCTTCTTGCGTAAGTTGGCTAAGGTAGCT
>mapped at position 15
GCGTAAGTTGGCTAAGGTAGCTTCGTGTGGCATGTT
>mapped at position 19
AAGTTGGCTAAGGTAGCTTCGTGTTGAATGTTAACT
>reads mapping to fragment GCTACCTTAGCCAACTTACGCAAGAAGCACAATGAC
>mapped at position -4
CGAAGCTACCTTAGCCAACTTACGCAAGAAGCACAA
>mapped at position -16
TAACATTGAACACGAAGCTACCTTAGCCAACTTACG
>mapped at position 21
AAGAAGCACAATGACGCCGTTGCAGAGATTGGCGAC
>mapped at position 10
CCAACTTACGCAAGAAGCACAATGACGCCGTTGCAG
>mapped at position 19
GCAAGAAGCACAATGACACCGTTGCAGAGATGGGTG
>mapped at position -10
TCAACACGAAGCTACCTTAGCCAACTTACGCAAGAA
>mapped at position -11
TTCAACACGAAGCTACCTTAGCCAACTTACGCAAGA
>mapped at position 17
ACGCAAGAAGCACAATGACGCCGTTACAGAGATGGG
>mapped at position 19
GCAAGAAGCACAATGACGCCGGTGCAGAGGTGGGTG
>mapped at position -3
GAAGCTACCTTAGCCAACTTACGCAAGAAGCACAAT
>mapped at position 19
GCAAGAAGCACAATGACGCCGTTGCAGAGATGGGCG
>mapped at position 19
GCAAGAAGCACAATGACGCCGTTGCATAGATGGGTG
>mapped at position 9
GCCAACTTACGCAAGAAGCACAATGACGCCGTTGCA
>mapped at position -6
AACGAAGCTACCTTAGCCAACTTACGCAAGAAGCAC
>mapped at position 13
ACTTACGCAAGAAGCACAATGACGCCGCTGCAGAGA
>mapped at position 5
CTTAGCCAACTTACGCAAGAAGCACAATGACGCCGT
>mapped at position -6
CACGAAGCTACCTTAGCCAACTTACGCAAGAAGCAC
>mapped at position 17
ACGCAAGAAGCACAATGACGCCGTTGCAGAGATTGG
>mapped at position 20
CAAGAAGCACAATGACGCCGTTGCAGAGATGGGTGA
>mapped at position 17
ACGCAAGAAGCACAATGACGCCGTTGCAGAGATGGG
>mapped at position -16
TAGAAATGTGGTCGAAGCTACCTTAGCCAACTTACG
>mapped at position 15
TTACGCAAGAAGCACAATGACGCCGTTGCAGAGATG
>mapped at position 5
CTTAGCCAACTTACGCAAGAAGCACAATGACGCCGA
>mapped at position 9
GCCAACTTACGCAAGAAGCACAATGACGCTGTTGCA
>mapped at position -14
ACATTAAACACGAAGCTACCTTAGCCAACTTACGCA
>mapped at position -16
TAACATTAAGCACGAAGCTACCTTAGCCAACTTACG
>mapped at position 3
ACCTTAGCCAACTTACGCAAGAAGCACAATGACGCA
>mapped at position -15
AACAGTCAACACGAAGCTACCTTAGCCAACTTACGC
>mapped at position 15
TTACGCAAGAAGCACAATGACGCCGTTGCAGAAGAT
>mapped at position 5
CTTAGCCAACTTACGCAAGAAGCACAATGACGCCGG
>mapped at position 20
CAAGAAGCACAATGACGCCGTTGCCGAGATGGGTGA
>mapped at position -12
ATTCAACACGAAGCTACCTTAGCCAACTTACGCAAG
>mapped at position 14
CTTACGCAAGAAGCACAATGACGCCGTTGCAGAGAT
>mapped at position 19
GCAAGAAGCACAATGACGCCGTTGCAGCGATGGGTG
>mapped at position -5
ACGAAGCTACCTTAGCCAACTTACGCAAGAAGCACA
>mapped at position 3
ACCTTAGCCAACTTACGCAAGAAGCACAATGACGCC
>mapped at position 8
AGCCAACTTACGCAAGAAGCACAATGACGCCGCTGC
>mapped at position 2
TACCTTAGCCAACTTACGCAAGAAGCACAATGACGC
>mapped at position -15
AACATTCAACACGAAGCTACCTTAGCCAACTTACGC
>mapped at position 17
ACGCAAGAAGCACAATGACGCCGTTGCAGAGTTGGG
>mapped at position -15
ATCATTCAACACGAAGCTACCTTAGCCAACTTACGC
>mapped at position 20
CAAGAAGCACAATGACGCCGTTGCACAGATGTGTGA
>mapped at position -8
AACACGAGGCTACCTTAGCCAACTTACGCAAGAAGC
>mapped at position -16
GAACATTCAACACGAAGCTACCTTAGCCAACTTACG
>mapped at position -17
CTAACATTCAACACGAAGCTACCTTAGCCAACTTAC
>mapped at position 17
ACGCAAGAAGCACAATGACGCCGGTGCAGAGATGGG
>mapped at position 12
AACTTACGCAAGAAGCACAATGACGCCGTTGCAGAG
>mapped at position 2
TACCTTAGCCAACTTACGCAAGAAGCACAATGACCG
>mapped at position 19
GCAAGAAGCACAATGACGCCGTTGCAGAGATGGGGG
>mapped at position 9
GCCAACTTACGCAAGAAGCACAATGACGCCGCTGCA
>mapped at position -2
AAGCTACCTTAGCCAACTTACGCAAGAAGCACAATG
>mapped at position -7
ACACGAAGCTACCTTAGCCAACTTACGCAAGAAGCA
>mapped at position 13
ACTTACGCAAGAAGCACAATGACGACGTTGCAGAGA
>mapped at position 19
GCAAGAAGCACAATGACGCCGTTGTAGAGATGGGTG
>mapped at position 8
AGCCAACTTACGCAAGAAGCACAATGACGTCGTTGC
>mapped at position 4
CCTTAGCCAACTTACGCAAGAAGCACAATGACGCCG
>mapped at position 20
CAAGAAGCACAATGACGCCGTTGCAGAGATGGGTGC
>mapped at position 18
CGCAAGAAGCACAATGACGCCGTTGCAGAGATGGGT
>mapped at position -21
GAAGCTAACATTCAACACGAAGCTACCTTAGCCAAC
>mapped at position 0
GCTACCTTAGCCAACTTACGCAAGAAGCACAATGAC
>mapped at position -17
CTAACATTAAACACGAAGCTACCTTAGCCAACTTAC
>mapped at position -8
AACACGAAGCTACCTTAGCCAACTTACGCAAGAAGC
>mapped at position -14
ACATTCACCACGAAGCTACCTTAGCCAACTTACGCA
>mapped at position -13
CATTCAACACGAAGCTACCTTAGCCAACTTACGCAA
>mapped at position 18
CGCAAGAAGCACAATGACGCCGTTGCAGAGATGGGG
>mapped at position -16
TAACATTCACCACGAAGCTACCTTAGCCAACTTACG
>mapped at position 20
CAAGAAGCACAATGACGCCGTTGCAGAGATGGGGGA
>mapped at position 20
CAAGAAGCACAATGACGCCGTTGCAGATATGGGTGG
>mapped at position -1
AGCTACCTTAGCCAACTTACGCAAGAAGCACAATGA
>mapped at position 10
CCAACTTACGCAAGAAGCACAATGACGCCGTGGCAG
>mapped at position 14
CTTACGCAAGAAGCACAATGACGCCGTTGCAGCGAT
>mapped at position 19
GCAAGAAGCACAATGACGCCGTTGCAGAGATGGGTT
>mapped at position 18
CGCAAGAAGCACAATGACGCCGTTGCAGAGATGGGC
>mapped at position -17
CTAACATTCAAAACGAAGCTACCTTAGCCAACTTAC
>mapped at position 17
ACGCAAGAAGCACAATGACGCCGTTCCAGAGATGGG
>mapped at position -19
AGTTAACATTCAACACGAAGCTACCTTAGCCAACTT
>mapped at position -14
ACATTCAACACGAAGCTACCTTAGCCAACTTACGCA
>mapped at position -6
CATGAAGCTACCTTAGCCAACTTACGCAAGAAGCAC
>mapped at position 7
TAGCCAACTTACGCAAGAAGCACAATGACGCCGTTG
>mapped at position -15
AACATGCCACACGAAGCTACCTTAGCCAACTTACGC
>mapped at position 21
AAGAAGCACAATGACGCCGTTGCAGAGATGTGTGAC
>mapped at position -16
TAACATTCAACACGAAGCTACCTTAGCCAACTTACG
>mapped at position 19
GCAAGAAGCACAATGACGCCGTTGCAGAGATGGGTG
>mapped at position -6
CGCGAAGCTACCTTAGCCAACTTACGCAAGAAGCAC
>mapped at position 8
AGCCAACTTACGCAAGAAGCACAATGACGCCGGTGC
>mapped at position 19
GCAAGAAGCACAATGACGCAGTTGCAGAGATGGGTG
>mapped at position 12
AACTTACGCAAGAAGCACAATGACGCCGTCGCAGAG
>mapped at position 19
GCAAGAAGCACAATGACGCCGTGGCAGAGATGGGGG
>mapped at position 19
GCAAGAAGCACAATGACGCCGTTGCAGAGATGGATG
>mapped at position 17
ACGCAAGAAGCACAATGACGCCGTTGGAGAGATGGG
>mapped at position -18
GCTAACATTCAACACGAAGCTACCTTAGCCAACTTA
>mapped at position 21
AAGAAGCACAATGACGCCGTTGCAGAGATGGGTGAC
>mapped at position 6
TTAGCCAACTTACGCAAGAAGCACAATGACGCCGTT
>mapped at position 8
AGCCAACTTACGCAAGAAGCACAATGACGCCGTTGC
>mapped at position -11
TTCAGCACGAAGCTACCTTAGCCAACTTACGCAAGA
>mapped at position 17
ACGCAAGAAGCACAATGACGCCGTTGCGGAGATGGG
>mapped at position 16
TACGCAAGAAGCACAATGACGCCGGTGCAGAGATGG
>mapped at position -19
AGCTAACATTCAACACGAAGCTACCTTAGCCAACTT
>mapped at position 19
GCAAGAAGCACAATGACGACGTTGCAGAGATGGGCG
>mapped at position -6
CAAGAAGCTACCTTAGCCAACTTACGCAAGAAGCAC
>mapped at position 19
GCAAGAAGCACAATGACGCCGTTGCAGAGATGGGTA
>mapped at position -17
CTAACATTCAACACTAAGCTACCTTAGCCAACTTAC
>mapped at position -17
CTAACATTCCACACGAAGCTACCTTAGCCAACTTAC
>mapped at position -16
TAACCTTCAACACGAAGCTACCTTAGCCAACTTACG
>mapped at position 19
GCAAGAAGCACAATGACGCCTTTGCAGAGATGGGTG
>mapped at position 9
GCCAACTTACGCAAGAAGCACAATGACGCCGGTGCA
>mapped at position 18
CGCAAGAAGCACAATGACGCCGTTGCATAGATGGGT
>mapped at position -20
AAGCTAACATTCAACACGAAGCTACCTTAGCCAACT
>mapped at position 20
CAAGAAGCACAATGACGCCGTTGCAGAGATGGGTGG
>mapped at position 20
CAAGAAGCACAATGACGCCGTTGCAGAGATTGGTGA
>mapped at position 17
ACGCAAGAAGCACAATGACGTCGTTGCAGAGATGGG
>mapped at position 1
CTACCTTAGCCAACTTACGCAAGAAGCACAATGACG
>mapped at position 14
CTTACGCAAGAAGCACAATGACGCCGCTGCAGAGAT
>mapped at position 13
ACTTACGCAAGAAGCACAATGACGCCGTTGCAGAGA
>mapped at position 11
CAACTTACGCAAGAAGCACAATGACGCCGTTGCAGA
>mapped at position 16
TACGCAAGAAGCACAATGACGCCGTTGCAGAGATGG
>mapped at position 9
GCCAACTTACGCAAGAAGCACAATGACGACGGTGCA
>mapped at position 19
GCAAGAAGCACAATGACGCCGTTGCAGAGAGGGGTG
>mapped at position 19
GCAAGAAGCACAATGACGCCGTTGCAGAGATGAGTG
>mapped at position -15
AACATTCACGACGAAGCTACCTTAGCCAACTTACGC
>mapped at position -15
ATCAGTCAACACGAAGCTACCTTAGCCAACTTACGC
>mapped at position -9
CAACACGAAGCTACCTTAGCCAACTTACGCAAGAAG
>mapped at position 17
ACGCAAGAAGCACAATGACGCCGTTGCCGAGATGGG
>reads mapping to fragment GTCATTGTGCTTCTTGCTTAAGTTGGCTAAGGTAGC
>mapped at position -19
TACCCATCTCTGCAACGGCGTCATTGTGCTTCTTGC
>mapped at position 19
AAGTTGGCTAAGGTAGCTTCGTGTTGAATGTTAGCT
>mapped at position -19
AACCCATCTCTGCAACGGCGTCATTGTGCTTCTTGC
>mapped at position 18
TAAGTTGGCTAAGGTAGCTTCGTGTTGAATGTTAGC
>mapped at position -21
GTCGCCAATCTCTGCAACGGCGTCATTGTGCTTCTT
>mapped at position 20
AGTTGGCTAAGGTAGCTTCGTGTTGAATGTTAGCTT
>mapped at position -19
CACCCCTCTCTGCAACGGCGTCATTGTGCTTCTTGC
>mapped at position -21
GTCACACATCTCTGCAACGGCGTCATTGTGCTTCTT
>mapped at position -19
CGCCCATCTCTGCAACGGCGTCATTGTGCTTCTTGC
>mapped at position 21
GTTGGCTAAGGTAGCTTCGTGTTGAATGTTAGCTTC
>mapped at position -20
TCACACATCTGTGCAACGGCGTCATTGTGCTTCTTG
>mapped at position -21
GTCACCCATCTCTGCAACGGCGTCATTGTGCTTCTT
>mapped at position -20
TCACCAATCTCTGCAACGGCGTCATTGTGCTTCTTG
>mapped at position -19
CACCCATCTATGCAACGGCGTCATTGTGCTTCTTGC
>mapped at position -19
CCCCCATCTCTGCAACGGCGTCATTGTGCTTCTTGC
>mapped at position -19
CACCCATCGCTGCAACGGCGTCATTGTGCTTCTTGC
>mapped at position -19
CGCCCATCTCTGCAACGTCGTCATTGTGCTTCTTGC
>mapped at position -20
TCACCCATCTCTGCAACGGCGTCATTGTGCTTCTTG
>mapped at position -20
TCCCCCATCTCTGCAACGGCGTCATTGTGCTTCTTG
>mapped at position -20
GCACCCATCTCTGCAACGGCGTCATTGTGCTTCTTG
>mapped at position -19
CACCCATCTCTACAACGGCGTCATTGTGCTTCTTGC
>mapped at position -19
CACCCATCTCTGCAACTGCGTCATTGTGCTTCTTGC
>mapped at position -20
CCACCCATCTCTGCAACGGCGTCATTGTGCTTCTTG
>mapped at position -19
CACCCACCTCTGCACCGGCGTCATTGTGCTTCTTGC
>mapped at position -19
CACCCATCTCTGCAAAGGCGTCATTGTGCTTCTTGC
>mapped at position -19
CCCCCATCTCTGCCACGGCGTCATTGTGCTTCTTGC
>mapped at position -19
CACCCATCTCTGCAACGGCGTCATTGTGCTTCTTGC
>mapped at position -20
TCACCCATCTCGGCAACGGCGTCATTGTGCTTCTTG
>mapped at position 3
ATTGTGCTTCTTGCTTAAGTTGGCTAAGGTAGCTTC
>mapped at position -19
CACTCATCTCTGCAACGGCGTCATTGTGCTTCTTGC
>mapped at position -20
CCACCCATATCTGCAACGGCGTCATTGTGCTTCTTG
>mapped at position 9
CTTCTTGCTTAAGTTGGCTAAGGTAGCTTCGTGTTG
>mapped at position -19
CACCCATCTCTGCAACGGTGTCATTGTGCTTCTTGC
>mapped at position -19
CATCCATCTCTGCAACGGCGTCATTGTGCTTCTTGC
>mapped at position 19
AAGTTGGCTAAGGTAGCTTCGTGTTGAATGTTAACT
>reads mapping to fragment GCTACCTTAGCCAACTTAAGCAAGAAGCACAATGAC
>mapped at position 21
AAGAAGCACAATGACGCCGTTGCAGAGATTGGCGAC
>mapped at position 19
GCAAGAAGCACAATGACACCGTTGCAGAGATGGGTG
>mapped at position 19
GCAAGAAGCACAATGACGCCGGTGCAGAGGTGGGTG
>mapped at position 19
GCAAGAAGCACAATGACGCCGTTGCAGAGATGGGCG
>mapped at position 19
GCAAGAAGCACAATGACGCCGTTGCATAGATGGGTG
>mapped at position 20
CAAGAAGCACAATGACGCCGTTGCAGAGATGGGTGA
>mapped at position 20
CAAGAAGCACAATGACGCCGTTGCCGAGATGGGTGA
>mapped at position 19
GCAAGAAGCACAATGACGCCGTTGCAGCGATGGGTG
>mapped at position 20
CAAGAAGCACAATGACGCCGTTGCACAGATGTGTGA
>mapped at position 19
GCAAGAAGCACAATGACGCCGTTGCAGAGATGGGGG
>mapped at position 19
GCAAGAAGCACAATGACGCCGTTGTAGAGATGGGTG
>mapped at position 20
CAAGAAGCACAATGACGCCGTTGCAGAGATGGGTGC
>mapped at position -21
GAAGCTAACATTCAACACGAAGCTACCTTAGCCAAC
>mapped at position 20
CAAGAAGCACAATGACGCCGTTGCAGAGATGGGGGA
>mapped at position 20
CAAGAAGCACAATGACGCCGTTGCAGATATGGGTGG
>mapped at position 19
GCAAGAAGCACAATGACGCCGTTGCAGAGATGGGTT
>mapped at position -19
AGTTAACATTCAACACGAAGCTACCTTAGCCAACTT
>mapped at position 21
AAGAAGCACAATGACGCCGTTGCAGAGATGTGTGAC
>mapped at position 19
GCAAGAAGCACAATGACGCCGTTGCAGAGATGGGTG
>mapped at position 19
GCAAGAAGCACAATGACGCAGTTGCAGAGATGGGTG
>mapped at position 19
GCAAGAAGCACAATGACGCCGTGGCAGAGATGGGGG
>mapped at position 19
GCAAGAAGCACAATGACGCCGTTGCAGAGATGGATG
>mapped at position -18
GCTAACATTCAACACGAAGCTACCTTAGCCAACTTA
>mapped at position 21
AAGAAGCACAATGACGCCGTTGCAGAGATGGGTGAC
>mapped at position -19
AGCTAACATTCAACACGAAGCTACCTTAGCCAACTT
>mapped at position 19
GCAAGAAGCACAATGACGACGTTGCAGAGATGGGCG
>mapped at position 19
GCAAGAAGCACAATGACGCCGTTGCAGAGATGGGTA
>mapped at position 19
GCAAGAAGCACAATGACGCCTTTGCAGAGATGGGTG
>mapped at position -9
CAACACGAAGCTACCTTAGCCAACTTAAGCAAGAAG
>mapped at position -20
AAGCTAACATTCAACACGAAGCTACCTTAGCCAACT
>mapped at position 20
CAAGAAGCACAATGACGCCGTTGCAGAGATGGGTGG
>mapped at position 20
CAAGAAGCACAATGACGCCGTTGCAGAGATTGGTGA
>mapped at position 19
GCAAGAAGCACAATGACGCCGTTGCAGAGAGGGGTG
>mapped at position 19
GCAAGAAGCACAATGACGCCGTTGCAGAGATGAGTG
>mapped at position -3
GAAGCTACCTTAGCCAACTTAAGCAAGAAGCACAAT
>reads mapping to fragment GTCATTGTGCTTCTTTCTTAAGTTGGCTAAGGTAGC
>mapped at position 19
AAGTTGGCTAAGGTAGCTTCGTGTTGAATGTTAGCT
>mapped at position 18
TAAGTTGGCTAAGGTAGCTTCGTGTTGAATGTTAGC
>mapped at position -21
GTCGCCAATCTCTGCAACGGCGTCATTGTGCTTCTT
>mapped at position 20
AGTTGGCTAAGGTAGCTTCGTGTTGAATGTTAGCTT
>mapped at position -21
GTCACACATCTCTGCAACGGCGTCATTGTGCTTCTT
>mapped at position 21
GTTGGCTAAGGTAGCTTCGTGTTGAATGTTAGCTTC
>mapped at position -21
GTCACCCATCTCTGCAACGGCGTCATTGTGCTTCTT
>mapped at position -19
CACCCATCTCTGCAACGGCGTCATTGTGCTTCTTTC
>mapped at position -9
TGCAACGGCGTCATTGTGCTTCTTTCTTAAGTTGGC
>mapped at position 8
GCTTCTTTCTTAAGTTGGCTAAGGTAGCTTCGTGTT
>mapped at position 19
AAGTTGGCTAAGGTAGCTTCGTGTTGAATGTTAACT
>reads mapping to fragment GCTACCTTAGCCAACTTAAGAAAGAAGCACAATGAC
>mapped at position 21
AAGAAGCACAATGACGCCGTTGCAGAGATTGGCGAC
>mapped at position -8
AACACGAAGCTACCTTAGCCAACTTAAGAAAGAAGC
>mapped at position -21
GAAGCTAACATTCAACACGAAGCTACCTTAGCCAAC
>mapped at position 9
GCCAACTTAAGAAAGAAGCACAATGACGCCGTTGCA
>mapped at position -19
AGTTAACATTCAACACGAAGCTACCTTAGCCAACTT
>mapped at position 19
GAAAGAAGCACAATGACGCCGTTGCAGAGATGGGTG
>mapped at position 21
AAGAAGCACAATGACGCCGTTGCAGAGATGTGTGAC
>mapped at position -18
GCTAACATTCAACACGAAGCTACCTTAGCCAACTTA
>mapped at position 21
AAGAAGCACAATGACGCCGTTGCAGAGATGGGTGAC
>mapped at position -19
AGCTAACATTCAACACGAAGCTACCTTAGCCAACTT
>mapped at position -20
AAGCTAACATTCAACACGAAGCTACCTTAGCCAACT
>reads mapping to fragment GTCATTGTGCTTCTTGCGTAAGTTGGCTAAGTTAGC
>mapped at position -19
TACCCATCTCTGCAACGGCGTCATTGTGCTTCTTGC
>mapped at position -19
AACCCATCTCTGCAACGGCGTCATTGTGCTTCTTGC
>mapped at position -21
GTCGCCAATCTCTGCAACGGCGTCATTGTGCTTCTT
>mapped at position -17
CCCATCTCTGGAACGGCGTCATTGTGCTTCTTGCGT
>mapped at position -9
TGCAACAGCGTCATTGTGCTTCTTGCGTAAGTTGGC
>mapped at position 6
GTGCTTCTTGCGTAAGTTGGCTAAGTTAGCTTCGTG
>mapped at position -17
CCCATCTCTGCAACGACGTCATTGTGCTTCTTGCGT
>mapped at position -14
ATCTCTGCAGCGGCGTCATTGTGCTTCTTGCGTAAG
>mapped at position -17
CCCATCTCCGCAACGGCGTCATTGTGCTTCTTGCGT
>mapped at position -14
ATCGCTGCAACGGCGTCATTGTGCTTCTTGCGTAAG
>mapped at position -16
CCATCTCTGCACCGGCGTCATTGTGCTTCTTGCGTA
>mapped at position -9
TGCAGCGGCGTCATTGTGCTTCTTGCGTAAGTTGGC
>mapped at position -5
ACGGCGTCATTGTGCTTCTTGCGTAAGTTGGCTAAG
>mapped at position -16
CCATCTCTGCAACGGCGTCATTGTGCTTCTTGCGTA
>mapped at position -19
CACCCCTCTCTGCAACGGCGTCATTGTGCTTCTTGC
>mapped at position -21
GTCACACATCTCTGCAACGGCGTCATTGTGCTTCTT
>mapped at position -12
CTCTGCAACGGCGTCATTGTGCTTCTTGCGTAAGTT
>mapped at position -10
CTGCAACGGCGTCATTGTGCTTCTTGCGTAAGTTGG
>mapped at position -19
CGCCCATCTCTGCAACGGCGTCATTGTGCTTCTTGC
>mapped at position -8
GCAACGACGTCATTGTGCTTCTTGCGTAAGTTGGCT
>mapped at position -15
ATCTTCTGCAACGGCGTCATTGTGCTTCTTGCGTAA
>mapped at position -11
TCTGCAACGGCGTCATTGTGCTTCTTGCGTAAGTTG
>mapped at position -7
CAACGGCGTCATTGTGCTTCTTGCGTAAGTTGGCTA
>mapped at position -17
CCCAACTCTGCAACGGCGTCATTGTGCTTCTTGCGT
>mapped at position -20
TCACACATCTGTGCAACGGCGTCATTGTGCTTCTTG
>mapped at position -21
GTCACCCATCTCTGCAACGGCGTCATTGTGCTTCTT
>mapped at position -8
GCAACGGCGTCATTGTGCTTCTTGCGTAAGTTGGCT
>mapped at position -20
TCACCAATCTCTGCAACGGCGTCATTGTGCTTCTTG
>mapped at position -9
TGCACCGTCGTCATTGTGCTTCTTGCGTAAGTTGGC
>mapped at position -17
CCCATCTCTCCAACGGCGTCATTGTGCTTCTTGCGT
>mapped at position -8
GCACCGGCGTCATTGTGCTTCTTGCGTAAGTTGGCT
>mapped at position -19
CACCCATCTATGCAACGGCGTCATTGTGCTTCTTGC
>mapped at position -5
TCGGCGTCATTGTGCTTCTTGCGTAAGTTGGCTAAG
>mapped at position -19
CCCCCATCTCTGCAACGGCGTCATTGTGCTTCTTGC
>mapped at position -19
CACCCATCGCTGCAACGGCGTCATTGTGCTTCTTGC
>mapped at position -19
CGCCCATCTCTGCAACGTCGTCATTGTGCTTCTTGC
>mapped at position -20
TCACCCATCTCTGCAACGGCGTCATTGTGCTTCTTG
>mapped at position -20
TCCCCCATCTCTGCAACGGCGTCATTGTGCTTCTTG
>mapped at position -20
GCACCCATCTCTGCAACGGCGTCATTGTGCTTCTTG
>mapped at position -19
CACCCATCTCTACAACGGCGTCATTGTGCTTCTTGC
>mapped at position -17
CCCATCTCTGTAACGGCGTCATTGTGCTTCTTGCGT
>mapped at position -17
CCCATCTCTGCACCGGCGTCATTGTGCTTCTTGCGT
>mapped at position -18
ACCCATCTCTGCAACGGCGTCATTGTGCTTCTTGCG
>mapped at position -8
GCAGCGGCGTCATTGTGCTTCTTGCGTAAGTTGGCT
>mapped at position -15
CATCTCTGCAACGGCGTCATTGTGCTTCTTGCGTAA
>mapped at position -18
GCCCATCTCTGCAACGGCGTCATTGTGCTTCTTGCG
>mapped at position -19
CACCCATCTCTGCAACTGCGTCATTGTGCTTCTTGC
>mapped at position -17
CCCATCTCGGCAACGGCGTCATTGTGCTTCTTGCGT
>mapped at position -20
CCACCCATCTCTGCAACGGCGTCATTGTGCTTCTTG
>mapped at position -19
CACCCACCTCTGCACCGGCGTCATTGTGCTTCTTGC
>mapped at position -12
CTCTGCGACGGCGTCATTGTGCTTCTTGCGTAAGTT
>mapped at position -19
CACCCATCTCTGCAAAGGCGTCATTGTGCTTCTTGC
>mapped at position 3
ATTGTGCTTCTTGCGTAAGTTGGCTAAGTTAGCTTC
>mapped at position -6
AACGGCGTCATTGTGCTTCTTGCGTAAGTTGGCTAA
>mapped at position -17
CCCATCTCTGCAACGGCGTCATTGTGCTTCTTGCGT
>mapped at position -19
CCCCCATCTCTGCCACGGCGTCATTGTGCTTCTTGC
>mapped at position -19
CACCCATCTCTGCAACGGCGTCATTGTGCTTCTTGC
>mapped at position -17
CCAATCTCTGCAACGGCGTCATTGTGCTTCTTGCGT
>mapped at position -20
TCACCCATCTCGGCAACGGCGTCATTGTGCTTCTTG
>mapped at position -18
CCCCATCTCTGCAACGGCGTCATTGTGCTTCTTGCG
>mapped at position -5
CCGGCGTCATTGTGCTTCTTGCGTAAGTTGGCTAAG
>mapped at position -19
CACTCATCTCTGCAACGGCGTCATTGTGCTTCTTGC
>mapped at position -14
ATCTCTGCAACGGCGTCATTGTGCTTCTTGCGTAAG
>mapped at position -20
CCACCCATATCTGCAACGGCGTCATTGTGCTTCTTG
>mapped at position 17
GTAAGTTGGCTAAGTTAGCTTCGTGTTGAATGTTAG
>mapped at position -9
TGCACCGGCGTCATTGTGCTTCTTGCGTAAGTTGGC
>mapped at position -13
TCTCTGCAGCGGCGTCATTGTGCTTCTTGCGTAAGT
>mapped at position -9
TGCAACGGCGTCATTGTGCTTCTTGCGTAAGTTGGC
>mapped at position -13
TCTCTGCAACGTCGTCATTGTGCTTCTTGCGTAAGT
>mapped at position -13
TCTCTGCAACGGCGTCATTGTGCTTCTTGCGTAAGT
>mapped at position -18
ACCCATCTATGCAACGGCGTCATTGTGCTTCTTGCG
>mapped at position -10
CTGCCACGGCGTCATTGTGCTTCTTGCGTAAGTTGG
>mapped at position -19
CACCCATCTCTGCAACGGTGTCATTGTGCTTCTTGC
>mapped at position -19
CATCCATCTCTGCAACGGCGTCATTGTGCTTCTTGC
>reads mapping to fragment GCTAACTTAGCCAACTTACGCAAGAAGCACAATGAC
>mapped at position 21
AAGAAGCACAATGACGCCGTTGCAGAGATTGGCGAC
>mapped at position 10
CCAACTTACGCAAGAAGCACAATGACGCCGTTGCAG
>mapped at position 19
GCAAGAAGCACAATGACACCGTTGCAGAGATGGGTG
>mapped at position 17
ACGCAAGAAGCACAATGACGCCGTTACAGAGATGGG
>mapped at position 19
GCAAGAAGCACAATGACGCCGGTGCAGAGGTGGGTG
>mapped at position 19
GCAAGAAGCACAATGACGCCGTTGCAGAGATGGGCG
>mapped at position 19
GCAAGAAGCACAATGACGCCGTTGCATAGATGGGTG
>mapped at position 9
GCCAACTTACGCAAGAAGCACAATGACGCCGTTGCA
>mapped at position 13
ACTTACGCAAGAAGCACAATGACGCCGCTGCAGAGA
>mapped at position 5
CTTAGCCAACTTACGCAAGAAGCACAATGACGCCGT
>mapped at position 17
ACGCAAGAAGCACAATGACGCCGTTGCAGAGATTGG
>mapped at position 20
CAAGAAGCACAATGACGCCGTTGCAGAGATGGGTGA
>mapped at position 17
ACGCAAGAAGCACAATGACGCCGTTGCAGAGATGGG
>mapped at position 15
TTACGCAAGAAGCACAATGACGCCGTTGCAGAGATG
>mapped at position 5
CTTAGCCAACTTACGCAAGAAGCACAATGACGCCGA
>mapped at position 9
GCCAACTTACGCAAGAAGCACAATGACGCTGTTGCA
>mapped at position -17
CTAACATTCAACACGAAGCTAACTTAGCCAACTTAC
>mapped at position 15
TTACGCAAGAAGCACAATGACGCCGTTGCAGAAGAT
>mapped at position 5
CTTAGCCAACTTACGCAAGAAGCACAATGACGCCGG
>mapped at position 20
CAAGAAGCACAATGACGCCGTTGCCGAGATGGGTGA
>mapped at position 14
CTTACGCAAGAAGCACAATGACGCCGTTGCAGAGAT
>mapped at position 19
GCAAGAAGCACAATGACGCCGTTGCAGCGATGGGTG
>mapped at position 8
AGCCAACTTACGCAAGAAGCACAATGACGCCGCTGC
>mapped at position -3
GAAGCTAACTTAGCCAACTTACGCAAGAAGCACAAT
>mapped at position 17
ACGCAAGAAGCACAATGACGCCGTTGCAGAGTTGGG
>mapped at position 20
CAAGAAGCACAATGACGCCGTTGCACAGATGTGTGA
>mapped at position 17
ACGCAAGAAGCACAATGACGCCGGTGCAGAGATGGG
>mapped at position 12
AACTTACGCAAGAAGCACAATGACGCCGTTGCAGAG
>mapped at position 19
GCAAGAAGCACAATGACGCCGTTGCAGAGATGGGGG
>mapped at position 9
GCCAACTTACGCAAGAAGCACAATGACGCCGCTGCA
>mapped at position 13
ACTTACGCAAGAAGCACAATGACGACGTTGCAGAGA
>mapped at position 19
GCAAGAAGCACAATGACGCCGTTGTAGAGATGGGTG
>mapped at position 8
AGCCAACTTACGCAAGAAGCACAATGACGTCGTTGC
>mapped at position 20
CAAGAAGCACAATGACGCCGTTGCAGAGATGGGTGC
>mapped at position 18
CGCAAGAAGCACAATGACGCCGTTGCAGAGATGGGT
>mapped at position -6
CACGAAGCTAACTTAGCCAACTTACGCAAGAAGCAC
>mapped at position 18
CGCAAGAAGCACAATGACGCCGTTGCAGAGATGGGG
>mapped at position 20
CAAGAAGCACAATGACGCCGTTGCAGAGATGGGGGA
>mapped at position 20
CAAGAAGCACAATGACGCCGTTGCAGATATGGGTGG
>mapped at position 10
CCAACTTACGCAAGAAGCACAATGACGCCGTGGCAG
>mapped at position 14
CTTACGCAAGAAGCACAATGACGCCGTTGCAGCGAT
>mapped at position 19
GCAAGAAGCACAATGACGCCGTTGCAGAGATGGGTT
>mapped at position 18
CGCAAGAAGCACAATGACGCCGTTGCAGAGATGGGC
>mapped at position 17
ACGCAAGAAGCACAATGACGCCGTTCCAGAGATGGG
>mapped at position 7
TAGCCAACTTACGCAAGAAGCACAATGACGCCGTTG
>mapped at position 21
AAGAAGCACAATGACGCCGTTGCAGAGATGTGTGAC
>mapped at position 19
GCAAGAAGCACAATGACGCCGTTGCAGAGATGGGTG
>mapped at position 8
AGCCAACTTACGCAAGAAGCACAATGACGCCGGTGC
>mapped at position 19
GCAAGAAGCACAATGACGCAGTTGCAGAGATGGGTG
>mapped at position 12
AACTTACGCAAGAAGCACAATGACGCCGTCGCAGAG
>mapped at position 19
GCAAGAAGCACAATGACGCCGTGGCAGAGATGGGGG
>mapped at position 19
GCAAGAAGCACAATGACGCCGTTGCAGAGATGGATG
>mapped at position 17
ACGCAAGAAGCACAATGACGCCGTTGGAGAGATGGG
>mapped at position 21
AAGAAGCACAATGACGCCGTTGCAGAGATGGGTGAC
>mapped at position 6
TTAGCCAACTTACGCAAGAAGCACAATGACGCCGTT
>mapped at position 8
AGCCAACTTACGCAAGAAGCACAATGACGCCGTTGC
>mapped at position 17
ACGCAAGAAGCACAATGACGCCGTTGCGGAGATGGG
>mapped at position 16
TACGCAAGAAGCACAATGACGCCGGTGCAGAGATGG
>mapped at position 19
GCAAGAAGCACAATGACGACGTTGCAGAGATGGGCG
>mapped at position 19
GCAAGAAGCACAATGACGCCGTTGCAGAGATGGGTA
>mapped at position 19
GCAAGAAGCACAATGACGCCTTTGCAGAGATGGGTG
>mapped at position 9
GCCAACTTACGCAAGAAGCACAATGACGCCGGTGCA
>mapped at position 18
CGCAAGAAGCACAATGACGCCGTTGCATAGATGGGT
>mapped at position 20
CAAGAAGCACAATGACGCCGTTGCAGAGATGGGTGG
>mapped at position 20
CAAGAAGCACAATGACGCCGTTGCAGAGATTGGTGA
>mapped at position 17
ACGCAAGAAGCACAATGACGTCGTTGCAGAGATGGG
>mapped at position 14
CTTACGCAAGAAGCACAATGACGCCGCTGCAGAGAT
>mapped at position 13
ACTTACGCAAGAAGCACAATGACGCCGTTGCAGAGA
>mapped at position 11
CAACTTACGCAAGAAGCACAATGACGCCGTTGCAGA
>mapped at position 16
TACGCAAGAAGCACAATGACGCCGTTGCAGAGATGG
>mapped at position 9
GCCAACTTACGCAAGAAGCACAATGACGACGGTGCA
>mapped at position 19
GCAAGAAGCACAATGACGCCGTTGCAGAGAGGGGTG
>mapped at position 19
GCAAGAAGCACAATGACGCCGTTGCAGAGATGAGTG
>mapped at position 17
ACGCAAGAAGCACAATGACGCCGTTGCCGAGATGGG
>reads mapping to fragment GTCATTGTGCTTCTTGCGTAAGTTGGCTAAGGTATC
>mapped at position -19
TACCCATCTCTGCAACGGCGTCATTGTGCTTCTTGC
>mapped at position -19
AACCCATCTCTGCAACGGCGTCATTGTGCTTCTTGC
>mapped at position -3
GGCGTCATTGTGCTTCTTGCGTAAGTTGGCTAAGGT
>mapped at position -21
GTCGCCAATCTCTGCAACGGCGTCATTGTGCTTCTT
>mapped at position -17
CCCATCTCTGGAACGGCGTCATTGTGCTTCTTGCGT
>mapped at position -2
GCGTCATTGTGCTTCTTGCGTAAGTTGGCTAAGGTA
>mapped at position -9
TGCAACAGCGTCATTGTGCTTCTTGCGTAAGTTGGC
>mapped at position -17
CCCATCTCTGCAACGACGTCATTGTGCTTCTTGCGT
>mapped at position -14
ATCTCTGCAGCGGCGTCATTGTGCTTCTTGCGTAAG
>mapped at position -17
CCCATCTCCGCAACGGCGTCATTGTGCTTCTTGCGT
>mapped at position -14
ATCGCTGCAACGGCGTCATTGTGCTTCTTGCGTAAG
>mapped at position -16
CCATCTCTGCACCGGCGTCATTGTGCTTCTTGCGTA
>mapped at position -9
TGCAGCGGCGTCATTGTGCTTCTTGCGTAAGTTGGC
>mapped at position -5
ACGGCGTCATTGTGCTTCTTGCGTAAGTTGGCTAAG
>mapped at position -16
CCATCTCTGCAACGGCGTCATTGTGCTTCTTGCGTA
>mapped at position -19
CACCCCTCTCTGCAACGGCGTCATTGTGCTTCTTGC
>mapped at position -21
GTCACACATCTCTGCAACGGCGTCATTGTGCTTCTT
>mapped at position -12
CTCTGCAACGGCGTCATTGTGCTTCTTGCGTAAGTT
>mapped at position -10
CTGCAACGGCGTCATTGTGCTTCTTGCGTAAGTTGG
>mapped at position -19
CGCCCATCTCTGCAACGGCGTCATTGTGCTTCTTGC
>mapped at position -8
GCAACGACGTCATTGTGCTTCTTGCGTAAGTTGGCT
>mapped at position 6
GTGCTTCTTGCGTAAGTTGGCTAAGGTATCTTCGTG
>mapped at position -15
ATCTTCTGCAACGGCGTCATTGTGCTTCTTGCGTAA
>mapped at position -11
TCTGCAACGGCGTCATTGTGCTTCTTGCGTAAGTTG
>mapped at position -7
CAACGGCGTCATTGTGCTTCTTGCGTAAGTTGGCTA
>mapped at position -17
CCCAACTCTGCAACGGCGTCATTGTGCTTCTTGCGT
>mapped at position -20
TCACACATCTGTGCAACGGCGTCATTGTGCTTCTTG
>mapped at position -21
GTCACCCATCTCTGCAACGGCGTCATTGTGCTTCTT
>mapped at position -8
GCAACGGCGTCATTGTGCTTCTTGCGTAAGTTGGCT
>mapped at position -20
TCACCAATCTCTGCAACGGCGTCATTGTGCTTCTTG
>mapped at position -9
TGCACCGTCGTCATTGTGCTTCTTGCGTAAGTTGGC
>mapped at position -17
CCCATCTCTCCAACGGCGTCATTGTGCTTCTTGCGT
>mapped at position -8
GCACCGGCGTCATTGTGCTTCTTGCGTAAGTTGGCT
>mapped at position -19
CACCCATCTATGCAACGGCGTCATTGTGCTTCTTGC
>mapped at position -5
TCGGCGTCATTGTGCTTCTTGCGTAAGTTGGCTAAG
>mapped at position -19
CCCCCATCTCTGCAACGGCGTCATTGTGCTTCTTGC
>mapped at position -19
CACCCATCGCTGCAACGGCGTCATTGTGCTTCTTGC
>mapped at position -19
CGCCCATCTCTGCAACGTCGTCATTGTGCTTCTTGC
>mapped at position -20
TCACCCATCTCTGCAACGGCGTCATTGTGCTTCTTG
>mapped at position -20
TCCCCCATCTCTGCAACGGCGTCATTGTGCTTCTTG
>mapped at position -20
GCACCCATCTCTGCAACGGCGTCATTGTGCTTCTTG
>mapped at position -19
CACCCATCTCTACAACGGCGTCATTGTGCTTCTTGC
>mapped at position -17
CCCATCTCTGTAACGGCGTCATTGTGCTTCTTGCGT
>mapped at position -17
CCCATCTCTGCACCGGCGTCATTGTGCTTCTTGCGT
>mapped at position -18
ACCCATCTCTGCAACGGCGTCATTGTGCTTCTTGCG
>mapped at position -8
GCAGCGGCGTCATTGTGCTTCTTGCGTAAGTTGGCT
>mapped at position -4
CGGCGTCATTGTGCTTCTTGCGTAAGTTGGCTAAGG
>mapped at position -15
CATCTCTGCAACGGCGTCATTGTGCTTCTTGCGTAA
>mapped at position -18
GCCCATCTCTGCAACGGCGTCATTGTGCTTCTTGCG
>mapped at position -19
CACCCATCTCTGCAACTGCGTCATTGTGCTTCTTGC
>mapped at position -17
CCCATCTCGGCAACGGCGTCATTGTGCTTCTTGCGT
>mapped at position -20
CCACCCATCTCTGCAACGGCGTCATTGTGCTTCTTG
>mapped at position -19
CACCCACCTCTGCACCGGCGTCATTGTGCTTCTTGC
>mapped at position -12
CTCTGCGACGGCGTCATTGTGCTTCTTGCGTAAGTT
>mapped at position -19
CACCCATCTCTGCAAAGGCGTCATTGTGCTTCTTGC
>mapped at position -6
AACGGCGTCATTGTGCTTCTTGCGTAAGTTGGCTAA
>mapped at position -17
CCCATCTCTGCAACGGCGTCATTGTGCTTCTTGCGT
>mapped at position -19
CCCCCATCTCTGCCACGGCGTCATTGTGCTTCTTGC
>mapped at position -19
CACCCATCTCTGCAACGGCGTCATTGTGCTTCTTGC
>mapped at position -17
CCAATCTCTGCAACGGCGTCATTGTGCTTCTTGCGT
>mapped at position -20
TCACCCATCTCGGCAACGGCGTCATTGTGCTTCTTG
>mapped at position -18
CCCCATCTCTGCAACGGCGTCATTGTGCTTCTTGCG
>mapped at position -5
CCGGCGTCATTGTGCTTCTTGCGTAAGTTGGCTAAG
>mapped at position -2
CGGTCATTGTGCTTCTTGCGTAAGTTGGCTAAGGTA
>mapped at position 5
TGTGCTTCTTGCGTAAGTTGGCTAAGGTATCTTCGT
>mapped at position -19
CACTCATCTCTGCAACGGCGTCATTGTGCTTCTTGC
>mapped at position -14
ATCTCTGCAACGGCGTCATTGTGCTTCTTGCGTAAG
>mapped at position -20
CCACCCATATCTGCAACGGCGTCATTGTGCTTCTTG
>mapped at position -9
TGCACCGGCGTCATTGTGCTTCTTGCGTAAGTTGGC
>mapped at position -3
TGCGTCATTGTGCTTCTTGCGTAAGTTGGCTAAGGT
>mapped at position -13
TCTCTGCAGCGGCGTCATTGTGCTTCTTGCGTAAGT
>mapped at position -9
TGCAACGGCGTCATTGTGCTTCTTGCGTAAGTTGGC
>mapped at position -13
TCTCTGCAACGTCGTCATTGTGCTTCTTGCGTAAGT
>mapped at position -13
TCTCTGCAACGGCGTCATTGTGCTTCTTGCGTAAGT
>mapped at position -18
ACCCATCTATGCAACGGCGTCATTGTGCTTCTTGCG
>mapped at position -10
CTGCCACGGCGTCATTGTGCTTCTTGCGTAAGTTGG
>mapped at position -19
CACCCATCTCTGCAACGGTGTCATTGTGCTTCTTGC
>mapped at position -19
CATCCATCTCTGCAACGGCGTCATTGTGCTTCTTGC
>reads mapping to fragment GATACCTTAGCCAACTTACGCAAGAAGCACAATGAC
>mapped at position 21
AAGAAGCACAATGACGCCGTTGCAGAGATTGGCGAC
>mapped at position 10
CCAACTTACGCAAGAAGCACAATGACGCCGTTGCAG
>mapped at position 19
GCAAGAAGCACAATGACACCGTTGCAGAGATGGGTG
>mapped at position 17
ACGCAAGAAGCACAATGACGCCGTTACAGAGATGGG
>mapped at position 19
GCAAGAAGCACAATGACGCCGGTGCAGAGGTGGGTG
>mapped at position 19
GCAAGAAGCACAATGACGCCGTTGCAGAGATGGGCG
>mapped at position 19
GCAAGAAGCACAATGACGCCGTTGCATAGATGGGTG
>mapped at position 9
GCCAACTTACGCAAGAAGCACAATGACGCCGTTGCA
>mapped at position 13
ACTTACGCAAGAAGCACAATGACGCCGCTGCAGAGA
>mapped at position 5
CTTAGCCAACTTACGCAAGAAGCACAATGACGCCGT
>mapped at position 17
ACGCAAGAAGCACAATGACGCCGTTGCAGAGATTGG
>mapped at position 20
CAAGAAGCACAATGACGCCGTTGCAGAGATGGGTGA
>mapped at position 17
ACGCAAGAAGCACAATGACGCCGTTGCAGAGATGGG
>mapped at position 15
TTACGCAAGAAGCACAATGACGCCGTTGCAGAGATG
>mapped at position 5
CTTAGCCAACTTACGCAAGAAGCACAATGACGCCGA
>mapped at position 9
GCCAACTTACGCAAGAAGCACAATGACGCTGTTGCA
>mapped at position 3
ACCTTAGCCAACTTACGCAAGAAGCACAATGACGCA
>mapped at position 15
TTACGCAAGAAGCACAATGACGCCGTTGCAGAAGAT
>mapped at position 5
CTTAGCCAACTTACGCAAGAAGCACAATGACGCCGG
>mapped at position 20
CAAGAAGCACAATGACGCCGTTGCCGAGATGGGTGA
>mapped at position 14
CTTACGCAAGAAGCACAATGACGCCGTTGCAGAGAT
>mapped at position 19
GCAAGAAGCACAATGACGCCGTTGCAGCGATGGGTG
>mapped at position 3
ACCTTAGCCAACTTACGCAAGAAGCACAATGACGCC
>mapped at position 8
AGCCAACTTACGCAAGAAGCACAATGACGCCGCTGC
>mapped at position 2
TACCTTAGCCAACTTACGCAAGAAGCACAATGACGC
>mapped at position 17
ACGCAAGAAGCACAATGACGCCGTTGCAGAGTTGGG
>mapped at position -6
CACGAAGATACCTTAGCCAACTTACGCAAGAAGCAC
>mapped at position 20
CAAGAAGCACAATGACGCCGTTGCACAGATGTGTGA
>mapped at position 17
ACGCAAGAAGCACAATGACGCCGGTGCAGAGATGGG
>mapped at position 12
AACTTACGCAAGAAGCACAATGACGCCGTTGCAGAG
>mapped at position 2
TACCTTAGCCAACTTACGCAAGAAGCACAATGACCG
>mapped at position 19
GCAAGAAGCACAATGACGCCGTTGCAGAGATGGGGG
>mapped at position 9
GCCAACTTACGCAAGAAGCACAATGACGCCGCTGCA
>mapped at position -5
ACGAAGATACCTTAGCCAACTTACGCAAGAAGCACA
>mapped at position 13
ACTTACGCAAGAAGCACAATGACGACGTTGCAGAGA
>mapped at position 19
GCAAGAAGCACAATGACGCCGTTGTAGAGATGGGTG
>mapped at position 8
AGCCAACTTACGCAAGAAGCACAATGACGTCGTTGC
>mapped at position 4
CCTTAGCCAACTTACGCAAGAAGCACAATGACGCCG
>mapped at position 20
CAAGAAGCACAATGACGCCGTTGCAGAGATGGGTGC
>mapped at position 18
CGCAAGAAGCACAATGACGCCGTTGCAGAGATGGGT
>mapped at position 18
CGCAAGAAGCACAATGACGCCGTTGCAGAGATGGGG
>mapped at position 20
CAAGAAGCACAATGACGCCGTTGCAGAGATGGGGGA
>mapped at position 20
CAAGAAGCACAATGACGCCGTTGCAGATATGGGTGG
>mapped at position 10
CCAACTTACGCAAGAAGCACAATGACGCCGTGGCAG
>mapped at position 14
CTTACGCAAGAAGCACAATGACGCCGTTGCAGCGAT
>mapped at position 19
GCAAGAAGCACAATGACGCCGTTGCAGAGATGGGTT
>mapped at position 18
CGCAAGAAGCACAATGACGCCGTTGCAGAGATGGGC
>mapped at position 17
ACGCAAGAAGCACAATGACGCCGTTCCAGAGATGGG
>mapped at position 7
TAGCCAACTTACGCAAGAAGCACAATGACGCCGTTG
>mapped at position 21
AAGAAGCACAATGACGCCGTTGCAGAGATGTGTGAC
>mapped at position 19
GCAAGAAGCACAATGACGCCGTTGCAGAGATGGGTG
>mapped at position 8
AGCCAACTTACGCAAGAAGCACAATGACGCCGGTGC
>mapped at position 19
GCAAGAAGCACAATGACGCAGTTGCAGAGATGGGTG
>mapped at position 12
AACTTACGCAAGAAGCACAATGACGCCGTCGCAGAG
>mapped at position 19
GCAAGAAGCACAATGACGCCGTGGCAGAGATGGGGG
>mapped at position 19
GCAAGAAGCACAATGACGCCGTTGCAGAGATGGATG
>mapped at position 17
ACGCAAGAAGCACAATGACGCCGTTGGAGAGATGGG
>mapped at position 21
AAGAAGCACAATGACGCCGTTGCAGAGATGGGTGAC
>mapped at position 6
TTAGCCAACTTACGCAAGAAGCACAATGACGCCGTT
>mapped at position 8
AGCCAACTTACGCAAGAAGCACAATGACGCCGTTGC
>mapped at position 17
ACGCAAGAAGCACAATGACGCCGTTGCGGAGATGGG
>mapped at position 16
TACGCAAGAAGCACAATGACGCCGGTGCAGAGATGG
>mapped at position 19
GCAAGAAGCACAATGACGACGTTGCAGAGATGGGCG
>mapped at position 19
GCAAGAAGCACAATGACGCCGTTGCAGAGATGGGTA
>mapped at position 19
GCAAGAAGCACAATGACGCCTTTGCAGAGATGGGTG
>mapped at position 9
GCCAACTTACGCAAGAAGCACAATGACGCCGGTGCA
>mapped at position 18
CGCAAGAAGCACAATGACGCCGTTGCATAGATGGGT
>mapped at position 20
CAAGAAGCACAATGACGCCGTTGCAGAGATGGGTGG
>mapped at position 20
CAAGAAGCACAATGACGCCGTTGCAGAGATTGGTGA
>mapped at position 17
ACGCAAGAAGCACAATGACGTCGTTGCAGAGATGGG
>mapped at position 14
CTTACGCAAGAAGCACAATGACGCCGCTGCAGAGAT
>mapped at position 13
ACTTACGCAAGAAGCACAATGACGCCGTTGCAGAGA
>mapped at position 11
CAACTTACGCAAGAAGCACAATGACGCCGTTGCAGA
>mapped at position 16
TACGCAAGAAGCACAATGACGCCGTTGCAGAGATGG
>mapped at position 9
GCCAACTTACGCAAGAAGCACAATGACGACGGTGCA
>mapped at position 19
GCAAGAAGCACAATGACGCCGTTGCAGAGAGGGGTG
>mapped at position 19
GCAAGAAGCACAATGACGCCGTTGCAGAGATGAGTG
>mapped at position 17
ACGCAAGAAGCACAATGACGCCGTTGCCGAGATGGG
>reads mapping to fragment GTCATTGTGCTTCTTGCGTAAGTTGGCTCAGGTAGC
>mapped at position -19
TACCCATCTCTGCAACGGCGTCATTGTGCTTCTTGC
>mapped at position -19
AACCCATCTCTGCAACGGCGTCATTGTGCTTCTTGC
>mapped at position -21
GTCGCCAATCTCTGCAACGGCGTCATTGTGCTTCTT
>mapped at position -17
CCCATCTCTGGAACGGCGTCATTGTGCTTCTTGCGT
>mapped at position -9
TGCAACAGCGTCATTGTGCTTCTTGCGTAAGTTGGC
>mapped at position -17
CCCATCTCTGCAACGACGTCATTGTGCTTCTTGCGT
>mapped at position -14
ATCTCTGCAGCGGCGTCATTGTGCTTCTTGCGTAAG
>mapped at position -17
CCCATCTCCGCAACGGCGTCATTGTGCTTCTTGCGT
>mapped at position -14
ATCGCTGCAACGGCGTCATTGTGCTTCTTGCGTAAG
>mapped at position -16
CCATCTCTGCACCGGCGTCATTGTGCTTCTTGCGTA
>mapped at position -9
TGCAGCGGCGTCATTGTGCTTCTTGCGTAAGTTGGC
>mapped at position -16
CCATCTCTGCAACGGCGTCATTGTGCTTCTTGCGTA
>mapped at position -19
CACCCCTCTCTGCAACGGCGTCATTGTGCTTCTTGC
>mapped at position -21
GTCACACATCTCTGCAACGGCGTCATTGTGCTTCTT
>mapped at position -12
CTCTGCAACGGCGTCATTGTGCTTCTTGCGTAAGTT
>mapped at position -10
CTGCAACGGCGTCATTGTGCTTCTTGCGTAAGTTGG
>mapped at position -19
CGCCCATCTCTGCAACGGCGTCATTGTGCTTCTTGC
>mapped at position -8
GCAACGACGTCATTGTGCTTCTTGCGTAAGTTGGCT
>mapped at position -15
ATCTTCTGCAACGGCGTCATTGTGCTTCTTGCGTAA
>mapped at position -11
TCTGCAACGGCGTCATTGTGCTTCTTGCGTAAGTTG
>mapped at position 5
TGTGCTTCTTGCGTAAGTTGGCTCAGGTAGCTTCGT
>mapped at position -17
CCCAACTCTGCAACGGCGTCATTGTGCTTCTTGCGT
>mapped at position -20
TCACACATCTGTGCAACGGCGTCATTGTGCTTCTTG
>mapped at position -21
GTCACCCATCTCTGCAACGGCGTCATTGTGCTTCTT
>mapped at position -8
GCAACGGCGTCATTGTGCTTCTTGCGTAAGTTGGCT
>mapped at position -20
TCACCAATCTCTGCAACGGCGTCATTGTGCTTCTTG
>mapped at position -9
TGCACCGTCGTCATTGTGCTTCTTGCGTAAGTTGGC
>mapped at position -17
CCCATCTCTCCAACGGCGTCATTGTGCTTCTTGCGT
>mapped at position -8
GCACCGGCGTCATTGTGCTTCTTGCGTAAGTTGGCT
>mapped at position -19
CACCCATCTATGCAACGGCGTCATTGTGCTTCTTGC
>mapped at position -19
CCCCCATCTCTGCAACGGCGTCATTGTGCTTCTTGC
>mapped at position -4
CGGCGTCATTGTGCTTCTTGCGTAAGTTGGCTCAGG
>mapped at position -19
CACCCATCGCTGCAACGGCGTCATTGTGCTTCTTGC
>mapped at position -19
CGCCCATCTCTGCAACGTCGTCATTGTGCTTCTTGC
>mapped at position -20
TCACCCATCTCTGCAACGGCGTCATTGTGCTTCTTG
>mapped at position -20
TCCCCCATCTCTGCAACGGCGTCATTGTGCTTCTTG
>mapped at position -20
GCACCCATCTCTGCAACGGCGTCATTGTGCTTCTTG
>mapped at position -19
CACCCATCTCTACAACGGCGTCATTGTGCTTCTTGC
>mapped at position -17
CCCATCTCTGTAACGGCGTCATTGTGCTTCTTGCGT
>mapped at position -17
CCCATCTCTGCACCGGCGTCATTGTGCTTCTTGCGT
>mapped at position -18
ACCCATCTCTGCAACGGCGTCATTGTGCTTCTTGCG
>mapped at position -8
GCAGCGGCGTCATTGTGCTTCTTGCGTAAGTTGGCT
>mapped at position -15
CATCTCTGCAACGGCGTCATTGTGCTTCTTGCGTAA
>mapped at position -18
GCCCATCTCTGCAACGGCGTCATTGTGCTTCTTGCG
>mapped at position -19
CACCCATCTCTGCAACTGCGTCATTGTGCTTCTTGC
>mapped at position -17
CCCATCTCGGCAACGGCGTCATTGTGCTTCTTGCGT
>mapped at position -20
CCACCCATCTCTGCAACGGCGTCATTGTGCTTCTTG
>mapped at position -19
CACCCACCTCTGCACCGGCGTCATTGTGCTTCTTGC
>mapped at position -12
CTCTGCGACGGCGTCATTGTGCTTCTTGCGTAAGTT
>mapped at position -19
CACCCATCTCTGCAAAGGCGTCATTGTGCTTCTTGC
>mapped at position -4
TGGCGTCATTGTGCTTCTTGCGTAAGTTGGCTCAGG
>mapped at position -17
CCCATCTCTGCAACGGCGTCATTGTGCTTCTTGCGT
>mapped at position -19
CCCCCATCTCTGCCACGGCGTCATTGTGCTTCTTGC
>mapped at position -19
CACCCATCTCTGCAACGGCGTCATTGTGCTTCTTGC
>mapped at position -17
CCAATCTCTGCAACGGCGTCATTGTGCTTCTTGCGT
>mapped at position -20
TCACCCATCTCGGCAACGGCGTCATTGTGCTTCTTG
>mapped at position -18
CCCCATCTCTGCAACGGCGTCATTGTGCTTCTTGCG
>mapped at position -19
CACTCATCTCTGCAACGGCGTCATTGTGCTTCTTGC
>mapped at position -14
ATCTCTGCAACGGCGTCATTGTGCTTCTTGCGTAAG
>mapped at position 16
CGTAAGTTGGCTCAGGTAGCTTCGTGTTGAATGTTA
>mapped at position -20
CCACCCATATCTGCAACGGCGTCATTGTGCTTCTTG
>mapped at position -2
GCGTCATTGTGCTTCTTGCGTAAGTTGGCTCAGGTA
>mapped at position -9
TGCACCGGCGTCATTGTGCTTCTTGCGTAAGTTGGC
>mapped at position -13
TCTCTGCAGCGGCGTCATTGTGCTTCTTGCGTAAGT
>mapped at position -9
TGCAACGGCGTCATTGTGCTTCTTGCGTAAGTTGGC
>mapped at position -13
TCTCTGCAACGTCGTCATTGTGCTTCTTGCGTAAGT
>mapped at position -13
TCTCTGCAACGGCGTCATTGTGCTTCTTGCGTAAGT
>mapped at position 0
GTCATTGTGCTTCTTGCGTAAGTTGGCTCAGGTAGC
>mapped at position -18
ACCCATCTATGCAACGGCGTCATTGTGCTTCTTGCG
>mapped at position -10
CTGCCACGGCGTCATTGTGCTTCTTGCGTAAGTTGG
>mapped at position -19
CACCCATCTCTGCAACGGTGTCATTGTGCTTCTTGC
>mapped at position -19
CATCCATCTCTGCAACGGCGTCATTGTGCTTCTTGC
>reads mapping to fragment GCTACCTGAGCCAACTTACGCAAGAAGCACAATGAC
>mapped at position -16
TAACATTCAACACGAAGCTACCTGAGCCAACTTACG
>mapped at position 21
AAGAAGCACAATGACGCCGTTGCAGAGATTGGCGAC
>mapped at position 10
CCAACTTACGCAAGAAGCACAATGACGCCGTTGCAG
>mapped at position 19
GCAAGAAGCACAATGACACCGTTGCAGAGATGGGTG
>mapped at position 17
ACGCAAGAAGCACAATGACGCCGTTACAGAGATGGG
>mapped at position 19
GCAAGAAGCACAATGACGCCGGTGCAGAGGTGGGTG
>mapped at position 19
GCAAGAAGCACAATGACGCCGTTGCAGAGATGGGCG
>mapped at position 19
GCAAGAAGCACAATGACGCCGTTGCATAGATGGGTG
>mapped at position 9
GCCAACTTACGCAAGAAGCACAATGACGCCGTTGCA
>mapped at position 13
ACTTACGCAAGAAGCACAATGACGCCGCTGCAGAGA
>mapped at position 17
ACGCAAGAAGCACAATGACGCCGTTGCAGAGATTGG
>mapped at position 20
CAAGAAGCACAATGACGCCGTTGCAGAGATGGGTGA
>mapped at position 17
ACGCAAGAAGCACAATGACGCCGTTGCAGAGATGGG
>mapped at position 15
TTACGCAAGAAGCACAATGACGCCGTTGCAGAGATG
>mapped at position 9
GCCAACTTACGCAAGAAGCACAATGACGCTGTTGCA
>mapped at position 15
TTACGCAAGAAGCACAATGACGCCGTTGCAGAAGAT
>mapped at position 20
CAAGAAGCACAATGACGCCGTTGCCGAGATGGGTGA
>mapped at position 14
CTTACGCAAGAAGCACAATGACGCCGTTGCAGAGAT
>mapped at position 19
GCAAGAAGCACAATGACGCCGTTGCAGCGATGGGTG
>mapped at position 8
AGCCAACTTACGCAAGAAGCACAATGACGCCGCTGC
>mapped at position 17
ACGCAAGAAGCACAATGACGCCGTTGCAGAGTTGGG
>mapped at position 20
CAAGAAGCACAATGACGCCGTTGCACAGATGTGTGA
>mapped at position 4
CCTGAGCCAACTTACGCAAGAAGCACAATGACGCCA
>mapped at position 17
ACGCAAGAAGCACAATGACGCCGGTGCAGAGATGGG
>mapped at position 12
AACTTACGCAAGAAGCACAATGACGCCGTTGCAGAG
>mapped at position 19
GCAAGAAGCACAATGACGCCGTTGCAGAGATGGGGG
>mapped at position 9
GCCAACTTACGCAAGAAGCACAATGACGCCGCTGCA
>mapped at position 13
ACTTACGCAAGAAGCACAATGACGACGTTGCAGAGA
>mapped at position 19
GCAAGAAGCACAATGACGCCGTTGTAGAGATGGGTG
>mapped at position 8
AGCCAACTTACGCAAGAAGCACAATGACGTCGTTGC
>mapped at position 20
CAAGAAGCACAATGACGCCGTTGCAGAGATGGGTGC
>mapped at position 2
TACCTGAGCCAACTTACGCAAGAAGCACAATGACGC
>mapped at position 18
CGCAAGAAGCACAATGACGCCGTTGCAGAGATGGGT
>mapped at position 4
CCTGAGCCAACTTACGCAAGAAGCACAATGACGCCG
>mapped at position 18
CGCAAGAAGCACAATGACGCCGTTGCAGAGATGGGG
>mapped at position 20
CAAGAAGCACAATGACGCCGTTGCAGAGATGGGGGA
>mapped at position 20
CAAGAAGCACAATGACGCCGTTGCAGATATGGGTGG
>mapped at position 10
CCAACTTACGCAAGAAGCACAATGACGCCGTGGCAG
>mapped at position 14
CTTACGCAAGAAGCACAATGACGCCGTTGCAGCGAT
>mapped at position 19
GCAAGAAGCACAATGACGCCGTTGCAGAGATGGGTT
>mapped at position 18
CGCAAGAAGCACAATGACGCCGTTGCAGAGATGGGC
>mapped at position 17
ACGCAAGAAGCACAATGACGCCGTTCCAGAGATGGG
>mapped at position 21
AAGAAGCACAATGACGCCGTTGCAGAGATGTGTGAC
>mapped at position 19
GCAAGAAGCACAATGACGCCGTTGCAGAGATGGGTG
>mapped at position 8
AGCCAACTTACGCAAGAAGCACAATGACGCCGGTGC
>mapped at position 19
GCAAGAAGCACAATGACGCAGTTGCAGAGATGGGTG
>mapped at position 12
AACTTACGCAAGAAGCACAATGACGCCGTCGCAGAG
>mapped at position -5
ACGAAGCTACCTGAGCCAACTTACGCAAGAAGCACA
>mapped at position 19
GCAAGAAGCACAATGACGCCGTGGCAGAGATGGGGG
>mapped at position 19
GCAAGAAGCACAATGACGCCGTTGCAGAGATGGATG
>mapped at position 17
ACGCAAGAAGCACAATGACGCCGTTGGAGAGATGGG
>mapped at position 21
AAGAAGCACAATGACGCCGTTGCAGAGATGGGTGAC
>mapped at position 8
AGCCAACTTACGCAAGAAGCACAATGACGCCGTTGC
>mapped at position 17
ACGCAAGAAGCACAATGACGCCGTTGCGGAGATGGG
>mapped at position 16
TACGCAAGAAGCACAATGACGCCGGTGCAGAGATGG
>mapped at position 19
GCAAGAAGCACAATGACGACGTTGCAGAGATGGGCG
>mapped at position 0
GCTACCTGAGCCAACTTACGCAAGAAGCACAATGAC
>mapped at position 19
GCAAGAAGCACAATGACGCCGTTGCAGAGATGGGTA
>mapped at position 19
GCAAGAAGCACAATGACGCCTTTGCAGAGATGGGTG
>mapped at position 9
GCCAACTTACGCAAGAAGCACAATGACGCCGGTGCA
>mapped at position 18
CGCAAGAAGCACAATGACGCCGTTGCATAGATGGGT
>mapped at position 20
CAAGAAGCACAATGACGCCGTTGCAGAGATGGGTGG
>mapped at position 20
CAAGAAGCACAATGACGCCGTTGCAGAGATTGGTGA
>mapped at position 17
ACGCAAGAAGCACAATGACGTCGTTGCAGAGATGGG
>mapped at position 14
CTTACGCAAGAAGCACAATGACGCCGCTGCAGAGAT
>mapped at position 13
ACTTACGCAAGAAGCACAATGACGCCGTTGCAGAGA
>mapped at position 11
CAACTTACGCAAGAAGCACAATGACGCCGTTGCAGA
>mapped at position 16
TACGCAAGAAGCACAATGACGCCGTTGCAGAGATGG
>mapped at position 9
GCCAACTTACGCAAGAAGCACAATGACGACGGTGCA
>mapped at position 19
GCAAGAAGCACAATGACGCCGTTGCAGAGAGGGGTG
>mapped at position 19
GCAAGAAGCACAATGACGCCGTTGCAGAGATGAGTG
>mapped at position 17
ACGCAAGAAGCACAATGACGCCGTTGCCGAGATGGG
>reads mapping to fragment TTCATTGTGCTTCTTGCGTAAGTTGGCTAAGGCAGC
>mapped at position 2
CATTGTGCTTCTTGCGTAAGTTGGCTAAGGCAGCTT
>mapped at position 19
AAGTTGGCTAAGGCAGCTTCGTGTTGACTGTTAGCT
>mapped at position 1
TCATTGTGCTTCTTGCGTAAGTTGGCTAAGGCAGCT
>mapped at position -4
CGGCTTCATTGTGCTTCTTGCGTAAGTTGGCTAAGG
>mapped at position -10
CTGCAACGGCTTCATTGTGCTTCTTGCGTAAGTTGG
>mapped at position 16
CGTAAGTTGGCTAAGGCAGCTTCGTGTTGAATGGTA
>mapped at position 3
ATTGTGCTTCTTGCGTAAGTTGGCTAAGGCAGCTTC
>mapped at position 5
TGTGCTTCTTGCGTAAGTTGGCTAAGGCAGCTTCGT
>reads mapping to fragment GCTGCCTTAGCCAACTTACGCAAGAAGCACAATGAA
>mapped at position -5
ACGAAGCTGCCTTAGCCAACTTACGCAAGAAGCACA
>mapped at position -1
AGCTGCCTTAGCCAACTTACGCAAGAAGCACAATGA
>mapped at position -3
GAAGCTGCCTTAGCCAACTTACGCAAGAAGCACAAT
>mapped at position -2
AAGCTGCCTTAGCCAACTTACGCAAGAAGCACAATG
>mapped at position -19
AGCTAACAGTCAACACGAAGCTGCCTTAGCCAACTT
>mapped at position 10
CCAACTTACGCAAGAAGCACAATGAAGCCGTTGCAG
>mapped at position 4
CCTTAGCCAACTTACGCAAGAAGCACAATGAAGCCG
>mapped at position -16
TACCATTCAACACGAAGCTGCCTTAGCCAACTTACG
>reads mapping to fragment TTCATTGTGCTTCTTGCGTAAGTTGGCTAAGGTCGC
>mapped at position 9
CTTCTTGCGTAAGTTGGCTAAGGTCGCTTCGTGTTG
>mapped at position 6
GTGCTTCTTGCGTAAGTTGGCTAAGGTCGCTTCGTG
>mapped at position -4
CGGCTTCATTGTGCTTCTTGCGTAAGTTGGCTAAGG
>mapped at position -10
CTGCAACGGCTTCATTGTGCTTCTTGCGTAAGTTGG
>mapped at position 10
TTCTTGCGTAAGTTGGCTAAGGTCGCTTCGTGTTGA
>reads mapping to fragment GCGACCTTAGCCAACTTACGCAAGAAGCACAATGAA
>mapped at position -6
CACGAAGCGACCTTAGCCAACTTACGCAAGAAGCAC
>mapped at position -10
TCAACACGAAGCGACCTTAGCCAACTTACGCAAGAA
>mapped at position -9
CAACACGAAGCGACCTTAGCCAACTTACGCAAGAAG
>mapped at position 10
CCAACTTACGCAAGAAGCACAATGAAGCCGTTGCAG
>mapped at position 4
CCTTAGCCAACTTACGCAAGAAGCACAATGAAGCCG
>reads mapping to fragment TTCATTGTGCTTCTTGCGTAAGTTGGCTAAGGTATC
>mapped at position 6
GTGCTTCTTGCGTAAGTTGGCTAAGGTATCTTCGTG
>mapped at position -4
CGGCTTCATTGTGCTTCTTGCGTAAGTTGGCTAAGG
>mapped at position -10
CTGCAACGGCTTCATTGTGCTTCTTGCGTAAGTTGG
>mapped at position 5
TGTGCTTCTTGCGTAAGTTGGCTAAGGTATCTTCGT
>reads mapping to fragment GATACCTTAGCCAACTTACGCAAGAAGCACAATGAA
>mapped at position -6
CACGAAGATACCTTAGCCAACTTACGCAAGAAGCAC
>mapped at position -5
ACGAAGATACCTTAGCCAACTTACGCAAGAAGCACA
>mapped at position 10
CCAACTTACGCAAGAAGCACAATGAAGCCGTTGCAG
>mapped at position 4
CCTTAGCCAACTTACGCAAGAAGCACAATGAAGCCG
>reads mapping to fragment GTCATTGTGCTTCTTGCGTAAGTTGGCTAAGGCAGC
>mapped at position 2
CATTGTGCTTCTTGCGTAAGTTGGCTAAGGCAGCTT
>mapped at position -19
TACCCATCTCTGCAACGGCGTCATTGTGCTTCTTGC
>mapped at position -19
AACCCATCTCTGCAACGGCGTCATTGTGCTTCTTGC
>mapped at position 19
AAGTTGGCTAAGGCAGCTTCGTGTTGACTGTTAGCT
>mapped at position -21
GTCGCCAATCTCTGCAACGGCGTCATTGTGCTTCTT
>mapped at position -17
CCCATCTCTGGAACGGCGTCATTGTGCTTCTTGCGT
>mapped at position -9
TGCAACAGCGTCATTGTGCTTCTTGCGTAAGTTGGC
>mapped at position -17
CCCATCTCTGCAACGACGTCATTGTGCTTCTTGCGT
>mapped at position -14
ATCTCTGCAGCGGCGTCATTGTGCTTCTTGCGTAAG
>mapped at position -17
CCCATCTCCGCAACGGCGTCATTGTGCTTCTTGCGT
>mapped at position -14
ATCGCTGCAACGGCGTCATTGTGCTTCTTGCGTAAG
>mapped at position -16
CCATCTCTGCACCGGCGTCATTGTGCTTCTTGCGTA
>mapped at position -9
TGCAGCGGCGTCATTGTGCTTCTTGCGTAAGTTGGC
>mapped at position -5
ACGGCGTCATTGTGCTTCTTGCGTAAGTTGGCTAAG
>mapped at position -16
CCATCTCTGCAACGGCGTCATTGTGCTTCTTGCGTA
>mapped at position -19
CACCCCTCTCTGCAACGGCGTCATTGTGCTTCTTGC
>mapped at position -21
GTCACACATCTCTGCAACGGCGTCATTGTGCTTCTT
>mapped at position -12
CTCTGCAACGGCGTCATTGTGCTTCTTGCGTAAGTT
>mapped at position -10
CTGCAACGGCGTCATTGTGCTTCTTGCGTAAGTTGG
>mapped at position -19
CGCCCATCTCTGCAACGGCGTCATTGTGCTTCTTGC
>mapped at position -8
GCAACGACGTCATTGTGCTTCTTGCGTAAGTTGGCT
>mapped at position -15
ATCTTCTGCAACGGCGTCATTGTGCTTCTTGCGTAA
>mapped at position -11
TCTGCAACGGCGTCATTGTGCTTCTTGCGTAAGTTG
>mapped at position -7
CAACGGCGTCATTGTGCTTCTTGCGTAAGTTGGCTA
>mapped at position 1
TCATTGTGCTTCTTGCGTAAGTTGGCTAAGGCAGCT
>mapped at position -17
CCCAACTCTGCAACGGCGTCATTGTGCTTCTTGCGT
>mapped at position -20
TCACACATCTGTGCAACGGCGTCATTGTGCTTCTTG
>mapped at position -21
GTCACCCATCTCTGCAACGGCGTCATTGTGCTTCTT
>mapped at position -8
GCAACGGCGTCATTGTGCTTCTTGCGTAAGTTGGCT
>mapped at position -20
TCACCAATCTCTGCAACGGCGTCATTGTGCTTCTTG
>mapped at position -9
TGCACCGTCGTCATTGTGCTTCTTGCGTAAGTTGGC
>mapped at position -17
CCCATCTCTCCAACGGCGTCATTGTGCTTCTTGCGT
>mapped at position -8
GCACCGGCGTCATTGTGCTTCTTGCGTAAGTTGGCT
>mapped at position -19
CACCCATCTATGCAACGGCGTCATTGTGCTTCTTGC
>mapped at position -5
TCGGCGTCATTGTGCTTCTTGCGTAAGTTGGCTAAG
>mapped at position -19
CCCCCATCTCTGCAACGGCGTCATTGTGCTTCTTGC
>mapped at position -19
CACCCATCGCTGCAACGGCGTCATTGTGCTTCTTGC
>mapped at position -19
CGCCCATCTCTGCAACGTCGTCATTGTGCTTCTTGC
>mapped at position -20
TCACCCATCTCTGCAACGGCGTCATTGTGCTTCTTG
>mapped at position -20
TCCCCCATCTCTGCAACGGCGTCATTGTGCTTCTTG
>mapped at position -20
GCACCCATCTCTGCAACGGCGTCATTGTGCTTCTTG
>mapped at position -19
CACCCATCTCTACAACGGCGTCATTGTGCTTCTTGC
>mapped at position -17
CCCATCTCTGTAACGGCGTCATTGTGCTTCTTGCGT
>mapped at position -17
CCCATCTCTGCACCGGCGTCATTGTGCTTCTTGCGT
>mapped at position -18
ACCCATCTCTGCAACGGCGTCATTGTGCTTCTTGCG
>mapped at position -8
GCAGCGGCGTCATTGTGCTTCTTGCGTAAGTTGGCT
>mapped at position -4
CGGCGTCATTGTGCTTCTTGCGTAAGTTGGCTAAGG
>mapped at position -15
CATCTCTGCAACGGCGTCATTGTGCTTCTTGCGTAA
>mapped at position -18
GCCCATCTCTGCAACGGCGTCATTGTGCTTCTTGCG
>mapped at position -19
CACCCATCTCTGCAACTGCGTCATTGTGCTTCTTGC
>mapped at position -17
CCCATCTCGGCAACGGCGTCATTGTGCTTCTTGCGT
>mapped at position -20
CCACCCATCTCTGCAACGGCGTCATTGTGCTTCTTG
>mapped at position 16
CGTAAGTTGGCTAAGGCAGCTTCGTGTTGAATGGTA
>mapped at position -19
CACCCACCTCTGCACCGGCGTCATTGTGCTTCTTGC
>mapped at position -12
CTCTGCGACGGCGTCATTGTGCTTCTTGCGTAAGTT
>mapped at position -19
CACCCATCTCTGCAAAGGCGTCATTGTGCTTCTTGC
>mapped at position -6
AACGGCGTCATTGTGCTTCTTGCGTAAGTTGGCTAA
>mapped at position -17
CCCATCTCTGCAACGGCGTCATTGTGCTTCTTGCGT
>mapped at position -19
CCCCCATCTCTGCCACGGCGTCATTGTGCTTCTTGC
>mapped at position -19
CACCCATCTCTGCAACGGCGTCATTGTGCTTCTTGC
>mapped at position -17
CCAATCTCTGCAACGGCGTCATTGTGCTTCTTGCGT
>mapped at position -20
TCACCCATCTCGGCAACGGCGTCATTGTGCTTCTTG
>mapped at position -18
CCCCATCTCTGCAACGGCGTCATTGTGCTTCTTGCG
>mapped at position -5
CCGGCGTCATTGTGCTTCTTGCGTAAGTTGGCTAAG
>mapped at position 3
ATTGTGCTTCTTGCGTAAGTTGGCTAAGGCAGCTTC
>mapped at position -19
CACTCATCTCTGCAACGGCGTCATTGTGCTTCTTGC
>mapped at position -14
ATCTCTGCAACGGCGTCATTGTGCTTCTTGCGTAAG
>mapped at position -20
CCACCCATATCTGCAACGGCGTCATTGTGCTTCTTG
>mapped at position -9
TGCACCGGCGTCATTGTGCTTCTTGCGTAAGTTGGC
>mapped at position -13
TCTCTGCAGCGGCGTCATTGTGCTTCTTGCGTAAGT
>mapped at position -9
TGCAACGGCGTCATTGTGCTTCTTGCGTAAGTTGGC
>mapped at position -13
TCTCTGCAACGTCGTCATTGTGCTTCTTGCGTAAGT
>mapped at position -13
TCTCTGCAACGGCGTCATTGTGCTTCTTGCGTAAGT
>mapped at position 5
TGTGCTTCTTGCGTAAGTTGGCTAAGGCAGCTTCGT
>mapped at position -18
ACCCATCTATGCAACGGCGTCATTGTGCTTCTTGCG
>mapped at position -10
CTGCCACGGCGTCATTGTGCTTCTTGCGTAAGTTGG
>mapped at position -19
CACCCATCTCTGCAACGGTGTCATTGTGCTTCTTGC
>mapped at position -19
CATCCATCTCTGCAACGGCGTCATTGTGCTTCTTGC
>reads mapping to fragment GCTGCCTTAGCCAACTTACGCAAGAAGCACAATGAC
>mapped at position 21
AAGAAGCACAATGACGCCGTTGCAGAGATTGGCGAC
>mapped at position 10
CCAACTTACGCAAGAAGCACAATGACGCCGTTGCAG
>mapped at position 19
GCAAGAAGCACAATGACACCGTTGCAGAGATGGGTG
>mapped at position 17
ACGCAAGAAGCACAATGACGCCGTTACAGAGATGGG
>mapped at position 19
GCAAGAAGCACAATGACGCCGGTGCAGAGGTGGGTG
>mapped at position 19
GCAAGAAGCACAATGACGCCGTTGCAGAGATGGGCG
>mapped at position 19
GCAAGAAGCACAATGACGCCGTTGCATAGATGGGTG
>mapped at position 9
GCCAACTTACGCAAGAAGCACAATGACGCCGTTGCA
>mapped at position 13
ACTTACGCAAGAAGCACAATGACGCCGCTGCAGAGA
>mapped at position 5
CTTAGCCAACTTACGCAAGAAGCACAATGACGCCGT
>mapped at position 17
ACGCAAGAAGCACAATGACGCCGTTGCAGAGATTGG
>mapped at position 20
CAAGAAGCACAATGACGCCGTTGCAGAGATGGGTGA
>mapped at position 17
ACGCAAGAAGCACAATGACGCCGTTGCAGAGATGGG
>mapped at position 15
TTACGCAAGAAGCACAATGACGCCGTTGCAGAGATG
>mapped at position 5
CTTAGCCAACTTACGCAAGAAGCACAATGACGCCGA
>mapped at position -5
ACGAAGCTGCCTTAGCCAACTTACGCAAGAAGCACA
>mapped at position 9
GCCAACTTACGCAAGAAGCACAATGACGCTGTTGCA
>mapped at position 15
TTACGCAAGAAGCACAATGACGCCGTTGCAGAAGAT
>mapped at position 5
CTTAGCCAACTTACGCAAGAAGCACAATGACGCCGG
>mapped at position 20
CAAGAAGCACAATGACGCCGTTGCCGAGATGGGTGA
>mapped at position 14
CTTACGCAAGAAGCACAATGACGCCGTTGCAGAGAT
>mapped at position 19
GCAAGAAGCACAATGACGCCGTTGCAGCGATGGGTG
>mapped at position -1
AGCTGCCTTAGCCAACTTACGCAAGAAGCACAATGA
>mapped at position 8
AGCCAACTTACGCAAGAAGCACAATGACGCCGCTGC
>mapped at position 17
ACGCAAGAAGCACAATGACGCCGTTGCAGAGTTGGG
>mapped at position 20
CAAGAAGCACAATGACGCCGTTGCACAGATGTGTGA
>mapped at position -3
GAAGCTGCCTTAGCCAACTTACGCAAGAAGCACAAT
>mapped at position -2
AAGCTGCCTTAGCCAACTTACGCAAGAAGCACAATG
>mapped at position 17
ACGCAAGAAGCACAATGACGCCGGTGCAGAGATGGG
>mapped at position 12
AACTTACGCAAGAAGCACAATGACGCCGTTGCAGAG
>mapped at position -19
AGCTAACAGTCAACACGAAGCTGCCTTAGCCAACTT
>mapped at position 19
GCAAGAAGCACAATGACGCCGTTGCAGAGATGGGGG
>mapped at position 9
GCCAACTTACGCAAGAAGCACAATGACGCCGCTGCA
>mapped at position 13
ACTTACGCAAGAAGCACAATGACGACGTTGCAGAGA
>mapped at position 19
GCAAGAAGCACAATGACGCCGTTGTAGAGATGGGTG
>mapped at position 8
AGCCAACTTACGCAAGAAGCACAATGACGTCGTTGC
>mapped at position 4
CCTTAGCCAACTTACGCAAGAAGCACAATGACGCCG
>mapped at position 20
CAAGAAGCACAATGACGCCGTTGCAGAGATGGGTGC
>mapped at position 18
CGCAAGAAGCACAATGACGCCGTTGCAGAGATGGGT
>mapped at position 18
CGCAAGAAGCACAATGACGCCGTTGCAGAGATGGGG
>mapped at position 20
CAAGAAGCACAATGACGCCGTTGCAGAGATGGGGGA
>mapped at position 20
CAAGAAGCACAATGACGCCGTTGCAGATATGGGTGG
>mapped at position 10
CCAACTTACGCAAGAAGCACAATGACGCCGTGGCAG
>mapped at position 14
CTTACGCAAGAAGCACAATGACGCCGTTGCAGCGAT
>mapped at position 19
GCAAGAAGCACAATGACGCCGTTGCAGAGATGGGTT
>mapped at position 18
CGCAAGAAGCACAATGACGCCGTTGCAGAGATGGGC
>mapped at position 17
ACGCAAGAAGCACAATGACGCCGTTCCAGAGATGGG
>mapped at position 7
TAGCCAACTTACGCAAGAAGCACAATGACGCCGTTG
>mapped at position 21
AAGAAGCACAATGACGCCGTTGCAGAGATGTGTGAC
>mapped at position 19
GCAAGAAGCACAATGACGCCGTTGCAGAGATGGGTG
>mapped at position 8
AGCCAACTTACGCAAGAAGCACAATGACGCCGGTGC
>mapped at position 19
GCAAGAAGCACAATGACGCAGTTGCAGAGATGGGTG
>mapped at position 12
AACTTACGCAAGAAGCACAATGACGCCGTCGCAGAG
>mapped at position 19
GCAAGAAGCACAATGACGCCGTGGCAGAGATGGGGG
>mapped at position 19
GCAAGAAGCACAATGACGCCGTTGCAGAGATGGATG
>mapped at position 17
ACGCAAGAAGCACAATGACGCCGTTGGAGAGATGGG
>mapped at position 21
AAGAAGCACAATGACGCCGTTGCAGAGATGGGTGAC
>mapped at position 6
TTAGCCAACTTACGCAAGAAGCACAATGACGCCGTT
>mapped at position 8
AGCCAACTTACGCAAGAAGCACAATGACGCCGTTGC
>mapped at position 17
ACGCAAGAAGCACAATGACGCCGTTGCGGAGATGGG
>mapped at position 16
TACGCAAGAAGCACAATGACGCCGGTGCAGAGATGG
>mapped at position 19
GCAAGAAGCACAATGACGACGTTGCAGAGATGGGCG
>mapped at position 19
GCAAGAAGCACAATGACGCCGTTGCAGAGATGGGTA
>mapped at position -16
TACCATTCAACACGAAGCTGCCTTAGCCAACTTACG
>mapped at position 19
GCAAGAAGCACAATGACGCCTTTGCAGAGATGGGTG
>mapped at position 9
GCCAACTTACGCAAGAAGCACAATGACGCCGGTGCA
>mapped at position 18
CGCAAGAAGCACAATGACGCCGTTGCATAGATGGGT
>mapped at position 20
CAAGAAGCACAATGACGCCGTTGCAGAGATGGGTGG
>mapped at position 20
CAAGAAGCACAATGACGCCGTTGCAGAGATTGGTGA
>mapped at position 17
ACGCAAGAAGCACAATGACGTCGTTGCAGAGATGGG
>mapped at position 14
CTTACGCAAGAAGCACAATGACGCCGCTGCAGAGAT
>mapped at position 13
ACTTACGCAAGAAGCACAATGACGCCGTTGCAGAGA
>mapped at position 11
CAACTTACGCAAGAAGCACAATGACGCCGTTGCAGA
>mapped at position 16
TACGCAAGAAGCACAATGACGCCGTTGCAGAGATGG
>mapped at position 9
GCCAACTTACGCAAGAAGCACAATGACGACGGTGCA
>mapped at position 19
GCAAGAAGCACAATGACGCCGTTGCAGAGAGGGGTG
>mapped at position 19
GCAAGAAGCACAATGACGCCGTTGCAGAGATGAGTG
>mapped at position 17
ACGCAAGAAGCACAATGACGCCGTTGCCGAGATGGG
