# Supplementary material for: Mapsembler, targeted and micro assembly of large NGS datasets on a desktop computer
Source: BMC Bioinformatics. 2012 Mar 23;13:48. doi: 10.1186/1471-2105-13-48 (PMC3514201; doi:10.1186/1471-2105-13-48)
Supplement: Additional file 1 — Material andMapsemblercommands and results. [file 1471-2105-13-48-S1.zip › supplementary_materials_mapsembler/Detecting_AluY_sub-families_in_NA12878_chr19_reads/read_link.txt]

reads are from bam file: NA12878.chrom19.ILLUMINA.bwa.CEU.high_coverage.20100311.bam converted into fasta file. 
This bam file is available from ftp://ftp.1000genomes.ebi.ac.uk/vol1/ftp/data/NA12878/alignment/ (1000 genome project ftp server)
