# Supplementary material for: Mapsembler, targeted and micro assembly of large NGS datasets on a desktop computer
Source: BMC Bioinformatics. 2012 Mar 23;13:48. doi: 10.1186/1471-2105-13-48 (PMC3514201; doi:10.1186/1471-2105-13-48)
Supplement: Additional file 1 — Material andMapsemblercommands and results. [file 1471-2105-13-48-S1.zip › supplementary_materials_mapsembler/Detecting_AluY_sub-families_in_NA12878_chr19_reads/command.txt]

mapsembler starter.fa NA12878.fa -k 20 -e 1000 -t 3000 -d5
