# Supplementary material for: Mapsembler, targeted and micro assembly of large NGS datasets on a desktop computer
Source: BMC Bioinformatics. 2012 Mar 23;13:48. doi: 10.1186/1471-2105-13-48 (PMC3514201; doi:10.1186/1471-2105-13-48)
Supplement: Additional file 1 — Material andMapsemblercommands and results. [file 1471-2105-13-48-S1.zip › supplementary_materials_mapsembler/Detection_of_fusion_genes_in_breast_cancer/README]

"""""""""""""""""""""""""""""""""""""""""""""""""""""""""""""""""""""""""""""""
"""""""  Mapsembler experiment performed with respect to study [1]   """"""""""
"""""""  Peterlongo and Chikhi                                       """"""""""
"""""""  August 2011                                                 """"""""""
"""""""  Contact: pierre.peterlongo@inria.fr                         """"""""""
"""""""""""""""""""""""""""""""""""""""""""""""""""""""""""""""""""""""""""""""

""""""""""""
""" Data """
""""""""""""

  * Reads: concatenations of files and dowloaded from http://www.ncbi.nlm.nih.gov/sra/SRP003186 (http://trace.ncbi.nlm.nih.gov/Traces/sra/sra.cgi?cmd=viewer&m=data&s=viewer&run=SRR064438 and http://trace.ncbi.nlm.nih.gov/Traces/sra/sra.cgi?cmd=viewer&m=data&s=viewer&run=SRR064439). This provide the file BT474_reads.fasta. Due to space limitations, this file is not present in this directory. 
  * Starter: rightmost extremity of the fusion VAPB-IKZF3 as provided in supp. mat. of [1]: http://genomebiology.com/content/supplementary/gb-2011-12-1-r6-s8.pdf. Stored in file starter_left_BT474_VAPB_IKZF3.fa 


"""""""""""""""
""" Command """
"""""""""""""""
  * Using mapsembler version 1.3.13 (available from http://alcovna.genouest.org/mapsembler/): 
      ./mapsembler starter_left_BT474_VAPB_IKZF3.fa BT474_reads.fasta -o starter_left_BT474_VAPB_IKZF3.fa_fusion_gene_OK_BT474_lefte1.xgmml -r -E 25 -m2 -i 30 -e 1 
  

"""""""""""""""
""" Results """
"""""""""""""""
  * File starter_left_BT474_VAPB_IKZF3.fa_fusion_gene_OK_BT474_lefte1.xgmml contains the raw graph generated by Mapsembler
  * Using blat: http://genome.ucsc.edu/cgi-bin/hgBlat?command=start we mapped the sequence of each node on human genome release hg19. This enable to modify the graph stored in starter_left_BT474_VAPB_IKZF3.fa_fusion_gene_OK_BT474_lefte1_formatted.xgmml. Modifications were done by 1) moving nodes in order to reflect their relative mapping position on the chromosomes. 2) merging nodes having sequences mapping at the same position. For each node, the start and stop positions of the mapping are indicated. The presence of two start and stop positions reflects the presence of a central exon. Except for the purple node having multiple hits among the genome, 100% of the sequence of each node was mapped, either to an exon from gene VAPB on chromosome 20 or from gene IKZF3 on chromosome 17.


[1] Edgren H, Murumaegi A, Kangaspeska S, Nicorici D, Hongisto V, Kleivi K, Rye IH, Nyberg S, Wolf M,
Boerresen-Dale AL, Kallioniemi O: Identification of fusion genes in breast cancer by paired-end
RNA-sequencing. Genome Biology 2011, 12:R6, [http://genomebiology.com/2011/12/1/R6].
