# Supplementary material for: Mapsembler, targeted and micro assembly of large NGS datasets on a desktop computer
Source: BMC Bioinformatics. 2012 Mar 23;13:48. doi: 10.1186/1471-2105-13-48 (PMC3514201; doi:10.1186/1471-2105-13-48)
Supplement: Additional file 1 — Material andMapsemblercommands and results. [file 1471-2105-13-48-S1.zip › supplementary_materials_mapsembler/Detection_of_fusion_genes_in_breast_cancer/starter_left_BT474_VAPB_IKZF3.fa_fusion_gene_OK_BT474_lefte1.xgmml]

<?xml version="1.0" encoding="UTF-8" standalone="yes"?>
<graph label="mapsembler_out" xmlns:dc="http://purl.org/dc/elements/1.1/" xmlns:xlink="http://www.w3.org/1999/xlink" xmlns:rdf="http://www.w3.org/1999/02/22-rdf-syntax-ns#" xmlns:cy="http://www.cytoscape.org" xmlns="http://www.cs.rpi.edu/XGMML"  directed="1">
<att name="documentVersion" value="1.1"/>
<att name="networkMetadata">
<rdf:RDF>
<rdf:Description rdf:about="http://www.cytoscape.org/">
<dc:type>Mapsembler extensions</dc:type>
<dc:description>N/A</dc:description>
<dc:identifier>N/A</dc:identifier>
<dc:date>N/A</dc:date>
<dc:title>mapsembler_out</dc:title>
<dc:source>mapsembler</dc:source>
<dc:format>Cytoscape-XGMML</dc:format>
</rdf:Description>
</rdf:RDF>
</att>
<att type="string" name="backgroundColor" value="#ffffff"/>
<att type="real" name="GRAPH_VIEW_ZOOM" value="0.38257416941721856"/>
<att type="real" name="GRAPH_VIEW_CENTER_X" value="716.5"/>
 <att type="real" name="GRAPH_VIEW_CENTER_Y" value="360.0"/>
 <att type="string" name="__layoutAlgorithm" value="force-directed" cy:hidden="true"/>
 <att type="string" name="Layout" value="hierarchic"/>
<node label="0" id="0">
<att type="string" name="sequence" value="CCGCAGCACGAGCTCAAATTCCGAG"/>
<att type="string" name="comment" value="VAPB-IKZF3"/>
<att type="string" name="type" value="root"/>
<att type="string" name="vizmap:test NODE_FILL_COLOR" value="java.awt.Color[r=255,g=255,b=0]"/>
<att type="integer" name="length" value="25"/>
<att type="integer" name="coverage" value="64"/>
<att type="integer" name="min_coverage" value="64"/>
 </node>
<node label="1" id="1">
<att type="string" name="sequence" value="TGGAGAAACCCTACAAATGTGAGTTTTGTGGAAGGAGTTACAAGCAGAGAAGTTCCCTTGAGGAGCACAAGGAGCGCTGCCGTACATTTCTTCAGAGCACTGACCCAGGGGACACTGCAAGTGCGGAGGCAAGACACATCAAAGCAGAGATGGGAAGTCAAAGAGCT"/>
<att type="string" name="type" value="right"/>
<att type="string" name="vizmap:test NODE_FILL_COLOR" value="java.awt.Color[r=51,g=204,b=0]"/>
<att type="integer" name="length" value="167"/>
<att type="integer" name="coverage" value="4"/>
<att type="integer" name="min_coverage" value="1"/>
 </node>
<node label="2" id="2">
<att type="string" name="sequence" value="GTGAGAAGCGCCACTGCTTTGATGTCA"/>
<att type="string" name="type" value="right"/>
<att type="string" name="vizmap:test NODE_FILL_COLOR" value="java.awt.Color[r=51,g=204,b=0]"/>
<att type="integer" name="length" value="27"/>
<att type="integer" name="coverage" value="9"/>
<att type="integer" name="min_coverage" value="8"/>
 </node>
<node label="3" id="3">
<att type="string" name="sequence" value="ACTATAATTCAAGTTACATGTATGAGAAAGAGAGTGAGCTCATACAGACCCGCATGATGGACCAAGCCATCAATAACGCCATCAGCTATCTTGGCGCCG"/>
<att type="string" name="type" value="right"/>
<att type="string" name="vizmap:test NODE_FILL_COLOR" value="java.awt.Color[r=51,g=204,b=0]"/>
<att type="integer" name="length" value="99"/>
<att type="integer" name="coverage" value="17"/>
<att type="integer" name="min_coverage" value="5"/>
 </node>
<node label="4" id="4">
<att type="string" name="sequence" value="GTCCCTTCACCGATGTTGTCGCCACCAACCTAAAGCTTGGCAACCC"/>
<att type="string" name="type" value="right"/>
<att type="string" name="vizmap:test NODE_FILL_COLOR" value="java.awt.Color[r=51,g=204,b=0]"/>
<att type="integer" name="length" value="46"/>
<att type="integer" name="coverage" value="13"/>
<att type="integer" name="min_coverage" value="1"/>
 </node>
<node label="5" id="5">
<att type="string" name="sequence" value="GACAGACCGAAATGTGTGTTTTAAGGTGAGACTACAGCACCACGTAGGTACTGTGTGAGGCCCAACAGCGGAATCATCGATGCAGGGGCCTCAATTAATGTATCTG"/>
<att type="string" name="type" value="right"/>
<att type="string" name="vizmap:test NODE_FILL_COLOR" value="java.awt.Color[r=51,g=204,b=0]"/>
<att type="integer" name="length" value="106"/>
<att type="integer" name="coverage" value="31"/>
<att type="integer" name="min_coverage" value="0"/>
 </node>
<node label="6" id="6">
<att type="string" name="sequence" value="GAAGAAGATGGACTGCGGATGAGGAAGACAGTGCAGAGCAACA"/>
<att type="string" name="type" value="right"/>
<att type="string" name="vizmap:test NODE_FILL_COLOR" value="java.awt.Color[r=51,g=204,b=0]"/>
<att type="integer" name="length" value="43"/>
<att type="integer" name="coverage" value="17"/>
<att type="integer" name="min_coverage" value="7"/>
 </node>
<node label="7" id="7">
<att type="string" name="sequence" value="TCCCCATTTCAGCATTAGCCCCAACTGTGAAGGAAGAAGGCCTTAGCACCCGGCTCTTGGTTCTGGTGG"/>
<att type="string" name="type" value="right"/>
<att type="string" name="vizmap:test NODE_FILL_COLOR" value="java.awt.Color[r=51,g=204,b=0]"/>
<att type="integer" name="length" value="69"/>
<att type="integer" name="coverage" value="1"/>
<att type="integer" name="min_coverage" value="1"/>
 </node>
<node label="8" id="8">
<att type="string" name="sequence" value="CCCCCATTTCAGCATTAGCCCCAACTGGGGGAAGAAGGCCTTAGCACCCGGCTCTTGGCTCTGGGGGGTTTGTTCTTTATCGT"/>
<att type="string" name="type" value="right"/>
<att type="string" name="vizmap:test NODE_FILL_COLOR" value="java.awt.Color[r=51,g=204,b=0]"/>
<att type="integer" name="length" value="83"/>
<att type="integer" name="coverage" value="2"/>
<att type="integer" name="min_coverage" value="0"/>
 </node>
<node label="9" id="9">
<att type="string" name="sequence" value="GGACGCACTGCTGGCCTGAAGGGGTTCGAGGGAAGGCCACCTCGCGACTGCCTCTGCAGCAGAACCCCCGGGGGCTGCTGTGTCCTCTCAGCATATCTAGAGAAACACTCAGGAGGATTCTTAATGACTTCAGTGGGATGTGTTTGCGGTTTACCTTCAAAGTCGTGGCCGCCCTTTATTGAACAAACGCCTGAGTCAGAAGCTCCACTGAGCGACCCAACGCATTCGCTCTACTGGGCCGGCTGATCATCTGCAATCATCACGCTGTTTCCAGAGGAGGAAACTGAGGCACATGAGGCGTAAGCAACATGCTCAAGGAGTCACAGAGAGAAAGTGGCAGAGAGGGGGC"/>
<att type="string" name="type" value="right"/>
<att type="string" name="vizmap:test NODE_FILL_COLOR" value="java.awt.Color[r=51,g=204,b=0]"/>
<att type="integer" name="length" value="349"/>
<att type="integer" name="coverage" value="7"/>
<att type="integer" name="min_coverage" value="2"/>
 </node>
<node label="10" id="10">
<att type="string" name="sequence" value="TGATGTTACAGCCTTTCGATTATGATCCCAATGAGAAAAGTAAACACAAGTTTATGGTTCAGTCTATGTTTGCTCCAACTGACACTTCAGATATGGAAGCAG"/>
<att type="string" name="type" value="right"/>
<att type="string" name="vizmap:test NODE_FILL_COLOR" value="java.awt.Color[r=51,g=204,b=0]"/>
<att type="integer" name="length" value="102"/>
<att type="integer" name="coverage" value="36"/>
<att type="integer" name="min_coverage" value="6"/>
 </node>
<node label="11" id="11">
<att type="string" name="sequence" value="TATGGAAGGAGGCAAAACCGGAAGACCTTATGGATTCAAAACTT"/>
<att type="string" name="type" value="right"/>
<att type="string" name="vizmap:test NODE_FILL_COLOR" value="java.awt.Color[r=51,g=204,b=0]"/>
<att type="integer" name="length" value="44"/>
<att type="integer" name="coverage" value="37"/>
<att type="integer" name="min_coverage" value="26"/>
 </node>
<node label="12" id="12">
<att type="string" name="sequence" value="AGATGTGTGTTTGAATTGCCAGCAGAGAATGATAAACCACATGATGTAGAAATAAATAAAATTATATCCACAAC"/>
<att type="string" name="type" value="right"/>
<att type="string" name="vizmap:test NODE_FILL_COLOR" value="java.awt.Color[r=51,g=204,b=0]"/>
<att type="integer" name="length" value="74"/>
<att type="integer" name="coverage" value="32"/>
<att type="integer" name="min_coverage" value="10"/>
 </node>
<node label="13" id="13">
<att type="string" name="sequence" value="TGCATCAAAGACAGAAACACCAATAGTGTCTAAGTCTCTGAGTTCTTCTTTGGATGACACGAAGTTAAGAAGGTTATGGAAGAATGTAAGAGGCTG"/>
<att type="string" name="type" value="right"/>
<att type="string" name="vizmap:test NODE_FILL_COLOR" value="java.awt.Color[r=51,g=204,b=0]"/>
<att type="integer" name="length" value="96"/>
<att type="integer" name="coverage" value="23"/>
<att type="integer" name="min_coverage" value="0"/>
 </node>
<node label="14" id="14">
<att type="string" name="sequence" value="TACATGATGTAGAAATAAATAAAATTATATCCACAAC"/>
<att type="string" name="type" value="right"/>
<att type="string" name="vizmap:test NODE_FILL_COLOR" value="java.awt.Color[r=51,g=204,b=0]"/>
<att type="integer" name="length" value="37"/>
<att type="integer" name="coverage" value="6"/>
<att type="integer" name="min_coverage" value="2"/>
 </node>
<node label="15" id="15">
<att type="string" name="sequence" value="TGGAAGGAGGCAAAACCGGAAGACCTTATGGATTCAAAACTT"/>
<att type="string" name="type" value="right"/>
<att type="string" name="vizmap:test NODE_FILL_COLOR" value="java.awt.Color[r=51,g=204,b=0]"/>
<att type="integer" name="length" value="42"/>
<att type="integer" name="coverage" value="14"/>
<att type="integer" name="min_coverage" value="1"/>
 </node>
<node label="16" id="16">
<att type="string" name="sequence" value="GTCCCTTCACCGAGGTTGTCACCACCAACCTAAAGCTGGGCAACCC"/>
<att type="string" name="type" value="right"/>
<att type="string" name="vizmap:test NODE_FILL_COLOR" value="java.awt.Color[r=51,g=204,b=0]"/>
<att type="integer" name="length" value="46"/>
<att type="integer" name="coverage" value="9"/>
<att type="integer" name="min_coverage" value="1"/>
 </node>
<node label="17" id="17">
<att type="string" name="sequence" value="GTCCCTTCACCGATGTTGTCACCACCAACCTAAAGCTTGGCAACCC"/>
<att type="string" name="type" value="right"/>
<att type="string" name="vizmap:test NODE_FILL_COLOR" value="java.awt.Color[r=51,g=204,b=0]"/>
<att type="integer" name="length" value="46"/>
<att type="integer" name="coverage" value="43"/>
<att type="integer" name="min_coverage" value="8"/>
 </node>
<node label="18" id="18">
<att type="string" name="sequence" value="CAAGTGCGGAGGCAAGACACATCAAAGCAGAGATGGGAAGTGAAAGAGCTCTCGTACTGGACAGATTAGCAAGCAATGTGGCAAAACGAAAAAGCTCAATGCCTCAGAAATTCATTGGTGAGAAGCGCCACTGCTTTGATGTCA"/>
<att type="string" name="type" value="right"/>
<att type="string" name="vizmap:test NODE_FILL_COLOR" value="java.awt.Color[r=51,g=204,b=0]"/>
<att type="integer" name="length" value="144"/>
<att type="integer" name="coverage" value="16"/>
<att type="integer" name="min_coverage" value="7"/>
 </node>
<edge label="2-3" source="2" target="3" >
</edge>
<edge label="6-7" source="6" target="7" >
</edge>
<edge label="6-8" source="6" target="8" >
</edge>
<edge label="12-13" source="12" target="13" >
</edge>
<edge label="11-12" source="11" target="12" >
</edge>
<edge label="14-13" source="14" target="13" >
</edge>
<edge label="10-11" source="10" target="11" >
</edge>
<edge label="10-14" source="10" target="14" >
</edge>
<edge label="15-12" source="15" target="12" >
</edge>
<edge label="5-6" source="5" target="6" >
</edge>
<edge label="5-9" source="5" target="9" >
</edge>
<edge label="5-10" source="5" target="10" >
</edge>
<edge label="5-15" source="5" target="15" >
</edge>
<edge label="4-5" source="4" target="5" >
</edge>
<edge label="17-5" source="17" target="5" >
</edge>
<edge label="18-3" source="18" target="3" >
</edge>
<edge label="0-1" source="0" target="1" >
</edge>
<edge label="0-2" source="0" target="2" >
</edge>
<edge label="0-4" source="0" target="4" >
</edge>
<edge label="0-16" source="0" target="16" >
</edge>
<edge label="0-17" source="0" target="17" >
</edge>
<edge label="0-18" source="0" target="18" >
</edge>
</graph>
