# Supplementary material for: Mapsembler, targeted and micro assembly of large NGS datasets on a desktop computer
Source: BMC Bioinformatics. 2012 Mar 23;13:48. doi: 10.1186/1471-2105-13-48 (PMC3514201; doi:10.1186/1471-2105-13-48)
Supplement: Additional file 1 — Material andMapsemblercommands and results. [file 1471-2105-13-48-S1.zip › supplementary_materials_mapsembler/Detection_of_fusion_genes_in_breast_cancer/starter_left_BT474_VAPB_IKZF3.fa_fusion_gene_OK_BT474_lefte1_formatted.xgmml]

<?xml version="1.0" encoding="UTF-8" standalone="yes"?>
<graph label="mapsembler_out" xmlns:dc="http://purl.org/dc/elements/1.1/" xmlns:xlink="http://www.w3.org/1999/xlink" xmlns:rdf="http://www.w3.org/1999/02/22-rdf-syntax-ns#" xmlns:cy="http://www.cytoscape.org" xmlns="http://www.cs.rpi.edu/XGMML"  directed="1">
  <att name="documentVersion" value="1.1"/>
  <att name="networkMetadata">
    <rdf:RDF>
      <rdf:Description rdf:about="http://www.cytoscape.org/">
        <dc:type>Protein-Protein Interaction</dc:type>
        <dc:description>N/A</dc:description>
        <dc:identifier>N/A</dc:identifier>
        <dc:date>2011-08-19 14:56:47</dc:date>
        <dc:title>mapsembler_out</dc:title>
        <dc:source>http://www.cytoscape.org/</dc:source>
        <dc:format>Cytoscape-XGMML</dc:format>
      </rdf:Description>
    </rdf:RDF>
  </att>
  <att type="string" name="backgroundColor" value="#ffffff"/>
  <att type="real" name="GRAPH_VIEW_ZOOM" value="1.691455633043479"/>
  <att type="real" name="GRAPH_VIEW_CENTER_X" value="264.6888124915323"/>
  <att type="real" name="GRAPH_VIEW_CENTER_Y" value="276.37385917158315"/>
  <att type="string" name="Layout" value="hierarchic"/>
  <att type="string" name="__layoutAlgorithm" value="force-directed" cy:hidden="true"/>
  <node label="0" id="-1">
    <att type="string" name="canonicalName" value="0"/>
    <att type="string" name="comment" value="VAPB-IKZF3"/>
    <att type="integer" name="coverage" value="64"/>
    <att type="integer" name="length" value="25"/>
    <att type="integer" name="min_coverage" value="64"/>
    <att type="string" name="node.fillColor" value="255,204,204"/>
    <att type="string" name="node.label" value="56964549 56964573"/>
    <att type="string" name="sequence" value="CCGCAGCACGAGCTCAAATTCCGAG"/>
    <att type="string" name="type" value="root"/>
    <att type="string" name="vizmap:mapsembler_out NODE_FILL_COLOR" value="java.awt.Color[r=255,g=204,b=204]"/>
    <att type="string" name="vizmap:mapsembler_out NODE_HEIGHT" value="20.1868896484375"/>
    <att type="string" name="vizmap:mapsembler_out NODE_LINE_WIDTH" value="5.0"/>
    <att type="string" name="vizmap:mapsembler_out NODE_WIDTH" value="20.186912536621094"/>
    <att type="string" name="vizmap:test NODE_FILL_COLOR" value="java.awt.Color[r=255,g=255,b=0]"/>
    <graphics type="RECTANGLE" h="35.0" w="35.00000762939453" x="-137.84545516967773" y="274.1040344238281" fill="#ffcccc" width="5" outline="#000000" cy:nodeTransparency="1.0" cy:nodeLabelFont="Default-0-16" cy:borderLineType="solid"/>
  </node>
  <node label="1" id="-2">
    <att type="string" name="canonicalName" value="1"/>
    <att type="integer" name="coverage" value="4"/>
    <att type="integer" name="length" value="167"/>
    <att type="integer" name="min_coverage" value="1"/>
    <att type="string" name="node.label" value="37933971-37934020 and 37944509-37944627"/>
    <att type="string" name="sequence" value="TGGAGAAACCCTACAAATGTGAGTTTTGTGGAAGGAGTTACAAGCAGAGAAGTTCCCTTGAGGAGCACAAGGAGCGCTGCCGTACATTTCTTCAGAGCACTGACCCAGGGGACACTGCAAGTGCGGAGGCAAGACACATCAAAGCAGAGATGGGAAGTCAAAGAGCT"/>
    <att type="string" name="type" value="right"/>
    <att type="string" name="vizmap:mapsembler_out NODE_FILL_COLOR" value="java.awt.Color[r=0,g=204,b=0]"/>
    <att type="string" name="vizmap:mapsembler_out NODE_HEIGHT" value="25.2376708984375"/>
    <att type="string" name="vizmap:mapsembler_out NODE_LINE_WIDTH" value="0.0"/>
    <att type="string" name="vizmap:mapsembler_out NODE_WIDTH" value="25.2376868724823"/>
    <att type="string" name="vizmap:test NODE_FILL_COLOR" value="java.awt.Color[r=51,g=204,b=0]"/>
    <graphics type="RECTANGLE" h="35.0" w="34.9999942779541" x="28.22175884246826" y="318.4814453125" fill="#00cc00" width="0" outline="#000000" cy:nodeTransparency="1.0" cy:nodeLabelFont="Default-0-16" cy:borderLineType="solid"/>
  </node>
  <node label="2" id="-3">
    <att type="string" name="canonicalName" value="2"/>
    <att type="integer" name="coverage" value="9"/>
    <att type="integer" name="length" value="27"/>
    <att type="integer" name="min_coverage" value="8"/>
    <att type="string" name="node.label" value="37922720 37922746"/>
    <att type="string" name="sequence" value="GTGAGAAGCGCCACTGCTTTGATGTCA"/>
    <att type="string" name="type" value="right"/>
    <att type="string" name="vizmap:mapsembler_out NODE_FILL_COLOR" value="java.awt.Color[r=0,g=204,b=0]"/>
    <att type="string" name="vizmap:mapsembler_out NODE_HEIGHT" value="20.24749755859375"/>
    <att type="string" name="vizmap:mapsembler_out NODE_LINE_WIDTH" value="1.0"/>
    <att type="string" name="vizmap:mapsembler_out NODE_WIDTH" value="20.24749755859375"/>
    <att type="string" name="vizmap:test NODE_FILL_COLOR" value="java.awt.Color[r=51,g=204,b=0]"/>
    <graphics type="RECTANGLE" h="35.0" w="35.00006103515625" x="249.30966186523438" y="331.6333923339844" fill="#00cc00" width="1" outline="#000000" cy:nodeTransparency="1.0" cy:nodeLabelFont="Default-0-16" cy:borderLineType="solid"/>
  </node>
  <node label="3" id="-4">
    <att type="string" name="canonicalName" value="3"/>
    <att type="integer" name="coverage" value="17"/>
    <att type="integer" name="length" value="99"/>
    <att type="integer" name="min_coverage" value="5"/>
    <att type="string" name="node.label" value="37922621 37922719"/>
    <att type="string" name="sequence" value="ACTATAATTCAAGTTACATGTATGAGAAAGAGAGTGAGCTCATACAGACCCGCATGATGGACCAAGCCATCAATAACGCCATCAGCTATCTTGGCGCCG"/>
    <att type="string" name="type" value="right"/>
    <att type="string" name="vizmap:mapsembler_out NODE_FILL_COLOR" value="java.awt.Color[r=0,g=204,b=0]"/>
    <att type="string" name="vizmap:mapsembler_out NODE_HEIGHT" value="22.81903076171875"/>
    <att type="string" name="vizmap:mapsembler_out NODE_LINE_WIDTH" value="1.0"/>
    <att type="string" name="vizmap:mapsembler_out NODE_WIDTH" value="22.81903076171875"/>
    <att type="string" name="vizmap:test NODE_FILL_COLOR" value="java.awt.Color[r=51,g=204,b=0]"/>
    <graphics type="RECTANGLE" h="35.0" w="35.0" x="321.3142395019531" y="373.7720642089844" fill="#00cc00" width="1" outline="#000000" cy:nodeTransparency="1.0" cy:nodeLabelFont="Default-0-16" cy:borderLineType="solid"/>
  </node>
  <node label="5" id="-6">
    <att type="string" name="canonicalName" value="5"/>
    <att type="integer" name="coverage" value="31"/>
    <att type="integer" name="length" value="106"/>
    <att type="integer" name="min_coverage" value="0"/>
    <att type="string" name="node.label" value="56993313 56993419"/>
    <att type="string" name="sequence" value="GACAGACCGAAATGTGTGTTTTAAGGTGAGACTACAGCACCACGTAGGTACTGTGTGAGGCCCAACAGCGGAATCATCGATGCAGGGGCCTCAATTAATGTATCTG"/>
    <att type="string" name="type" value="right"/>
    <att type="string" name="vizmap:mapsembler_out NODE_FILL_COLOR" value="java.awt.Color[r=0,g=204,b=0]"/>
    <att type="string" name="vizmap:mapsembler_out NODE_HEIGHT" value="23.0679931640625"/>
    <att type="string" name="vizmap:mapsembler_out NODE_LINE_WIDTH" value="3.0"/>
    <att type="string" name="vizmap:mapsembler_out NODE_WIDTH" value="23.0679931640625"/>
    <att type="string" name="vizmap:test NODE_FILL_COLOR" value="java.awt.Color[r=51,g=204,b=0]"/>
    <graphics type="RECTANGLE" h="35.0" w="35.0" x="84.14411926269531" y="241.09368896484375" fill="#00cc00" width="3" outline="#000000" cy:nodeTransparency="1.0" cy:nodeLabelFont="Default-0-16" cy:borderLineType="solid"/>
  </node>
  <node label="6" id="-7">
    <att type="string" name="canonicalName" value="6"/>
    <att type="integer" name="coverage" value="17"/>
    <att type="integer" name="length" value="126"/>
    <att type="integer" name="min_coverage" value="7"/>
    <att type="string" name="node.label" value="57019133 57019260"/>
    <att type="string" name="sequence" value="GAAGAAGATGGACTGCGGATGAGGAAGACAGTGCAGAGCAACACCCCCATTTCAGCATTAGCCCCAACTGGGGGAAGAAGGCCTTAGCACCCGGCTCTTGGCTCTGGGGGGTTTGTTCTTTATCGT"/>
    <att type="string" name="type" value="right"/>
    <att type="string" name="vizmap:mapsembler_out NODE_FILL_COLOR" value="java.awt.Color[r=0,g=204,b=0]"/>
    <att type="string" name="vizmap:mapsembler_out NODE_HEIGHT" value="23.77935791015625"/>
    <att type="string" name="vizmap:mapsembler_out NODE_LINE_WIDTH" value="1.0"/>
    <att type="string" name="vizmap:mapsembler_out NODE_WIDTH" value="23.7794189453125"/>
    <att type="string" name="vizmap:test NODE_FILL_COLOR" value="java.awt.Color[r=51,g=204,b=0]"/>
    <graphics type="RECTANGLE" h="35.0" w="35.0" x="695.1577758789062" y="235.79364013671875" fill="#00cc00" width="1" outline="#000000" cy:nodeTransparency="1.0" cy:nodeLabelFont="Default-0-16" cy:borderLineType="solid"/>
  </node>
  <node label="9" id="-10">
    <att type="string" name="canonicalName" value="9"/>
    <att type="integer" name="coverage" value="7"/>
    <att type="integer" name="length" value="349"/>
    <att type="integer" name="min_coverage" value="2"/>
    <att type="string" name="node.fillColor" value="204,102,255"/>
    <att type="string" name="node.label" value="Multiple hits"/>
    <att type="string" name="sequence" value="GGACGCACTGCTGGCCTGAAGGGGTTCGAGGGAAGGCCACCTCGCGACTGCCTCTGCAGCAGAACCCCCGGGGGCTGCTGTGTCCTCTCAGCATATCTAGAGAAACACTCAGGAGGATTCTTAATGACTTCAGTGGGATGTGTTTGCGGTTTACCTTCAAAGTCGTGGCCGCCCTTTATTGAACAAACGCCTGAGTCAGAAGCTCCACTGAGCGACCCAACGCATTCGCTCTACTGGGCCGGCTGATCATCTGCAATCATCACGCTGTTTCCAGAGGAGGAAACTGAGGCACATGAGGCGTAAGCAACATGCTCAAGGAGTCACAGAGAGAAAGTGGCAGAGAGGGGGC"/>
    <att type="string" name="type" value="right"/>
    <att type="string" name="vizmap:mapsembler_out NODE_FILL_COLOR" value="java.awt.Color[r=204,g=102,b=255]"/>
    <att type="string" name="vizmap:mapsembler_out NODE_HEIGHT" value="31.711196899414062"/>
    <att type="string" name="vizmap:mapsembler_out NODE_LINE_WIDTH" value="1.0"/>
    <att type="string" name="vizmap:mapsembler_out NODE_WIDTH" value="31.71120572090149"/>
    <att type="string" name="vizmap:test NODE_FILL_COLOR" value="java.awt.Color[r=51,g=54,b=25]"/>
    <graphics type="RECTANGLE" h="35.0" w="35.00000023841858" x="-18.42501437664032" y="167.16000366210938" fill="#cc66ff" width="1" outline="#000000" cy:nodeTransparency="1.0" cy:nodeLabelFont="Default-0-16" cy:borderLineType="solid"/>
  </node>
  <node label="10" id="-11">
    <att type="string" name="canonicalName" value="10"/>
    <att type="integer" name="coverage" value="36"/>
    <att type="integer" name="length" value="102"/>
    <att type="integer" name="min_coverage" value="6"/>
    <att type="string" name="node.label" value="57009658 57009759"/>
    <att type="string" name="sequence" value="TGATGTTACAGCCTTTCGATTATGATCCCAATGAGAAAAGTAAACACAAGTTTATGGTTCAGTCTATGTTTGCTCCAACTGACACTTCAGATATGGAAGCAG"/>
    <att type="string" name="type" value="right"/>
    <att type="string" name="vizmap:mapsembler_out NODE_FILL_COLOR" value="java.awt.Color[r=0,g=204,b=0]"/>
    <att type="string" name="vizmap:mapsembler_out NODE_HEIGHT" value="22.92572021484375"/>
    <att type="string" name="vizmap:mapsembler_out NODE_LINE_WIDTH" value="3.0"/>
    <att type="string" name="vizmap:mapsembler_out NODE_WIDTH" value="22.92572021484375"/>
    <att type="string" name="vizmap:test NODE_FILL_COLOR" value="java.awt.Color[r=51,g=204,b=0]"/>
    <graphics type="RECTANGLE" h="35.0" w="35.0" x="214.23248291015625" y="133.68109130859375" fill="#00cc00" width="3" outline="#000000" cy:nodeTransparency="1.0" cy:nodeLabelFont="Default-0-16" cy:borderLineType="solid"/>
  </node>
  <node label="11" id="-12">
    <att type="string" name="canonicalName" value="11"/>
    <att type="integer" name="coverage" value="37"/>
    <att type="integer" name="length" value="44"/>
    <att type="integer" name="min_coverage" value="26"/>
    <att type="string" name="node.label" value="57014001 57014042"/>
    <att type="string" name="sequence" value="TATGGAAGGAGGCAAAACCGGAAGACCTTATGGATTCAAAACTT"/>
    <att type="string" name="type" value="right"/>
    <att type="string" name="vizmap:mapsembler_out NODE_FILL_COLOR" value="java.awt.Color[r=0,g=204,b=0]"/>
    <att type="string" name="vizmap:mapsembler_out NODE_HEIGHT" value="20.86273193359375"/>
    <att type="string" name="vizmap:mapsembler_out NODE_LINE_WIDTH" value="3.0"/>
    <att type="string" name="vizmap:mapsembler_out NODE_WIDTH" value="20.86273193359375"/>
    <att type="string" name="vizmap:test NODE_FILL_COLOR" value="java.awt.Color[r=51,g=204,b=0]"/>
    <graphics type="RECTANGLE" h="35.0" w="35.0" x="280.4257507324219" y="196.12538146972656" fill="#00cc00" width="3" outline="#000000" cy:nodeTransparency="1.0" cy:nodeLabelFont="Default-0-16" cy:borderLineType="solid"/>
  </node>
  <node label="12" id="-13">
    <att type="string" name="canonicalName" value="12"/>
    <att type="integer" name="coverage" value="32"/>
    <att type="integer" name="length" value="74"/>
    <att type="integer" name="min_coverage" value="10"/>
    <att type="string" name="node.label" value="57014043-57014083 and 57105963-57015997"/>
    <att type="string" name="sequence" value="AGATGTGTGTTTGAATTGCCAGCAGAGAATGATAAACCACATGATGTAGAAATAAATAAAATTATATCCACAAC"/>
    <att type="string" name="type" value="right"/>
    <att type="string" name="vizmap:mapsembler_out NODE_FILL_COLOR" value="java.awt.Color[r=0,g=204,b=0]"/>
    <att type="string" name="vizmap:mapsembler_out NODE_HEIGHT" value="21.929779052734375"/>
    <att type="string" name="vizmap:mapsembler_out NODE_LINE_WIDTH" value="3.0"/>
    <att type="string" name="vizmap:mapsembler_out NODE_WIDTH" value="21.9298095703125"/>
    <att type="string" name="vizmap:test NODE_FILL_COLOR" value="java.awt.Color[r=51,g=204,b=0]"/>
    <graphics type="RECTANGLE" h="35.0" w="35.0" x="462.1174011230469" y="202.84661865234375" fill="#00cc00" width="3" outline="#000000" cy:nodeTransparency="1.0" cy:nodeLabelFont="Default-0-16" cy:borderLineType="solid"/>
  </node>
  <node label="13" id="-14">
    <att type="string" name="canonicalName" value="13"/>
    <att type="integer" name="coverage" value="23"/>
    <att type="integer" name="length" value="96"/>
    <att type="integer" name="min_coverage" value="0"/>
    <att type="string" name="node.label" value="57015998 57016094"/>
    <att type="string" name="sequence" value="TGCATCAAAGACAGAAACACCAATAGTGTCTAAGTCTCTGAGTTCTTCTTTGGATGACACGAAGTTAAGAAGGTTATGGAAGAATGTAAGAGGCTG"/>
    <att type="string" name="type" value="right"/>
    <att type="string" name="vizmap:mapsembler_out NODE_FILL_COLOR" value="java.awt.Color[r=0,g=204,b=0]"/>
    <att type="string" name="vizmap:mapsembler_out NODE_HEIGHT" value="22.712310791015625"/>
    <att type="string" name="vizmap:mapsembler_out NODE_LINE_WIDTH" value="2.0"/>
    <att type="string" name="vizmap:mapsembler_out NODE_WIDTH" value="22.7122802734375"/>
    <att type="string" name="vizmap:test NODE_FILL_COLOR" value="java.awt.Color[r=51,g=204,b=0]"/>
    <graphics type="RECTANGLE" h="35.0" w="35.0" x="616.3870849609375" y="187.27288818359375" fill="#00cc00" width="2" outline="#000000" cy:nodeTransparency="1.0" cy:nodeLabelFont="Default-0-16" cy:borderLineType="solid"/>
  </node>
  <node label="14" id="-15">
    <att type="string" name="canonicalName" value="14"/>
    <att type="integer" name="coverage" value="6"/>
    <att type="integer" name="length" value="37"/>
    <att type="integer" name="min_coverage" value="2"/>
    <att type="string" name="node.label" value="57015963 57015997"/>
    <att type="string" name="sequence" value="TACATGATGTAGAAATAAATAAAATTATATCCACAAC"/>
    <att type="string" name="type" value="right"/>
    <att type="string" name="vizmap:mapsembler_out NODE_FILL_COLOR" value="java.awt.Color[r=0,g=204,b=0]"/>
    <att type="string" name="vizmap:mapsembler_out NODE_HEIGHT" value="20.55036163330078"/>
    <att type="string" name="vizmap:mapsembler_out NODE_LINE_WIDTH" value="0.0"/>
    <att type="string" name="vizmap:mapsembler_out NODE_WIDTH" value="20.55035400390625"/>
    <att type="string" name="vizmap:test NODE_FILL_COLOR" value="java.awt.Color[r=51,g=204,b=0]"/>
    <graphics type="RECTANGLE" h="35.0" w="35.0" x="461.2382507324219" y="134.98532104492188" fill="#00cc00" width="0" outline="#000000" cy:nodeTransparency="1.0" cy:nodeLabelFont="Default-0-16" cy:borderLineType="solid"/>
  </node>
  <node label="18" id="-19">
    <att type="string" name="canonicalName" value="18"/>
    <att type="integer" name="coverage" value="16"/>
    <att type="integer" name="length" value="144"/>
    <att type="integer" name="min_coverage" value="7"/>
    <att type="string" name="node.label" value="37922720-37922746 and 37933971-37934020"/>
    <att type="string" name="sequence" value="CAAGTGCGGAGGCAAGACACATCAAAGCAGAGATGGGAAGTGAAAGAGCTCTCGTACTGGACAGATTAGCAAGCAATGTGGCAAAACGAAAAAGCTCAATGCCTCAGAAATTCATTGGTGAGAAGCGCCACTGCTTTGATGTCA"/>
    <att type="string" name="type" value="right"/>
    <att type="string" name="vizmap:mapsembler_out NODE_FILL_COLOR" value="java.awt.Color[r=0,g=204,b=0]"/>
    <att type="string" name="vizmap:mapsembler_out NODE_HEIGHT" value="24.41961669921875"/>
    <att type="string" name="vizmap:mapsembler_out NODE_LINE_WIDTH" value="1.0"/>
    <att type="string" name="vizmap:mapsembler_out NODE_WIDTH" value="24.419601440429688"/>
    <att type="string" name="vizmap:test NODE_FILL_COLOR" value="java.awt.Color[r=51,g=204,b=0]"/>
    <graphics type="RECTANGLE" h="35.0" w="34.999969482421875" x="113.05787658691406" y="406.4844055175781" fill="#00cc00" width="1" outline="#000000" cy:nodeTransparency="1.0" cy:nodeLabelFont="Default-0-16" cy:borderLineType="solid"/>
  </node>
  <edge label="0 (pp) 1" source="-1" target="-2">
    <att type="string" name="canonicalName" value="0 (pp) 1"/>
    <att type="string" name="interaction" value="pp" cy:editable="false"/>
    <graphics width="1" fill="#000000" cy:sourceArrow="0" cy:targetArrow="6" cy:sourceArrowColor="#000000" cy:targetArrowColor="#000000" cy:edgeLabelFont="SanSerif-0-10" cy:edgeLineType="SOLID" cy:curved="STRAIGHT_LINES"/>
  </edge>
  <edge label="0 (pp) 2" source="-1" target="-3">
    <att type="string" name="canonicalName" value="0 (pp) 2"/>
    <att type="string" name="interaction" value="pp" cy:editable="false"/>
    <graphics width="1" fill="#000000" cy:sourceArrow="0" cy:targetArrow="6" cy:sourceArrowColor="#000000" cy:targetArrowColor="#000000" cy:edgeLabelFont="SanSerif-0-10" cy:edgeLineType="SOLID" cy:curved="STRAIGHT_LINES"/>
  </edge>
  <edge label="0 (pp) 18" source="-1" target="-19">
    <att type="string" name="canonicalName" value="0 (pp) 18"/>
    <att type="string" name="interaction" value="pp" cy:editable="false"/>
    <graphics width="1" fill="#000000" cy:sourceArrow="0" cy:targetArrow="6" cy:sourceArrowColor="#000000" cy:targetArrowColor="#000000" cy:edgeLabelFont="SanSerif-0-10" cy:edgeLineType="SOLID" cy:curved="STRAIGHT_LINES"/>
  </edge>
  <edge label="0 (DefaultEdge) 5" source="-1" target="-6">
    <att type="string" name="canonicalName" value="0 (DefaultEdge) 5"/>
    <att type="string" name="interaction" value="DefaultEdge" cy:editable="false"/>
    <graphics width="1" fill="#000000" cy:sourceArrow="0" cy:targetArrow="6" cy:sourceArrowColor="#000000" cy:targetArrowColor="#000000" cy:edgeLabelFont="SanSerif-0-10" cy:edgeLineType="SOLID" cy:curved="STRAIGHT_LINES"/>
  </edge>
  <edge label="2 (pp) 3" source="-3" target="-4">
    <att type="string" name="canonicalName" value="2 (pp) 3"/>
    <att type="string" name="interaction" value="pp" cy:editable="false"/>
    <graphics width="1" fill="#000000" cy:sourceArrow="0" cy:targetArrow="6" cy:sourceArrowColor="#000000" cy:targetArrowColor="#000000" cy:edgeLabelFont="SanSerif-0-10" cy:edgeLineType="SOLID" cy:curved="STRAIGHT_LINES"/>
  </edge>
  <edge label="5 (DefaultEdge) 11" source="-6" target="-12">
    <att type="string" name="canonicalName" value="5 (DefaultEdge) 11"/>
    <att type="string" name="interaction" value="DefaultEdge" cy:editable="false"/>
    <graphics width="1" fill="#000000" cy:sourceArrow="0" cy:targetArrow="6" cy:sourceArrowColor="#000000" cy:targetArrowColor="#000000" cy:edgeLabelFont="SanSerif-0-10" cy:edgeLineType="SOLID" cy:curved="STRAIGHT_LINES"/>
  </edge>
  <edge label="5 (pp) 6" source="-6" target="-7">
    <att type="string" name="canonicalName" value="5 (pp) 6"/>
    <att type="string" name="interaction" value="pp" cy:editable="false"/>
    <graphics width="1" fill="#000000" cy:sourceArrow="0" cy:targetArrow="6" cy:sourceArrowColor="#000000" cy:targetArrowColor="#000000" cy:edgeLabelFont="SanSerif-0-10" cy:edgeLineType="SOLID" cy:curved="STRAIGHT_LINES"/>
  </edge>
  <edge label="5 (pp) 9" source="-6" target="-10">
    <att type="string" name="canonicalName" value="5 (pp) 9"/>
    <att type="string" name="interaction" value="pp" cy:editable="false"/>
    <graphics width="1" fill="#000000" cy:sourceArrow="0" cy:targetArrow="6" cy:sourceArrowColor="#000000" cy:targetArrowColor="#000000" cy:edgeLabelFont="SanSerif-0-10" cy:edgeLineType="SOLID" cy:curved="STRAIGHT_LINES"/>
  </edge>
  <edge label="5 (pp) 10" source="-6" target="-11">
    <att type="string" name="canonicalName" value="5 (pp) 10"/>
    <att type="string" name="interaction" value="pp" cy:editable="false"/>
    <graphics width="1" fill="#000000" cy:sourceArrow="0" cy:targetArrow="6" cy:sourceArrowColor="#000000" cy:targetArrowColor="#000000" cy:edgeLabelFont="SanSerif-0-10" cy:edgeLineType="SOLID" cy:curved="STRAIGHT_LINES"/>
  </edge>
  <edge label="10 (pp) 11" source="-11" target="-12">
    <att type="string" name="canonicalName" value="10 (pp) 11"/>
    <att type="string" name="interaction" value="pp" cy:editable="false"/>
    <graphics width="1" fill="#000000" cy:sourceArrow="0" cy:targetArrow="6" cy:sourceArrowColor="#000000" cy:targetArrowColor="#000000" cy:edgeLabelFont="SanSerif-0-10" cy:edgeLineType="SOLID" cy:curved="STRAIGHT_LINES"/>
  </edge>
  <edge label="10 (pp) 14" source="-11" target="-15">
    <att type="string" name="canonicalName" value="10 (pp) 14"/>
    <att type="string" name="interaction" value="pp" cy:editable="false"/>
    <graphics width="1" fill="#000000" cy:sourceArrow="0" cy:targetArrow="6" cy:sourceArrowColor="#000000" cy:targetArrowColor="#000000" cy:edgeLabelFont="SanSerif-0-10" cy:edgeLineType="SOLID" cy:curved="STRAIGHT_LINES"/>
  </edge>
  <edge label="11 (pp) 12" source="-12" target="-13">
    <att type="string" name="canonicalName" value="11 (pp) 12"/>
    <att type="string" name="interaction" value="pp" cy:editable="false"/>
    <graphics width="1" fill="#000000" cy:sourceArrow="0" cy:targetArrow="6" cy:sourceArrowColor="#000000" cy:targetArrowColor="#000000" cy:edgeLabelFont="SanSerif-0-10" cy:edgeLineType="SOLID" cy:curved="STRAIGHT_LINES"/>
  </edge>
  <edge label="12 (pp) 13" source="-13" target="-14">
    <att type="string" name="canonicalName" value="12 (pp) 13"/>
    <att type="string" name="interaction" value="pp" cy:editable="false"/>
    <graphics width="1" fill="#000000" cy:sourceArrow="0" cy:targetArrow="6" cy:sourceArrowColor="#000000" cy:targetArrowColor="#000000" cy:edgeLabelFont="SanSerif-0-10" cy:edgeLineType="SOLID" cy:curved="STRAIGHT_LINES"/>
  </edge>
  <edge label="14 (pp) 13" source="-15" target="-14">
    <att type="string" name="canonicalName" value="14 (pp) 13"/>
    <att type="string" name="interaction" value="pp" cy:editable="false"/>
    <graphics width="1" fill="#000000" cy:sourceArrow="0" cy:targetArrow="6" cy:sourceArrowColor="#000000" cy:targetArrowColor="#000000" cy:edgeLabelFont="SanSerif-0-10" cy:edgeLineType="SOLID" cy:curved="STRAIGHT_LINES">
      <att name="edgeBend">
        <att name="handle" x="525.1055297851562" y="136.69912719726562" />
      </att>
    </graphics>
  </edge>
  <edge label="18 (pp) 3" source="-19" target="-4">
    <att type="string" name="canonicalName" value="18 (pp) 3"/>
    <att type="string" name="interaction" value="pp" cy:editable="false"/>
    <graphics width="1" fill="#000000" cy:sourceArrow="0" cy:targetArrow="6" cy:sourceArrowColor="#000000" cy:targetArrowColor="#000000" cy:edgeLabelFont="SanSerif-0-10" cy:edgeLineType="SOLID" cy:curved="STRAIGHT_LINES"/>
  </edge>
</graph>
