# Supplementary material for: Mapsembler, targeted and micro assembly of large NGS datasets on a desktop computer
Source: BMC Bioinformatics. 2012 Mar 23;13:48. doi: 10.1186/1471-2105-13-48 (PMC3514201; doi:10.1186/1471-2105-13-48)
Supplement: Additional file 1 — Material andMapsemblercommands and results. [file 1471-2105-13-48-S1.zip › supplementary_materials_mapsembler/Detection_of_known_biological_events_in_Drosophila/Visualizing_SNPs/command.fa]

Command ran for the manuscript on ALH_AAOSS_trim_l30_q20_test.fasta unpublished data:
	./mapsembler starter.fa ALH_AAOSS_trim_l30_q20_test.fasta -m2 -o droso_AAOSS.xgmml -g mapped_reads_SNPs.fa

Data provided for in this directory: mapped_reads_Exon_skipping.fa. The following command could thus be ran, mimicing the experiment done in the paper on smaller dataset: 
	./mapsembler starter.fa	mapped_reads_SNPs.fa -m2 -o droso_AAOSS.xgmml
