# Supplementary material for: Mapsembler, targeted and micro assembly of large NGS datasets on a desktop computer
Source: BMC Bioinformatics. 2012 Mar 23;13:48. doi: 10.1186/1471-2105-13-48 (PMC3514201; doi:10.1186/1471-2105-13-48)
Supplement: Additional file 1 — Material andMapsemblercommands and results. [file 1471-2105-13-48-S1.zip › supplementary_materials_mapsembler/Detection_of_known_biological_events_in_Drosophila/Visualizing_SNPs/mapped_reads_SNPs.fa]

>anonymous
AAACCAGCGACCCAGTCACAACAATCGCTCGTTGAGAGCGCAGAGATAAGAGTTCCAGAGTTTCTAGAGTTTCCA
>anonymous
AAAGCCGCAGGCCGTCATTCTGTTCATCATCGAGGATGTGTCGTACAACATTTGCGACCAGCGGTTCCACGAGTT
>anonymous
AAAGCTCTCAACCGCCAACGAAGGAGGCGTGGCAGCCGGTCTGGGCGCCCTGGACAGTCCATATCTGATCGATAG
>anonymous
AAAGGCGGTGGCCCTGCAGCCGATCATCAACCGGCTGATGCACAATGTGGCCCACGACGAGGAGTTCATCACGAC
>anonymous
AAATTCGTACTCAGCGAGCTGGGACATGCGGATAAGCTGCACAATATGCCGGATAACAATGCACTGGCCGGACTC
>anonymous
AACATCTATCGCAAGGTGCTGGCGCACGGATTCACCCAGGCATATAGCATCGGTCTGTTGCGATCCGACTATATG
>anonymous
AACATTTGCGACCAGCGGTTCCACGAGTTCTACATTCGCGAGACATATCCGCACATTAAGGTGCTGCGCCGCACC
>anonymous
AACCAGCGAtCCAGTCACAACAATCGCTCGTTGAGAGCGCAGcGATAAGAGTTCCAGAGTTTCTAGAGTTTCCAG
>anonymous
AACCAGCGATCCAGTCACAACAATCGCTCGTTGAGAGCGCAGCGATAAGAGTTCCAGAGTTTCTAGAGTTTCCAG
>anonymous
AACCGCCAACGAAGGAGGCGTGGCAGCCGGTCTGGGCGCCCTGGACAGTCCATATCTGATCGATAGCGATGACGA
>anonymous
AACCGGCTGATGCACAATGTGGCCCACGACGAGGAGTTCATCACGACGACGCTGGCGGAGA
>anonymous
AACGAAGGAGGCGTGGCAGCCGGTCTGGGCGCCCTGGACAGTCCATATCTGATCGATAGCGATGACGAGGATGAG
>anonymous
AACGATCATGTCCAGCGACGCCAATACGCCCGTGCTGCGCAACTGCATCCGCTTGCCGCTGGCGGAGGATGAGCT
>anonymous
AACGATCCGGAGGAGATCAAGGCGGTGGGCAAGATCTTCACGGGTCTCTACTCGCTGGACGACAACGAGGCGGGC
>anonymous
AACGCCAATACGCCCGTGCTGCGCAACTGCATCCGCTTGCCGCTGGCGGAGGATGAGCTACTGGAGGTGACG
>anonymous
AACTGGGCCAGTCCAAGGAGTTGCTTCTTGGATCCCAAGAGGTGGCCGTCATCTACTTCCGAGCTGGCTACGAGC
>anonymous
AAGAGTTCCAGAGTTTCTAGAGTTTCCAGCGATACCCAGCAGTGACGCAGCTGAGCCCCAGATCCCAGATCCCAG
>anonymous
AAGCAAGTGGTATCAACGCAGAAGTAGGATCCTTTAACGAGATAAAGGCTTCGAACGCCGGCATTCCACCTGTTG
>anonymous
AAGCAGAACGATCATGTCCAGCGACGCCAATACGCCCGTGCTGCGCAACTGCATCCGCTTGCCGCTGGCGGAGGA
>anonymous
AAGCAGCGGCACCCAGAAGGAAACCAGCGAtCCAGTCACAACAATCGCTCGTTGAGAGCGCAGcGATAAGAGTTC
>anonymous
AAGCAGCGGCACCCAGAAGGAAACCAGCGATCCAGTCACAACAATCGCTCGTTGAGAGCGCAGCGATAAGAGTTC
>anonymous
AAGCAGTGGTATCAACGCAGAAGTAGGATCCTTTAACGAGATAAAGGCTTCGAACGCCGGCATTCCA
>anonymous
AAGCTCTCAACCGCCAACGAAGGAGGCGTGGCAGCCGGTCTGGGCGCCCTGGACAGTCCATATCTGATCGATAGC
>anonymous
AAGGATTATGCCATTATGCACGGCGCCGCCATGCGATCGAAGACGGCCTTCAGTCCGGACTCGTTGAATTTCGCC
>anonymous
AAGGCAGTGGTATCAACGCAGAGTACATGGGCAATACGCCCGTGCTGCGCAACTGCATCCGCTTGCCGCTGGCG
>anonymous
AAGGGCTATATGGTGCGGCCCGGTGGCGATATGCCGCCCCAGATCGTGGACATGGTCTCCGAGCTGGGCATCTTC
>anonymous
AAGGTGCTGGCGCACGGATTCACCCAGGCATATAGCATCGGTCTGTTGCGATCCGACTATATGGCACACGTGTCC
>anonymous
AATAATGTCTACGGCGTGGATATACCAGATGCACTAAAGCGCATGTCACGCGTGGAGCGCGCCGCCTGGATTCT
>anonymous
AATACGGCCGTGCTGCGCAACTGCATCCGCTTGCCGCTGGCGGAGGATGAGCTACTGGAGGTGACGGCCAAGGCC
>anonymous
AATCTATGCAAAGCCGCAGGCCGTCATTCTGTTCATCATCGAGGATGTGTCGTACAACATTTGCGACCAGCGGTT
>anonymous
AATCTGTTCAACATCTATCGCAAGGTGCTGGCGCACGGATTCGCCCAGATTCGTACTCAGCGAGCTGGGACATGC
>anonymous
AATGCACTGGCCGGACTCTGCGATGACATGGTGAAGGCGTGGGACATCTATGCAAAGCCGCAGGCCGTCATTCTG
>anonymous
AATTCGTACTCAGCGAGCTGGGACATGCGGATAAGCTGCACAATATGCCGGATAACAATGCACTGGCCGGACTCT
>anonymous
AATTTCGCCCCCTTCGTGCTGGTGCCTTCCTCGTTTCCGCGCAAGGAGTTCGAAAAGGCGGTGGCCCTGCAGCCG
>anonymous
ACAAAGCTCTCAACCGCCAACGAAGGAGGCGTGGCAGCCGGCCCGGGCGCCCTGGACAGTCCATATC
>anonymous
ACAACAATCGCTCGTTGAGAGCGCAGAGATAAGAGTTCCAGAGTTTCTAGAGTTTCCAGCGATACCCAGCAGTGA
>anonymous
ACAACGAGGCGGGCAATGCCAGCTACGAGATGGCGCTGCGCACTCCGGAGAGATTCGTGCTGAAGCCGCAGCGCG
>anonymous
ACAACTACCAGGCGGGACACATGCTGCGCGCAAAGCTCTCAACCGCCAACGAAGGAGGCGTGGCAGCCGGTCTGG
>anonymous
ACAATCGCTCGTTGAGAGCGCAGcGATAAGAGTTCCAGAGTTTCTAGAGTTTCCAGCGATACCCAGCAGTGAC
>anonymous
ACAATCGCTCGTTGAGAGCGCAGCGATAAGAGTTCCAGAGTTTCTAGAGTTTCCAGCGATACCCAGCAGTGAC
>anonymous
ACATCTATGCAAAGCCGCAGGCCGTCATTCTGTTCATCATCGAGGATGTGTCGTACAACATTTGCGACCAGCGG
>anonymous
ACATGCGGATAAGCTGCACAATATGCCGGATAACAATGCACTGGCCGGACTCTGCGATGGCATGGTGAAGGCGTG
>anonymous
ACATTGTGCACAACTACCAGGCGGGACACATGCTGCGCACAAAGCTCTCAACCGCCAACGAAGGAGGCGTGGCAG
>anonymous
ACCAAGGGCTATATGGTGCGGCCCGGTGGCGATATGCCGCCCCAGATCGTGGACATGGTCTCCGAGCTGGGCATC
>anonymous
ACCAGCAAAATATGCCCGGATTCGCCCAGGCATATAGCATCGGTCTGTTGCGATCCGACTATATGGCACACGTGT
>anonymous
ACCAGCGACCCAGTCACAACAATCGCTCGTTGAGAGCGCAGAGATAAGAGTTCCAGAGTTTCTAGAGTTTCCAGC
>anonymous
ACCATCTGGCGGGCACCAAGAAGGTGCAGCAGGCATTGGCGCAGCCGGCGGTGCTCGAGCGTTTCATCAACGATC
>anonymous
ACCCAGAAGGAAACCAGCGAtCCAGTCACAACAATCGCTCGTTGAGAGCGCAGcGATAAGAGTTCCAGAGTTTCT
>anonymous
ACCCAGAAGGAAACCAGCGATCCAGTCACAACAATCGCTCGTTGAGAGCGCAGCGATAAGAGTTCCAGAGTTTCT
>anonymous
ACCCAGCAGTGACGCAGCTGAGCCCCAGATCCCAGATCCCAGATACCAGCAGCAGACCGACCCAAGCAGAACGAT
>anonymous
ACCCAGGCATATAGCATCGGTCTGTTGCGATCCGACTATATGGCACACGTGTCCGAGGGCTGTGCGATAAAGCAG
>anonymous
ACCGACCCAAGCAGAACGATCATGTCCAGCGACGCCAATACGCCCGTGCTGCGCAACTGCATTGTTATCCGGCAT
>anonymous
ACGAAGGAGGCGTGGCAGCCGGTCTGGGCGCCCTGGACAGTCCATATCTGATCGATAGCGATGACGAGGATGAGC
>anonymous
ACGATCCGGAGGAGATCAAGGCGGTGGGCAAGATCTTCACGGG
>anonymous
ACGCAGCTGAGCCCCAGATCCCAGATCCCAGATACCAGCAGCAGACCGACCCAAGCAGAACGATCATGTCCAGCG
>anonymous
ACGCTGGCGGAGACGATCAAAGTGGACGAGTTCACGGCCAATCTGTTCAACATCTATCGCAAGGTGCTGGCGCAC
>anonymous
ACGGATTCACCCAGGCATATAGCATCGGTCTGTTGCGATCCGACTATATGGCACACGTGTCCGAGGGCTGTGCGA
>anonymous
ACGGGTCTCTACTCGCTGGACGACAACGAGGCGGGCAATGCCAGCTACGAGATGGCGCTGCGCACTCCG
>anonymous
ACGGTGGCCTCCAGTTTCGCTGGCATAGCCACCCAATTGGTGCCGCAGCAGAAATTCGTACTCAGCGAGCTGGGA
>anonymous
ACGTGTCCGATTCTGTGCGATAAAGCAGGTCGAGATCAACACGGTGGCCTCCAGTTTCGCTGGCATAGCCACCCA
>anonymous
ACTACCAGGCGGGACACATGCTGCGCACAAAGCTCTCAACCGCCAACGAAGGAGGCGTGGCAGCCGGTCTGGGCG
>anonymous
ACTCAGCGAGCTGGGACATGCGGATAAGCTGCACAATATGCCGGATAACAATGCACTGGCCGGACTCTGCGATGG
>anonymous
ACTGCTGGGTATCGCTGGAAACTCTAGAAACTCTGGAACTCTTATCTCTGCGCTCTCAACGAGCGATTGTTGTGA
>anonymous
ACTGGCCGGACTCTGCGATGGCATGGTGAAGGCGTGGGACATCTATGCAAAGCCGCAGGCCGTCATTCTGTTCAT
>anonymous
AGAAACTCTGGAACTCTTATCGCTGCGCTCTCAACGAGCGATTGTTGTGACTGGATCGCTGGTTTCCTTCTGGGT
>anonymous
AGAAATTCGTACTCAGCGAGCTGGGACATGCGGATAAGCTGCACAATATGCCGGATAACAATGCACTGGCCGGAC
>anonymous
AGAACGATCATGTCCAGCGACGCCAATACGCCCGTGCTGCGCAACTGCATCCGCTTGCCGCTGGCGGAGGATGAG
>anonymous
AGAAGGAAACCAGCGACCCAGTCACAACAATCGCTCGTTGAGAGCGCAGAGATAAGAGTTCCAGAGTTTCTAGAG
>anonymous
AGAAGTAGGATCCTTTAACGAGATAAAGGCTTCGAACGCCGGCATTCCACCTGTTGCCTCAGTCTTGTATAAATG
>anonymous
AGACCTCGCTGGCCATCAAGTGCCCGTCGATTCACTACCATCTGGCGGGCACCAAGAAGGTGCAGCAGGCATTGG
>anonymous
AGAGCGCAGAGATAAGAGTTCCAGAGTTTCTAGAGTTTCCAGCGATACCCAGCAGTGACGCAGCTGAGCCCCAGA
>anonymous
AGAGGTGGCCGTCATCTACTTCCGAGCTGGCTACGAGCCCGGACACTATCACTCGCAGGCGGAGTGG
>anonymous
AGAGTTCCAGAGTTTCTAGAGTTTCCAGCGATACCCAGCAGTGACGCAGCTGAGCCCCAGATCCCAGATCCCAGA
>anonymous
AGAGTTTCTAGAGTTTCCAGCGATACCCAGCAGTGACGCAGCTGAGCCCCAGATCCCAGATCCCAGATACCAGCA
>anonymous
AGATAAGAGTTCCAGAGTTTCTAGAGTTTCCAGCGATACCCAGCAGTGACGCAGCTGAGCCCCAGATCCCAGATC
>anonymous
AGATACCAGCAGCAGACCGACCCAAGCAGAACGATCATGTCCAGCGACGCCAATACGCCCGTGCTGCGCAACTGC
>anonymous
AGATACCAGCAGCAGACCGACCCAAGCAGAACGATCATGTCCAGCGACGCCAATACGGCCGTGCTGCGCAACTGC
>anonymous
AGATCAACACGGTGGCCTCCAGTTTCGCTGGCATAGCCACCCAATTGGTGCCGCAGCAGAAATTCGTACTCAGCG
>anonymous
AGATCCCAGATCCCAGATACCAGCAGCAGACCGACCCAAGCAGAACGATCATGTCCAGCGACGCCAATACGCCCG
>anonymous
AGATCTTCACGGGTCTCTACTCGCTGGACGACAACGAGGCGGGCAATGCCAGCTACGAGATGGCGCTGCGCACTC
>anonymous
AGATGCGGAGCACATTGTGCACAACTACCAGGCGGGACACATGCTGCGCACAAAGCTCTCAACCGCCAACGAAG
>anonymous
AGATGCGGAGCACATTGTGCACAACTACCAGGCGGGACACATGCTGCGCACAAAGCTCTCAACCGCCAACGAAGG
>anonymous
AGATTCGTGCTGAAGCCGCAGCGCGAGGGAGGCGGCAATAATGTCTACGGCGTGGATATACCAGATGCACTAAAG
>anonymous
AGCAGAAATTCGTACTCAGCGAGCTGGGACATGCGGATAAGCTGCACAATATGCCGGATAACAATGCACTGGCCG
>anonymous
AGCAGAACGATCATGTCCAGCGACGCCAATACGCCCGTGCTGCGCAACTGCATCCGCTTGCCGCTGGCGGAGGAT
>anonymous
AGCATCGGTCTGTTGCGATCCGACTATATGGCACACGTGTCCGAGGGCTGTGCGATAAAGCAGGTCGAGATCAAC
>anonymous
AGCCACCCAATTGGTGCCGCAGCAGAAATTCGTACTCAGCGAGCTGGGACATGCGGATAAGCTGCACAATATGCC
>anonymous
AGCCCCAGATCCCAGATCCCAGATACCAGCAGCAGACCGACCCAAGCAGAACGATCATGTCCAGCGACGCCAATA
>anonymous
AGCCCGGACACTATCACTCGCAGGCGGAGTGGGATGCCCGCTATCTGATGGAGACCTCGCTGGCCATCAAGTGCC
>anonymous
AGCCGCAGGCCGTCATTCTGTTCATCATCGAGGATGTGTCGTACAACATTTGCGACCAGCGGTTCCACGAGTTCT
>anonymous
AGCCGGTCTGGGCGCCCTGGACAGTCCATATCTGATCGATAGCGATGACGAGGATGAGCAGAAGTAGGATCC
>anonymous
AGCCGGTCTGGGCGCCCTGGACAGTCCATATCTGATCGATAGCGATGACGAGGATGAGCAGAAGTAGGATCCTTT
>anonymous
AGCGCAGAGATAAGAGTTCCAGAGTTTCTAGAGTTTCCAGCGATACCCAGCAGTGACGCAGCTGAGCCCCAGATC
>anonymous
AGCGCAGcGATAAGAGTTCCAGAGTTTCTAGAGTTTCCAGCGATACCCAGCAGTGACGCAGCTGAGCCCCAGATC
>anonymous
AGCGCAGCGATAAGAGTTCCAGAGTTTCTAGAGTTTCCAGCGATACCCAGCAGTGACGCAGCTGAGCCCCAGATC
>anonymous
AGCGCATGTCACGCGTGGAGCGCTCCGCCTGGATTCTGATGGATCTGATTCATCCGCCGCTGACCAAGCGCTATA
>anonymous
AGCGTTTCATCAACGATCCGGAGGAGATCAAGGCGGTGGGCAAGATCTTCACGGGTCTCTACTCGCTGGACGACA
>anonymous
AGCTACTGGAGGTGACGGCCAAGGCCAAGGATTATGCCATTATGCACGGCGCCGCCATGCGATCGAAGACGGCCT
>anonymous
AGCTGAGCCCCAGATCCCAGATCCCAGATACCAGCAGCAGACCGACCCAAGCAGAACGATCATGTCCAGCGACGC
>anonymous
AGCTGCACAATATGCCGGATAACAATGCACTGGCCGGACTCTGCGATGGCATGGTGAAGGCGTGGGACATCTATG
>anonymous
AGCTGCGTCACTGCTGGGTATCGCTGGAAACTCTAGAAACTCTGGAACTCTTATCTCTGCGCTCTCAACGAGCGA
>anonymous
AGCTGGGCATCTTCGGTGTGGTGATCGGAGATGCGGAGCACATTGTGCACAACTACCCGGCGGGACACATGCTGC
>anonymous
AGGAGGCGTGGCAGCCGGTCTGGGCGCCCTGGACAGTCCATATCTGATCGATAGCGATGACGAGGATGAGCAGAA
>anonymous
AGGAGTTGCTCCTTGGATCCCAAGAGGTGGCCGTCATCTACTTCCGAGCTGGCTACGAGCCCGGACACTATCACT
>anonymous
AGGAGTTGCTTCTTGGATCCCAAGAGGTGGCCGTCATCTACTTCCGAGCTGGCTACGAGCCCGGACACTATCACT
>anonymous
AGGATGAGCAGAAGTAGGATCCTTTAACGAGATAAAGGCTTCGAACGCCGGCATTCCACCTGTTGCCTCAGTCTT
>anonymous
AGGATGAGCTACTGGAGGTGACGGCCAAGGCCAAGGATTATGCCATTATGCACGGCGCCGCCATGCGATCGAAGA
>anonymous
AGGATGTGTCGTACAACATTTGCGACCAGCGGTTCCATGAGTTCTACATTCGCGAGACATATCCGCACATCAAGG
>anonymous
AGGATTATGCCATTATGCACGGCGCCGCCATGCGATCGAAGACGGCCTTCAGTCCGGACTCGTTGAATTTCGCC
>anonymous
AGGATTATGCCATTATGCACGGCGCCGCCATGCGATCGAAGACGGCCTTCAGTCCGGACTCGTTGAATTTCGCCC
>anonymous
AGGCCGTCATTCTGTTCATCATCGAGGATGTGTCGTACAACATTTGCGACCAGCGGTTCCACGAGTTCTACATTC
>anonymous
AGGCGGAGTGGGATGCCCGCTATCTGATGGAGACCTCGCTGGCCATCAAGTGCCCGTCGATTCACTACCATCTGG
>anonymous
AGGCGTGGCAGCCGGTCTGGGCGCCCTGGACAGTCCATATCTGATCGATAGCGATGACGAGGATGAGCAGAAGTA
>anonymous
AGGCGTGGGACATCTATGCAAAGCCGCAGGCCGTCATTCTGTTCATCATCGAGGATGTGTCGTACAACATTTGCG
>anonymous
AGGGCTATATGGTGCGGCCCGGTGGCGATATGCCGCCCCAGATCGTGGACATGGTCTCCGAGCTGGGCATCTTCG
>anonymous
AGGTGACGGCCAAGGCCAAGGATTATGCCATTATGCACGGCGCCGCCATGCGATCGAAGACGGCCTTCAGTCC
>anonymous
AGGTGGCCGTCATCTACTTCCGAGCTGGCTACGAGCCCGGACACTATCACTCGCAGGCGGAGTGGGATGCCCG
>anonymous
AGTCACAACAATCGCTCGTTGAGAGCGCAGAGATAAGAGTTCCAGAGTTTCTAGAGTTTCCAGCGATACCCAGCA
>anonymous
AGTCACAACAATCGCTCGTTGAGAGCGCAGAGATAAGAGTTtCAGAGTTTCTAGAGTTTCCAGCGATACCCAGCA
>anonymous
AGTCCAAGGAGTTGCTCCTTGGATCCCAAGAGGTGGCCGTCATCTACTTCCGAGCTGGCTACGAGCCCGGACAC
>anonymous
AGTCCAAGGAGTTGCTTCTTGGATCCCAAGAGGTGGCCGTCATCTACTTCCGAGCTGGCTACGAGCCCGGACAC
>anonymous
AGTGCCCGTCGATTCACTACCATCTGGCGGGCACCAAGAAGGTGCAGCAGGCATTGGCGCAGCCGGCGGTGCTCG
>anonymous
AGTGGACGAGTTCACGGCCAATCTGTTCAACATCTATCGCAAGGTGCTGGCGCACGGATTCACCCAGGCATATAG
>anonymous
AGTTCACGGCCAATCTGTTCAACATCTATCGCAAGGTGCTGGCGCACGGATTCACCCAGGCATATAGCATCGGTC
>anonymous
AGTTCGAAAAGGCGGTGGCCCTGCAGCCGATCATCAACCGGCTGATGCACAATGTGGCCCACGACGAGGAGTTCA
>anonymous
AGTTTCTAGAGTTTCCAGCGATACCCAGCAGTGACGCAGCTGAGCCCCAGATCCCAGATCCCAGATACCAGCAGC
>anonymous
ATAACAATGCACTGGCCGGACTCTGCGATGGCATGGTGAAGGCGTGGGACATCTATGCAAAGCCGCAGGCCGTCA
>anonymous
ATACCAGCAGCAGACCGACCCAAGCAGAACGATCATGTCCAGCGACGCCAATACGCCCGTGCTGCGCAACTGCAT
>anonymous
ATACGCCCGTGCTGCGCAACTGCATCCGCTTGCCGCTGGCGGAG
>anonymous
ATAGCCACCCAATTGGTGCCGCAGCAGAAATTCGTACTCAGCGAGCTGGGACATGCGGATAAGCTGCACAATATG
>anonymous
ATATCCGCACATTAAGGTGCTGCGCCGCACCCTCACCGAGGTCCATCGGGAGGGCAAACTGGGC
>anonymous
ATATGCCGCCCCAGATCGTGGACATGGTCTCCGAGCTGGGCATCTTCGGTGTGGTGATCGGAGATGCGGAGCACA
>anonymous
ATATGCCGGATAACAATGCACTGGCCGGACTCTGCGATGGCATGGTGAAGGCGTGGGACATCTATGCAAAGCCGC
>anonymous
ATCAAAGTGGACGAGTTCACGGCCAATCTGTTCAACATCTATCGCAAGGTGCTGGCGCACGGATTCACCCAGAAA
>anonymous
ATCAACACGGTGGCCTCCAGTTTCGCTGGCATAGCCACCCAATTGGTGCCGCAGCAGAAATTCGTACTCAGCGAG
>anonymous
ATCATGTCCAGCGACGCCAATACGCCCGTGCTGCGCAACTGCATCCGCTTGCCGCTGGCGGAGGATGAGCTACTG
>anonymous
ATCCCAGATACCAGCAGCAGACCGACCCAAGCAGAACGATCATGTCCAGCGACGCCAATACGCCCGTGCTGCGCA
>anonymous
ATCCTTTAACGAGATAAAGGCTTCGAACGCCGGCATTCCACCTGTTGCCTCAGTCTTGTATAAACGATTATTTTT
>anonymous
ATCGAGGATGTGTCGTACAACATTTGCGACCAGCGGTTCCACGAGTTCTACATTCGCGAGACATATCCGCACAT
>anonymous
ATCGAGGATGTGTCGTACAACATTTGCGACCAGCGGTTCCACGAGTTCTACATTCGCGAGACATATCCGCACATT
>anonymous
ATCGATAGCGATGACGAGGATGAGCAGAAGTAGGATCCTTTAACGAGATAAAGGCTTCGAACGCCGGCATTCCAC
>anonymous
ATCGCTCGTTGAGAGCGCAGAGATAAGAGTTCCAGAGTTTCTAGAG
>anonymous
ATCGGTCTGTTGCGATCCGACTATATGGCACACGTGTCCGAGGGCTGTGCGATAAAGCAGGTCGAGATCAACAC
>anonymous
ATCGGTCTGTTGCGATCCGACTATATGGCACACGTGTCCGAGGGCTGTGCGATAAAGCAGGTCGAGATCAACACG
>anonymous
ATCGTGGACATGGTCTCCGAGCTGGGCATCTTCGGTGTGGTGATCGGAGATGCGGAGCACATTGTGCACAACTAC
>anonymous
ATCTGATCGATAGCGATGACGAGGATGAGCAGAAGTAGGATCCTTTAACGAGATAAAGGCTTCGAACGCCGGCAT
>anonymous
ATCTGGGATCTGGGATCTGGGGCTCAGCTGCGTCACTGCTGGGTATCGCTGGAAACTCTAGAAACTCTGGAACTC
>anonymous
ATCTTCGGTGTGGTGATCGGAGATGCGGAGCACATTGTGCACAACTACCAGGCGGGACACATGCTGCGCACAAAG
>anonymous
ATGCACGGCGCCGCCATGCGATCGAAGACGGCCTTCAGTCCGGACTCGTTGAATTTCGCCCCCTTCGTGCTGGTG
>anonymous
ATGCACTGGCCGGACTCTGCGATGGCATGGTGAAGGCGTGGGACATCTATGCAAAGCCGCAGGCCGTCATTCTG
>anonymous
ATGCACTGGCCGGACTCTGCGATGGCATGGTGAAGGCGTGGGACATCTATGCAAAGCCGCAGGCCGTCATTCTGT
>anonymous
ATGCGGAGCACATTGTGCACAACTACCAGGCGGGACACATGCTGCGCACAAAGCTCTCAACCGCCAACGAAGGAG
>anonymous
ATGCGGATAAGCTGCACAATATGCCGGATAACAATGCACTGGCCGGACTCTGCGATGGCATGGTGAAGGCGTGGG
>anonymous
ATGGCATGGTGAAGGCGTGGGACATCTATGCAAAGCCGCAGGCCGTCATTCTGTTCATCATCGAGGATGTGTCGT
>anonymous
ATTAAGGTGCTGCGCCGCACCCTCACCGAGGTCCATCGGGAGGGCAAACTGGGCCAGTCCAAGGAGTTGCTTCTT
>anonymous
ATTCACTACCATCTGGCGGGCACCGAGAAGGTGCAGCAGGCATTGGCGCAGCCGGCGGTGCTCGAGCGTTTCATC
>anonymous
ATTTCGCCCCCTTCGTGCTGGTGCCTTCCTCGTTTCCGCGCAAGGAGTTCGAAAAGGCGGTGGCCCTGCAGCCGA
>anonymous
ATTTGCGACCAGCGGTTCCACGAGTTCTACATTCGCGAGACATATCCGCACATTAAGGTGCTGCGCCGCACCCTC
>anonymous
CAAACTCTGGAACTCTTATCTCTGCGCTCTCAACGAGCGATTGTTGTGACTGGGTCGCTGGTTTCCTTCTGGGTG
>anonymous
CAAAGCTCTCAACCGCCAACGAAGGAGGCGTGGCAGCCGGCCTGGGCGCCCT
>anonymous
CAAAGCTCTCAACCGCCAACGAAGGAGGCGTGGCAGCCGGTCTGGGCGCCCTGGACAGTCCATATCTGATCGATA
>anonymous
CAACATCTATCGCAAGGTGCTGGCGCACGGATTTACCCAGGCATATAGCATCGGTCTGTTGCGATCCGACTATAT
>anonymous
CAACCGCCAACGAAGGAGGCGTGGCAGCCGGTCTGGGAGCCCTGGACAGTCCATATCTGATCGATAGC
>anonymous
CAACCGGCTGATGCACAATGTGGCCCACGACGAGGAGTTCATCACGACGACGCTGGCGGAGACGATCAAAGTGG
>anonymous
CAACGAAGGAGGCGTGGCAGCCGGTCTGGGCGCCCTGGACAGTCCATATCTGATCGATAGCGATGACGAGGATG
>anonymous
CAACTACCAGGCGGGACACATGCTGCGCACAAAGCTCTCAACCGCCAACGAAGGAGGCGTGGCAGCCGGTCTGGG
>anonymous
CAAGCAGAACGATCATGTCCAGCGACGCCAATACGCCCGTGCTGCGCAACTGCATCCGCTTGCCGCTGG
>anonymous
CAAGGAGTTGCTTCTTGGATCCCAAGAGGTGGCCGTCATCTACTTCCGAGCTGGCTACGAGCCCGGACACTATCA
>anonymous
CAAGGATTATGCCATTATGCACGGCGCCGCCATGCGATCGAAGACGGCCTTCAGTCCGGACTCGTTGAATTTCGC
>anonymous
CAATAATGTCTACGGCGTGGATATACCAGATGCACTAAAGCGCATGTCACGCGTGGAGCGCTCCGCCTGGATTCT
>anonymous
CAATACGGCCGTGCTGCGCAACTGCATCCGCTTGCCGCTGGCGGAGGATGAGCTACTGGAGGTGACGGCCAAGGC
>anonymous
CAATCGCTCGTTGAGAGCGCAGAGATAAGAGTTCCAGAGTTTCTAGAGTTTCCAGCGATACCCAGCAGTGACGCA
>anonymous
CAATCGCTCGTTGAGAGCGCAGcGATAAGAGTTCCAGAGTTTCTAGAGTTTCCAGCGATACCCAGCAGTGACGCA
>anonymous
CAATCGCTCGTTGAGAGCGCAGCGATAAGAGTTCCAGAGTTTCTAGAGTTTCCAGCGATACCCAGCAGTGACGCA
>anonymous
CAATCTGTTCAACATCTATCGCAAGGTGCTGGCGCACGGATTCACCCAGGCATATAGCATCGGTCTGTTGCGATC
>anonymous
CAATGCACTGGCCGGACTCTGCGATGGCATGGTGAAGGCGTGGGACATCTATGCAAAGCCGCAGGCCGTCATTCT
>anonymous
CAATTCCAGAGGTAAAGTCAGAGCCGGAAGGAAACCAGCGACCCAGTCACAACAATCGCTCGTTGAGAGCGCAGA
>anonymous
CACAAAGCTCTCAACCGCCAACGAAGGAGGCGTGGCAGCCGGTCTGGGCGCCCTGGACAGTCCATATCTGATC
>anonymous
CACAAAGCTCTCAACCGCCAACGAAGGAGGCGTGGCAGCCGGTCTGGGCGCCCTGGACAGTCTATATCTGATCGA
>anonymous
CACAACAATCGCTCGTTGAGAGCGCAGcGATAAGAGTTCCAGAGTTTCTAGAGTTTCCAGCGATACCCAGCAGTG
>anonymous
CACAACAATCGCTCGTTGAGAGCGCAGCGATAAGAGTTCCAGAGTTTCTAGAGTTTCCAGCGATACCCAGCAGTG
>anonymous
CACAACTACCAGGCGGGACACATGCTGCGCACAAAGCTCTCAACCGCCAACGAAGGAGGCGTGGCAGCCGGTCTG
>anonymous
CACATTGTGCACAACTACCAGGCGGGACACATGCTGCGCACAAAGCTCTCAACCGCCAACGAAGGAGGCGTGGCA
>anonymous
CACCCAGAAGGAAACCAGCGACCCAGTCACAACAATCGCTCGTTGAGAGCGCAGAGATAAGAGTTCCAGAGTTTg
>anonymous
CACGGTGCCCTCCAGTTTCGCTGGCATAGCCACCCAATTGGTGCCGCAGCAGAAATTCGTACTCAGCGAGCTGGG
>anonymous
CACGTGTCCGAGGGCTGTGCGATAAAGCAGGTCGAGATCAACACGGTGGCCTCCAGTTTCGCTGGCATAGCCAC
>anonymous
CACTACCATCTGGCGGGCACCAAGAAGGTGCAGCAGGCATTGGCGCAGCCGGCGGTGCTCGAGCGTTTCATCAAC
>anonymous
CACTGCTGGGTATCGCTGGAAACTCTAGAAACTCTGGAACTCTTATCGCTGCGCTCTCAACGAGCGATTGTTGTG
>anonymous
CAGAACGATCATGTCCAGCGACGCCAATACGCCCGTGCTGCGCAACTGCATCCGCTTGCCGCTGGCGGAGGATGA
>anonymous
CAGAGATAAGAGTTCCAGAGTTTCTAGAGTTTCCAGCGATACCCAGCAGTGACGCAGCTGAGCCCCAGATCCCAG
>anonymous
CAGATACCAGCAGCAGACCGACCCAAGCAGAACGATCATGTCCAGCGACGCCAATACGCCCGTGCTGCGCAACTG
>anonymous
CAGATCCCAGATACCAGCAGCAGACCGACCCAAGCAGAACGATCATGTCCAGCGACGCCAATACGCCCGTGCTGC
>anonymous
CAGCAGACCGACCCAAGCAGAACGATCATGTCCAGCGACGCCAATACGCCCGTGCTGCGCAACTGCATCCGCTTG
>anonymous
CAGCAGTGACGCAGCTGAGCCCCAGATCCCAGATCCCAGATACCAGCAGCAGACCGACCCAAGCAGAACG
>anonymous
CAGCAGTGACGCAGCTGAGCCCCAGATCCCAGATCCCAGATACCAGCAGCAGACCGACCCAAGCAGAACGATCAT
>anonymous
CAGCCGATCATCAACCGGCTGATGCACAATGTGGCCCACGACGAGGAGTTCATCACGACGACG
>anonymous
CAGCGACCCAGTCACAACAATCGCTCGTTGAGAGCGCAGAGATAAGAGTTCCAGAGTTTCTAGAGTTTCCAGCGA
>anonymous
CAGCGATACCCAGCAGTGACGCAGCTGAGCCCCAGATCCCAGATCCCAGATACCAGCAGCAGACCGACCCAAGCA
>anonymous
CAGCTGCGTCACTGCTGGGTATCGCTGGAAACTCTAGAAACTCTGGAACTCTTATCTCTGCGCTCTCAACGAGCG
>anonymous
CAGGCCGTCATTCTGTTCATCATCGAGGATGTGTCGTACAACATTTGCGACCAGCGGTTCCACGAGTTCTACATT
>anonymous
CAGTCACAACAATCGCTCGTTGAGAGCGCAGAGATAAGAGTTCCAGAGTTTCTAGAGTTTCCAGCGATACCCAGC
>anonymous
CAGTCACAACAATCGCTCGTTGAGAGCGCAGcGATAAGAGTTCCAGAGTTTCTAGAGTTTCCAGCGATACCCAGC
>anonymous
CAGTCACAACAATCGCTCGTTGAGAGCGCAGCGATAAGAGTTCCAGAGTTTCTAGAGTTTCCAGCGATACCCAGC
>anonymous
CAGTCACAACAATCGCTCGTTGgGAGCGCAGcGATAAGAGTTCCAGAGTTTCTAGAGTTTCCAGCGATACCCAGC
>anonymous
CAGTCACAACAATCGCTCGTTGGGAGCGCAGCGATAAGAGTTCCAGAGTTTCTAGAGTTTCCAGCGATACCCAGC
>anonymous
CATCAACGATCCGGAGGAGATCAAGGCGGTGGGCAAGATCTTCACGGGTCTCTACTCGCTGGACGACAACGAGGC
>anonymous
CATCGAGGATGTGTCGTACAACATTTGCGACCAGCGGTTCCACGAGTTCTACATTCGCGAGACATATCCGCACAT
>anonymous
CATCTGGCGGGCACAAAGAAGGTGCAGCAGGCATTGGCGCAGCCGGCGGTGCTCGAGCGTTTCATCAACGATCCG
>anonymous
CATGGGAGGTGCAGCAGGCATTGGCGCAGCCGGCGGTGCTCGAGCGTTTCA
>anonymous
CATGGGATCAACGATCCGGAGGAGATCAAGGCGGTGGGCAAGATCTTCACG
>anonymous
CATGGGCGCGAGACATATCCGCACATTAAGGTGCTGCGCCGCACCCTCACC
>anonymous
CATGGTCTCCGAGCTGGGCATCTTCGGTGTGGTGATCGGAGATGCGGAGCACATTGTGCACAACTACCAGGCGGG
>anonymous
CATGGTGAAGGCGTGGGACATCTATGCAAAGCCGCAGGC
>anonymous
CATGGTGAAGGCGTGGGACATCTATGCAAAGCCGCAGGCCGTCATTCTGTTCATCATCGAGGATGTG
>anonymous
CATGTCCAGCGACGTCAATACGGCCGTGCTGCGCAACTGCATCCGCTTGCCGCTGGCGGAGGATGAGCTACTGGA
>anonymous
CATTAAGGTGCTGCGCCGCACCCTCACCGAGGTCCATCGGGAGGGCAAACTGGGCCAGTCCAAGGAGTTGCTTCT
>anonymous
CATTCTGTTCATCATCGAGGATGTGTCGTACAACATTTGCGACCAGCGGTTCCACGAGTTCTACATTCGCGAGAC
>anonymous
CATTGGCGCAGCCGGCGGTGCTCGAGCGTTTCATCAACGATCCGGAGGAGATCAAGGCGGTGGGCAAGATCTTCA
>anonymous
CATTGTGCACAACTACCAGGCGGGACACATGCTGCGCACAAAGCTCTCAACCGCCAACGAAGGAGGCGTGGCAGC
>anonymous
CCAACGAAGGAGGCGTGGCAGCCGGTCTGGGCGCCCTGGACAGTCCATATCTGATCGATAGCGA
>anonymous
CCAAGAAGGTGCAGCAGGCATTGGCGCAGCCGGCGGTGCTCGAGCGTTTCATCAACGATCCGGAGGAGATCAAGG
>anonymous
CCAAGCAGAACGATCATGTCCAGCGACGCCAATACGCCCGTGCTGCGCAACTGCATCCGCTTGCCGCTGGTGGAG
>anonymous
CCAATTGGTGCCGCAGCAGAAATTCGTACTCAGCGAGCTGGGACATGCGGATAAGCTGCACAATATGCCGGATAA
>anonymous
CCACGACGAGGAGTTCATCACGACGACGCTGGCGGAGACGATCAAAGTGGACGAGTTCACGGCCAATCTGTTCAA
>anonymous
CCAGATACCAGCAGCAGACCGACCCAAGCAGAACGATCATGTCCAGCGACGCCAATACGCCCGTGCTGCGCAACT
>anonymous
CCAGATCCCAGATACCAGCAGCAGACCGACCCAAGCAGAACGATCATGTCCAGCG
>anonymous
CCAGATCCCAGATACCAGCAGCAGACCGACCCAAGCAGAACGATCATGTCCAGCGACGCCAATACGCCCGTGCTG
>anonymous
CCAGATCCCAGATCCCAGATACCAGCAGCAGACCGACCCAAGCAGAACGATCATGTCCAGCGACGCCAATACGGC
>anonymous
CCAGATCGTGGACATGGTCTCCGAGCTGGGCATCTTCGGTGTGGTGATCGGAGATGCGGAGCACATTGTGCACAA
>anonymous
CCAGCAGCAGACCGACCCAAGCAGAACGATCATGTCCAGCGACGCCAATACGGCCGTGCTGCGCAACTGCATCCG
>anonymous
CCAGCGACGCCAATACGCCCGTGCTGCGCAACTGCATCCGCTTGCCGCTGGCGGAGGATGAGCTACTGGAGGTGA
>anonymous
CCAGCGATACCCAGCAGTGACGCAGCTGAGCCCCAGATCCCAGATCCCAGATACCAGCAGCAGACCGACCCAAGC
>anonymous
CCAGGCATATAGCATCGGTCTGTTGCGATCCGACTATATGGCACACGTGTCCGAGGGCTGTGCGATAAAGCAGG
>anonymous
CCAGGCGGGACACACGCTGCGCACAAAGCTCTCAACCGCCAACGAAGGAGGCGTGGCAGCCGGTCTGGGCGCC
>anonymous
CCAGTCACAACAATCGCTCGTTGAGAGCGCAGAGATAAGAGTTCCAGAGTTTCTAGAGTTTCCAGCGATACCCAG
>anonymous
CCAGTCCAAGGAGTTGCTTCTTGGATCCCAAGAGGTGGCCGTCATCTAACTCCGAGCTGGCTACGAGCCCGGACA
>anonymous
CCATCAAGTGCCCGTCGATTCACTACCATCTGGCGGGCACCAAGAAGGTGCAGCAGGCATTGGCGCAGCCGGCG
>anonymous
CCATGCGATCGAAGACGGCCTTCAGTCCGGACTCGTTGAATTTCGCCCCCTTCGTGCTGGTGCCTTCCTCGTTTC
>anonymous
CCCAGATACCAGCAGCAGACCGACCCAAGCAGAACGATCATGTCCAGCGACGCCAATACGCCCGTGCTGCGCAAC
>anonymous
CCCAGATACCAGCAGCAGACCGACCCAAGCAGAACGATCATGTCCAGCGACGCCAATACGGCCGTGCTGCGCAAC
>anonymous
CCCAGATCCCAGATACCAGCAGCAGACCGACCCAAGCAGAACGATCATGTCCAGCGACGCCAATACGCCCGTGCT
>anonymous
CCCAGATCGTGGACATGGTCTCCGAGCTGGGCATCTTCGGTGTGGTGATCGGAGATGCGGAGCACATTGTGCAC
>anonymous
CCCAGGCATATAGCATCGGTCTGTTGCGATCCGACTATATGGCACACGTGTCCGAGGGCTGTGCGATAAAGCAGG
>anonymous
CCCAGTCACAACAATCGCTCGTTGAGAGCGCAGAGATAAGAGTTCCAGAGTTTCTAGAGTTTCCAGCGATACCCA
>anonymous
CCCCAGATCCCAGATCCCAGATACCAGCAGCAGACCGACCCAAGCAGAACGATCATGTCCAGCGACGCCAATACG
>anonymous
CCCCAGATCGTGGACATGGTCTCCGAGCTGGGCATCTTCGGTGTGGTGATCGGAGATGCGGAGCACATTGTGCAC
>anonymous
CCCGGTGGCGATATGCCGCCCCAGATCGTGGACATGGTCTCCGAGCTGGGCATCTTCGGTGTGGTGATCGGAGAT
>anonymous
CCCGTGCTGCGCAACTGCATCCGCTTGCCGCTGGCGGAGGATGAGCTACTGGAGGTGACGGCCAAGGCCAAGGAT
>anonymous
CCGAGCTGGGCATCTTCGGTGTGGTGATCGGAGATGCGGAGCACATTGTGCACAACTACCAGGCGGGACACATG
>anonymous
CCGATCATCAACCGGCTGATGCACAATGTGGCCCACGACGAGGAGTTCATCACGACGACGCTGGCGGAGACGATC
>anonymous
CCGCCGCTGACCAAGGGCTATATGGTGCGGCCCGGTGGCGATATGCCGCCCCAGATCGTGGACATGGTCTCCGAG
>anonymous
CCGCTGCAGATGCCGGATAACAATGCACTGGCCGGACTCTGCGATGGCATGGTGAAGGCGTGGGACATCTATGCA
>anonymous
CCGGAGGAGATCAAGGCGGTGGGCAAGATCTTCACGGGTCTCTACTCGCTGGACGACAACGAGGCGGGCAATGCC
>anonymous
CCGGTGGCGATATGCCGCCCCAGATCGTGGACATGGTCTCCGAGCTGGGCATCTTCGGTGTGGTGATCGGAGATG
>anonymous
CCGTCATTCTGTTCATCATCGAGGATGTGTCGTACAACATTTGCGACCAGCGGTTCCACGAGTTCTACATTCGCG
>anonymous
CCTAGATACCAGCAGCAGACCGACCCAAGCAGAACGATCATGTCCAGCGACGCCAATACGCCCGTGCTGCGCAAC
>anonymous
CCTTCAGTCCGGACTCGTTGAATTTCGCCCCCTTCGTGCTGGTGCCTTCCTCGTTTCCGCGCAAGGAGTTCGAAA
>anonymous
CCTTTAACGAGATAAAGGCTTCGAACGCCGGCATTCCACCTGTTGCCTCAGTCTTGTATAAATGATTATTTTTGT
>anonymous
CGAAAAGGCGGTGGCCCTGCAGCCGATCATCAACCGGCTGATGCACAATGTGGCCCACGACGAGGAGTTCATCAC
>anonymous
CGACCAGCGGTTCCACGAGTTCTACATTCGCGAGACATATCCGCACATTAAGGTGCTGCGCCGCACCCTCACCGA
>anonymous
CGACCCAGTCACAACAATCGCTCGTTGAGAGCGCAGAGATAAGAGTTCCAGAGTTTCTAGAGTTTCCAGCGATAC
>anonymous
CGACGAGGAGTTCATCACGACGACGCTGGCGGAGACGATCAAAGTGGACGAGTTCACGGCCAATCTGTTCAACAT
>anonymous
CGACGCCAATACGCCCGTGCTGCGCAACTGCATCCGCTTGCCGCTGGCGGAGGATGAGCTACTGGAGGTGACGGC
>anonymous
CGAGACATATCCGCACATTAAGGTGCTGCGCCGCACCCTCACCGAGGTCCATCGGGAGGGCAAACTGGGCCAGTC
>anonymous
CGAGCGTTTCATCAACGATCCGGAGGAGATCAAGGCGGTGGGCAAGATCTTCACGGGTCTCTACTCGCTGGACGA
>anonymous
CGAGGATGTGTCGTACAACATTTGCGACCAGCGGTTCCACGAGTTCTACATTCGCGAGACATATCCGCACATCAA
>anonymous
CGAGGATGTGTCGTACAACATTTGCGACCAGCGGTTCCACGAGTTCTACATTCGCGAGACATATCCGCACATTAA
>anonymous
CGAGGCGGGCAATGCCAGCTACGAGATGGCGCTGCGCACTCCGGAGAGATTCGTGCTGAAGCCGCAGCGCGAGGG
>anonymous
CGAGGCGGGCAATGCCAGCTACGAGATGGCGCTGCGCACTCCGGAGAGCTTCGTGCTGAAGCCGCAGCG
>anonymous
CGAGTTCTACATTCGCGAGACATATCCGCACATTAAGGTGCTGCGCCGCACCCTCACCGAGGTCCATCG
>anonymous
CGATAAAGCAGGTCGAGATCAACACGGTGGCCTCCAGTTTCGCTGGCATAGCCACCCAATTGGTGCCGCAGCAGA
>anonymous
CGATATGCCACCCCAGATCGTGGACATGGTCTCCGAGCTGGGCATCTTCGGTGTGGTGATCGGAGATGCGGAGCA
>anonymous
CGATATGCCGCCCCAGATCGTGGACATGGTCTCCGAGCTGGGCATCTTCGGTGTGGTGATCGGAAAT
>anonymous
CGATCATGTCCAGCGACGCCAATACGGCCGTGCTGCGCAACTGCATCCGCTTGCCGCTGGCGGAGGATGA
>anonymous
CGATGGCATGGTGAAGGCGTGGGACATCTATGCAAAGCCGCAGGCCGTCATTCTGTTCATCATCGAGGATGTGTC
>anonymous
CGATTCACTACCATTTGGCGGGCACCAAGAAGGTGCAGCAGGCATTGGCGCAGCCGGCGGTGCTCGAGCGTTTCA
>anonymous
CGCACAAAGCTCTCAACCGCCAACGAAGGAGGCGTGGCAGCCGGTCTGGGCGCCCTGGACAGTCCATATCTGATC
>anonymous
CGCAGAGATAAGAGTTCCAGAGTTTCTAGAGTTTCCAGCGATACCCAGCAGTGACGCAGCTGAGCCCCAGATCCC
>anonymous
CGCAGCTGAGCCCCAGATCCCAGATCCCAGATACCAGCAGCAGACCGAC
>anonymous
CGCAGCTGAGCCCCAGATCCCAGATCCCAGATACCAGCAGCAGACCGACCCAAGCAG
>anonymous
CGCAGCTGAGCCCCAGATCCCAGATCCCAGATACCAGCAGCAGACCGACCCAAGCAGAACGATCATGTCCAGCCG
>anonymous
CGCAGCTGAGCCCCAGATCCCAGATCCCAGATACCAGCAGCAGACCGACCCAAGCAGAACGATCATGTCCAGCGA
>anonymous
CGCAGGCCGTCATTCTGTTCATCATCGAGGATGTGTCGTACAACATTTGCGACCAGCGGTTCCACGAGTTCTACA
>anonymous
CGCCAACGAAGGAGGCGTGGCAGCCGGTCTGGGCGCCCT
>anonymous
CGCCAACGAAGGAGGCGTGGCAGCCGGTCTGGGCGCCCTGGACAGTCCATATCT
>anonymous
CGCCAACGAAGGAGGCGTGGCAGCCGGTCTGGGCGCCCTGGACAGTCCATATCTGATCGATAGCGATGACGAGGA
>anonymous
CGCCCGTGCTGCGCAACTGCATCCGCTTGCCGCTGGCGGAGGATGAGCTACTGGAGGTGACGGCCAAGGCCATGG
>anonymous
CGCCTGGATTCTGATGGATCTGATTCATCCGCCGCTGACCAAGGGCTATATGGTGCGGCCCGGTGGCGATATGCC
>anonymous
CGCGAGACATATCCGCACATTAAGGTGCTGCGCCGCACCCTCACCGAGGTCCATCGGGAGGGCAAACT
>anonymous
CGCTCGTTGAGAGCGCAGAGATAAGAGTTCCAGAGTTTCTAGAGTTTCCAGCGATACCCAGCAGTGACGCAGCTG
>anonymous
CGCTGGACGACAACGAGGCGGGCAATGCCAGCTACGAGATGGCGCTGCGCACTCCGGAGAGATTCGTGCTGAAGC
>anonymous
CGCTGGCGGAGACGATCAAAGTGGACGAGTTCACGGCCAATCTGTTCAACATCTATCGCAAGGTGCTGG
>anonymous
CGCTTGCCGCTGGCGGAGGATGAGCTACTGGAGGTGACGGCCAAGGCCAAGGATTATGCCATTATGCACGGCGCC
>anonymous
CGGACTCTGCGATGGCATGGTGAAGGCGTGGGACA
>anonymous
CGGAGATGCGGAGCACATTGTGCACAACTACCAGGCGGGACACATGCTGCGCACAAAGCTCTCAACCGCCAACGA
>anonymous
CGGAGCACATTGTGCACAACTACCAGGCGGGACACATGCTGCGCACAAAGCTCTCAACCGCCAACGAAGGAGGCG
>anonymous
CGGAGTGGGATGCCCGCTATCTGATGGAGACCTCGCTGGCCATCAAGTGCCCGTCGATTCACTACCAT
>anonymous
CGGATTCTGCGATGGCATGGTGAAGGCGTGGGACATCTATGCAAAGCCGCAGGCCGTCATTCTGTTCATCATCGA
>anonymous
CGGCCAATCTGTTCAACATCTATCGCAAGGTGCTGGCGCACAGATTCACCCAGGCATATAGCATCGGTCTGTTGC
>anonymous
CGGCCCGGTGGCGATATGCCGCCCCAGATCGTGGACATGGTCTCCGAGCTGGGCATCTTCGG
>anonymous
CGGGACACATGCTGCGCACAAAGCTCTCAACCGCCAACGAAGGAGGCGTGGCAGCCGGTCTGGGCGCCCTGGACA
>anonymous
CGGTCTGGGCGCCCTGGACAGTCCATATCTGATCGATAGCGATGACGAGGATGAGCAGAAGTAGGATCCTTTAAC
>anonymous
CGGTCTGTTGCGATCCGACTATATGGCACACGTGTCCGAGGGCTGTGCGATAAAGCAGGTCGAGATCAACACGGT
>anonymous
CGGTGTGGTGATCGGAGATGCGGAGCACATTGTGCACAACTACCAGGCGGGACACATGCTGCGCACAAAGCTCTC
>anonymous
CGGTTCCACGAGTTCTACATTCGCGAGACATATCCGCACATTAAGGTGCTGCGCCGCACCCTCACCGAGGTCCAT
>anonymous
CGTACAACATTTGCGACCAGCGGTTCCACGAGTTCTACATTCGCGAGACATATCCGCACATCAAGGTGCTGCGCC
>anonymous
CGTGGACATGGTCTCCGAGCTGGGCATCTTCGGTGTGGTGATCGGAGATGCGGAGCACATTGTGCACAACTACCA
>anonymous
CGTGGCAGCCGGTCTGGGCGCCCTGGACAGTCCATATCTGATCGATAGCGATGACGAG
>anonymous
CGTGGGTACATTCGCGAGACATATCCGCACATTAAGGTGCTGCGCCGCACC
>anonymous
CGTTGAGAGtGCAGAGATAAGAGTTCCAGAGTTTCTAGAGTTTCCAGCGATACCCAGCAGTGACGCAGCTGAGCC
>anonymous
CGTTGAGAGTGCAGAGATAAGAGTTCCAGAGTTTCTAGAGTTTCCAGCGATACCCAGCAGTGACGCAGCTGAGCC
>anonymous
CGTTTCCGCGCAAGGAGTTCGAAAAGGCGGTGGCCCTGCAGCCGATCATCAACCGGCTGATGCACAATGTGGCCC
>anonymous
CTACAGCCGATCATCAACCGGCTGATGCACAATGTGGCCCACGACGAGGAGTTCATCACGACGACGCTGGCGGAG
>anonymous
CTACATTCGCGAGACATATCCGCACATTAAGGTGCTGCGCCGCACCCTCACCGAGGTCCATCGGGAGGGCAAACT
>anonymous
CTACCATCTGGCGGGCACCAAGAAGGTGCAGCAGGCATTGGCGCAGCCGGCGGTGCTCGAGCGTTTCA
>anonymous
CTACCATCTGGCGGGCACCAAGAAGGTGCAGCAGGCATTGGCGCAGCCGGCGGTGCTCGAGCGTTTCATCAACGA
>anonymous
CTACGGCGTGGATATACCAGATGCACTAAAGCGCATGTCACGCGTGGAGCGCTCCGCCTGGATTCTGATGGATCT
>anonymous
CTACTTCCGAGCTGGCTACGAGCCCGGACACTATCACTCGCAGGCGGATTGGGATGCCCGCTATCTGATGGAGA
>anonymous
CTAGAGTTTCCAGCGATACCCAGCAGTGACGCAGCTGAGCCCCAGATCCCAGATCCCAGATACCAGCAGCAGACC
>anonymous
CTATCACTCGCAGGCGGAGTGGGATGCCCGCTATCTGATGGAGACCTCGCTGGCCATCAAGTGCCCGTCGATTCA
>anonymous
CTATGCAAAGCCGCAGGCCGTCATTCTGTTCATCATCGAGGATGTGTCGTACAACATTTGCGACCAGCGGTTCCA
>anonymous
CTCACCGAGATCCATCGGGAGGGCAAACTGGGCCAGTCCAAGGAGTTGCTTCTTGGATCCCAAGAGGTGGCCGTC
>anonymous
CTCGAGCGTTTCATCAACGATCCGGAGGAGATCAAGGCGGTGGGCAAGATCTTCACGGGTCTCTACTCGCTGGAC
>anonymous
CTCTACTCGCTGGACGACAACGAGGCGGGCAATGCCAGCTACGAGATGGCGCTGCGCACTCCGGAGAGATTCGT
>anonymous
CTCTACTCGCTGGACGACAACGAGGCGGGCAATGCCAGCTACGAGATGGCGCTGCGCACTCCGGAGAGATTCGTG
>anonymous
CTCTAGAAACTCTGGAACTCTTATCTCTGCGCTCTCAACGAGCGAT
>anonymous
CTCTAGAAACTCTGGAACTCTTATCTCTGCGCTCTCAACGAGCGATTGTTGTGACTGGGTCGCTGGTTTCCTTCT
>anonymous
CTCTCAACCGCCAACGAAGGAGGCGTGGCGGCCGGTCTGGGCGCCCTGGACAGTCCATATCTGATCGATAGCGAT
>anonymous
CTCTGCGATGGCATGGTGAAGGCGTGGGACATCTATGCAAAGCCGCAGGCCGTCATTCTGTTCATCATC
>anonymous
CTGACCAAGGGCTATATGGTGCGGCCCGGTGGCGATATGCCGCCCCAGATCGTGGACATGGTCTCCGAGCTGGGC
>anonymous
CTGATGCACAATGTGGCCCACGACGAGGAGTTCATCACGACGACGCTGGCGGAGACGATCAAAGTGGACGAGTTC
>anonymous
CTGCGCACAAAGCTCTCAACCGCCAACGAAGGAGGCGTGGCAGCCGGTCTGGGCGCCCTGGACAGTCCATATCTG
>anonymous
CTGCTGGGTATCGCTGGAAACTCTAGAAACTCTGGAACTCTTATCTCTGCGCTCTCAACGAGCGATTGTTGTGAC
>anonymous
CTGGAAACTCTAGAAACTCTGGAACTCTTATCGCTGCGCTCTCAACGAGCGATTGTTGTGACTGGATCGCTGGTT
>anonymous
CTGGAGGTGACGGCCAAGGCCAAGGATTATGCCATTATGCACGGCGCCGCCATGCGATCGAAGACGGCCTTCAGT
>anonymous
CTGGCCATCAAGTGCCCGTCGATTCACTACCATCTGGCGGGCACCAAGAAGGCGCAGCAGGCATTGGCGCAGCCG
>anonymous
CTGGCCATCAAGTGCCCGTCGATTCACTACCATCTGGCGGGCACCAAGAAGGTGCAGCAGG
>anonymous
CTGGCCATCAAGTGCCCGTCGATTCACTACCATCTGGCGGGCACCAAGAAGGTGCAGCAGGCATTGGCGCAGCCG
>anonymous
CTGGGATCTGGGATCTGGGGCTCAGCTGCGTCACTGCTGGGTATCGCTGGAAACTCTAGAAACTCTGGAACTCTT
>anonymous
CTGGGATCTGGGGCTCAGCTGCGTCACTGCTGGGTATCGCTGGAAACTCTAGAAACTCTGGAACTCTTATCTCTG
>anonymous
CTGGGCATCTTCGGTGTGGTGATCGGAGATGCGGAGCACATTGTGCACAACTACCAGGCGGGACACATGCTGCGC
>anonymous
CTGGGCCAGTCCAAGGAGTTGCTTCTTGGATCCCAAGAGGTGGCCGTCATCTACTTCCGAGCTGGCTACGAGCCC
>anonymous
CTGGGGCTCAGCTGCGTCACTGCTGGGTATCGCTGGAAACTCTAGAAACTCTGGAACTCTTATCTCTGCGCTCTC
>anonymous
CTGGGTATCGCTGGAAACTCTAGAAACTCTGGAACTCTTATCTCTGCGCTCTCAACGAGCGATTGTTGTGACTGG
>anonymous
CTGTGCGATAAAGCAGGTCGAGATCAACACGGTGGCCTCCAGTTTCGCTGGCATAGCCACCCAATTGGTGCCGCA
>anonymous
CTGTTCAACATCTATCGCAAGGTGCTGGCGCACGGATTCACCCAGATTCGTACTCAGCGAGCTGGGACATGCGGA
>anonymous
CTTCAGTCCGGACTCGTTGAATTTCGCCCCCTTCGTGCTGGTGCCTTCCTCGTTTCCGCGCAAGGAGTTCGAAAA
>anonymous
CTTCGGTGTGGTGATCGGAGATGCGGAGCACATTGTGCACAACTACCAGGCGGGACACATGCTGCGCACAAAGCT
>anonymous
CTTCTTGGATCCCAAGAGGTGGCCGTCATCTACTTCCGAGCTGGCTACGAGCCCGGACACTATCACTCGCAGGCG
>anonymous
CTTGCCGCTGGCGGAGGATGAGCTACTGGAGGTGACGGCCAAGGCCAAGGATTATGCCATTATGCACGGCGCCGC
>anonymous
CTTGGATCCCAAGAGGTGGCCGTCATCTACTTCCGAGCTGGCTACGAGCCCGGACACTATCACTCGCAGGCGGAT
>anonymous
GAACTCTTATCGCTGCGCTCTCAACGAGCGATTGTTGTGACTGGATCGCTGGTTTCCTTCTGGGTGCCGCTGCTT
>anonymous
GACACATGCTGCGCACAAAGCTCTCAACCGCCAACGAAGGAGGCGTGGCAGCCGGTCTGGGCGCCCTGGACAGTC
>anonymous
GACATATCCGCACATTAAGGTGCTGCGCCGCACCCTCACCGAGGTCCATCGGGAGGGCAAACTGGGC
>anonymous
GACCTCGCTGGCCATCAAGTGCCCGTCGATTCACTACCATCTGGCGGGCACCAAGAAGGTGCAGCAGGCATTGGC
>anonymous
GACGACAACGAGGCGGGCAATGCCAGCTACGAGATGGCGCTGCGCACTCCGGAGAGATTCGTGCTGAAGCCGCAG
>anonymous
GACGCAGCTGAGCCCCAGATCCCAGATCCCAGATACCAGCAGCAGACCGACCCAAGCAGAACGATCATGTCCAGC
>anonymous
GACGCCAATACGCCCGTGCTGCGCAACTGCATCCGCTTGCCGCTGGCGGAGGATGAGCTACTGG
>anonymous
GACGCCAATGCGGCCGTGCTGCGCAACTGCATCCGCTTGCCGCTGGCGGAGGATGAGCTACT
>anonymous
GACGCTGGCGGAGACGATCAAAGTGGACGAGTTCACGGCCAATCTGTTCAACATCTATCGCAAGGTGCTGGCGCA
>anonymous
GACGGCCTTCAGTCCGGACTCGTTGAATTTCGCCCCCTTCGTGCTGGTGCCTTCCTCGTTTCCGCGCAAGGAGTT
>anonymous
GAGACATATCCGCACATTAAGGTGCTGCGCCGCACCCTCACCGAGGTCCATCGGG
>anonymous
GAGACATATCCGCACATTAAGGTGCTGCGCCGCACCCTCACCGAGGTCCATCGGGAGGGCAAACTGGG
>anonymous
GAGACCTCGCTGGCCATCAAGTGCCCGTCGATTCACTACCATCTGGCGGGCACCAAGAAGGTGCAGCAGGCATTG
>anonymous
GAGACGATCAAAGTGGACGAGTTCACGGCCAATCTGTTCAACATCTATCGCAAGGTGCTGGCGCACGGATTCA
>anonymous
GAGAGCGCAGAGATAAGAGTTCCAGAGTTTCTAGAGTTTCCAGCGATACCCAGCAGTGACGCAGCTGAGCCCCAG
>anonymous
GAGATAgGAGTTCCAGAGTTTCTAGAGTTTCCAGCGATACCCAGCAGTGACAGATCGGAAGAGCTCGTATGCCGT
>anonymous
GAGATCAACACGGTGGCCTCCAGTTTCGCTGGCATAGCCACCCAATTGGTGCCGCAGCAGAAATTCGTACTCAGC
>anonymous
GAGATGCGGAGCACATTGTGCACAACTACCAGGCGGGACACATGCTGCGCACAAAGCTCTCAACCGCCAACGAA
>anonymous
GAGATTCGTGCTGAAGCCGCAGCGCGAGGGAGGCGGCAATAATGTCTACGGCGTGGATATACCAGATGCACTAAA
>anonymous
GAGCACATTGTGCATAACTACCAGGCGGGACACATGCTGCGCACAAAGCTCTCAACCGCCAACGAAGGAGGCGTG
>anonymous
GAGCCCCAGATCCCAGATCCCAGATACCAGCAGCAGACCGACCCAAGCAGAACGATCATGTCCAGCGACGCCAAT
>anonymous
GAGCGCTCCGCCTGGATTCTGATGGATCTGATTCATCCGCCGCT
>anonymous
GAGCTGGGACATGCGGATAAGCTGCACAATATGCCGGATAACAATGCACTGGCCGGACTCTGCGATGGCATGGTG
>anonymous
GAGGGCAAACTGGGCCAGTCCAAGGAGTTGCTTCTTGGATCCCAAGAGGTGGCCGTCATCTACTTCCGAGCTGGC
>anonymous
GAGGTCCATCGGGAGGGCAAACTGGGCCAGTCCAAGGAGTTGCTTCTTGGATCCCAAG
>anonymous
GAGGTCCATCGGGAGGGCAAACTGGGCCAGTCCAAGGAGTTGCTTCTTGGATCCCAAGAGGTGGCCGTCATCTAC
>anonymous
GAGTTCCAGAGTTTCTAGAGTTTCCAGCGATACCCAGCAGTGACGCAGCTGAGCCCCAGATCCCAGATCCCAGAT
>anonymous
GAGTTCGCGGCCAATCTGTTCAACATCTATCGCAAGGTGCTGGCGCACGGATTCACCCAGGCATATAGCATCGGT
>anonymous
GAGTTTCCAGCGATACCCAGCAGTGACGCAGCTGAGCCCCAGATCCCAGATCCCAGATACCAGCAGCAGACCGAC
>anonymous
GAGTTTCTAGAGTTTCCAGCGATACCCAGCAGTGACGCAGCTGAGCCCCAGATCCCAGATCCCAGATACCAGCAG
>anonymous
GATACCAGCAGCAGACCGACCCAAGCAGAACGATCATGTCCAGCGACGCCAATACGCCCGTGCTGCGCAACTGCA
>anonymous
GATATACCAGATGCACTAAAGCGCATGTCACGCGTGGAGCGCTCCGCCTGGATTCTGATGGATCTGATTCATCCG
>anonymous
GATCCCAAGAGGTGGCCGTCATCTACTTCCGAGCTGGCTACGAGCCCGGACACTATCACTCGCAGGCGGAGTGGG
>anonymous
GATCCCAGATACCAGCAGCAGACCGACCCAAGCAGAACGATCATGTCCAGCGACGCCAATACGCCCGTGCTGCGC
>anonymous
GATCCCAGATCCCAGATACCAGCAGCAGACCGACCCAAGCAGAACGATCATGTCCAGCGACGCCAATACGGCCGT
>anonymous
GATCGAAGACGGCCTTCAGTCCGGACTCGTTGAATTTCGCCCCCTTCGTGCTGGTGCCTTCCTCGTTTCCGCGC
>anonymous
GATCGATAGCGATGACGAGGATGAGCAGAAGTAGGATCCTTTAACGAGATAAAGGCTTCGAACGCCGGCATTCCA
>anonymous
GATCGGAGATGCGGAGCACATTGTGCACAACTACCAGGCGGGACACATGCTGCGCACAAAGCTCTCAACCGCCAA
>anonymous
GATCTGGGATCTGGGGCTCAGCTGCGTCACTGCTGGGTATCGCTGGAAACTCTAGAAACTCTGGAACTCTTATCT
>anonymous
GATCTGGGGCTCAGCTGCGTCACTGCTGGGTATCGCTGGAAACTCTAGAAACTCTGGAACTCTTATCGCTGCGCT
>anonymous
GATCTGGGGCTCAGCTGCGTCACTGCTGGGTATCGCTGGAAACTCTAGAAACTCTGGAACTCTTATCTCTGCGCT
>anonymous
GATCTTCACGGGTCTCTACTCGCTGGACGACAACGAGGCGGGCAATGCCAGCTACGAGATGGCGCTGCGCACTCC
>anonymous
GATGCGGAGCACATTGTGCACAACTACCAGGCGGGACACATGCTGCGCACAAAGCTCTCAACCGCCAACGAAGGA
>anonymous
GATGGATCTGATTCATCCGCCGCTGACCAAGGGCTATATGGTGCGGCCCGGTGGCGATATGCCGCCCCAGATCGT
>anonymous
GATGGCGCTGCGCACTCCGGAGAGATTCGTGCTGAAGCCGCAGCGCGAGGGAGGCGGCAATAATGTCTACGGCGT
>anonymous
GATTATGCCATTATGCACGGCGCCGCCATGCGATCGAAGACGGCCTTCAGTCCGGACTCGTTGAATTTCGCCCCC
>anonymous
GATTCACTACCATCTGGCGGGCACCAAGAAGGTGCAGCAGGCATTGGCGCAGCCGGC
>anonymous
GATTCGTGCTGAAGCCGCAGCGCGAGGGAGGCGGCAATAATGTCTACGGCGTGGATATACCAGATGCACTAAAGC
>anonymous
GCAAAGCCGCAGGCCGTCATTCTGTTCATCATCGAGGATGTGTCGTACAACATTTGCGACCAGCGGT
>anonymous
GCAAGATCTTCACGGGTCTCTACTCGCTGGACGACAACGAGGCGGGCAATGCCAGCTACGAGATGGCGCTGCGC
>anonymous
GCAAGATCTTCACGGGTCTCTACTCGCTGGACGACAACGAGGCGGGCAATGCCAGCTACGAGATGGCGCTGCGCA
>anonymous
GCACAAAGCTCTCAACCGCCAACGAAGGAGGCGTGGCAGCCGGTCTGGGCGCCCTGGACAGTCCATATCTGATCG
>anonymous
GCACACGTGTCCGAGGGCTGTGCGATAAAGCAGGTCGAGATCAACACGGTGGCCTCCAGTTTCGCTGGCATAGCC
>anonymous
GCACATTGTGCACAACTACCAGGCGGGACACATGCTGCGCACAAAGCTCTCAACCGCCAACGAAGGAGGCGTGGC
>anonymous
GCACGGCGCCGCCATGCGATCGAAGACGGCCTTCAGTCCGGACTCGTTGACTTTCGCCCCCTTCGTGCTGGTGCC
>anonymous
GCACTGGCCGGACTCTGCGATGGCATGGTGAAGGCGTGGGACATCTATGCAAAGCCGCAGGCCGTCATTCTGTTC
>anonymous
GCAGCAGAAATTCGTACTCAGCGAGCTGGGACATGCGGATAAGCTGCACAATATGCCGGATAACAATGCACTGGC
>anonymous
GCAGCAGGCATTGGCGCAGCCGGCGGTGCTCGAGCGTTTCATCAACGATCCGGAGGAGATCAAGGCGGTGGGCAA
>anonymous
GCAGCCGATCATCAACCGGCTGATGCACAATGTGGCCCACGACGAGGAGTTCATCACGACGACGCTGGCGGAGAC
>anonymous
GCAGCCGGCGGTGCTCGAGCGTTTCATCAACGATCCGGAGGAGATCAAGGCGGTGGGCAAGATCTTCACGGGTCT
>anonymous
GCAGCCGGTCTGGGCGCCCTGGACAGTCCATATCTGATCGATAGCGATGACGAGGATGAGCAGAAGTAGGATCCT
>anonymous
GCAGCGGCACCCAGAAGGAAACCAGCGAtCCAGTCACAACAATCGCTCGTTGAGAGCGCAGcGATAAGAGTTCCA
>anonymous
GCAGCGGCACCCAGAAGGAAACCAGCGATCCAGTCACAACAATCGCTCGTTGAGAGCGCAGCGATAAGAGTTCCA
>anonymous
GCAGGCGGAGTGGGATGCCCGCTATCTGATGGAGACCTCGCTGGCCATCAAGTGCCCGTCGATTCACTACCATCT
>anonymous
GCAGGTCGAGATCAACACGGTGGCCTCCAGTTTCGCTGGCATAGCCACCCAATTGGTGCCGCAGCAGAA
>anonymous
GCAGTGACGCAGCTGAGCCCCAGATCCCAGATCCCAGATACCAGCAGCAGACCGACCCAAGCAGAACGATCATGT
>anonymous
GCATATAGCATCGGTCTGTTGCGATCCGACTATATGGCACACGTGTCCGAGGGCTGTGCGATAAAGCAGGTCGAG
>anonymous
GCATCGGTCTGTTGCGATCCGACTATATGGCACACGTGTCCGAGGGCTGTGCGATAAAGCAGGTCGAGATCAACA
>anonymous
GCATCTTCGGTGTGGTGATCGGAGATGCGGAGCACATTGTGCACAACTACCAGGCGGGACACATGCTGCGCACA
>anonymous
GCATTGGCGCAGCCGGCGGTGCTCGAGCGTTTCATCAACGATCCGGAGGAGATCAAGGCGGTGGGCAAGATCTTC
>anonymous
GCCAAGGATTATGCCATTATGCACGGCGCCGCCATGC
>anonymous
GCCAAGGCCAAGGATTATGCCATTATGCACGGCGCCGCCGTGCGATCGAAGACGGCCTTCAGTCCGGACTCGTTG
>anonymous
GCCAGCTACGAGATGGCGCTGCGCACTCCGGAGAGATTCGTGCTGAAGCCGCAGCGCGAGGGAGGCGGCAATAAT
>anonymous
GCCAGTCCAAGGAGTTGCTTCTTGGATCCCAAGAGGTGGCCGTCATCTACTTCCGAGCTGGCTACGAGCCCGGAC
>anonymous
GCCCCAGATCCCAGATCCCAGATACCAGCAGCAGACCGACCCAAGCAGAACGATCATGTCCAGCGACGCCAATAC
>anonymous
GCCCCAGATCCCAGATCCCAGATACCTGCAGCAGACCGACCCAAGCAGAACGATCATGTCCAGCGACGCCAATAC
>anonymous
GCCCCCTTCGTGCTGGTGCCTTCCTCGTTTCCGCGCAAGGAGTTCGAAAAGGCGGTGGCCCTGCAGCCGATCATC
>anonymous
GCCCGCTATCTGATGGAGACCTCGCTGGCCATCAAGTGCCCGTCGATTCACTACCATCTGGCGGGCACCAAGAAG
>anonymous
GCCCGGTGGCGATATGCCGCCCCAGATCGTGGACATGGTCTCCGAGCTGGGCATCTTCGGTGTGGTGATCGGAGA
>anonymous
GCCCTGGACAGTCCATATCTGATCGATAGCGATGACGAGGATGAGCAGAAGTAGGATCCTTTAACGAGATAAAGG
>anonymous
GCCGCAGCAGAAATTCGTACTCAGCGAGCTGGGACATGCGGATAAGCTGCACAATATGCCGGATAACAATGCACT
>anonymous
GCCGCCCCAGATCGTGGACATGGTCTCCGAGCTGGGCATCTTCGGTGTGGTGATCGGAGATGCGGAGCACATTGT
>anonymous
GCCGCTGGCGGAGGATGAGCTACTGGAGGTGACGGCCAAGGCCAAGGATTATGCCATTATGCACGGCGCCG
>anonymous
GCCGGTCTGGGCGCCCTGGACAGTCCATATCTGATCGATAGCGATGACGAGGATGAGCAGAAGTAGGAT
>anonymous
GCCGTCATCTACGAGATGGCGCTGCGCACTCCGGAGAGATTCGTGCTGAAGCCGCAGCGCGAGGGAGGCGGCAAT
>anonymous
GCCGTCATTCTGTTCATCATCGAGGATGTGTCGTACAACATTTGCGACCAGCGGTTCCACGAGTTCTACATTCG
>anonymous
GCCGTCATTCTGTTCATCATCGAGGATGTGTCGTACAACATTTGCGACCAGCGGTTCCACGAGTTCTACATTCGC
>anonymous
GCCGTCATTCTGTTCATCATCGAGGATGTGTCGTACAACATTTGCGACCAGCGGTTCCCCGAGTTCTACATTCGC
>anonymous
GCCTGGATTCTGATGGATCTGATTCATCCGCCGCTGACCAAGGGCTATATGGTGCGGCCCGGTGGCGATATGCCG
>anonymous
GCCTTCAGTCCGGACTCGTTGAATTTCGCCCCCTTCGTGCTGGTGCCTTCCTCGTTTCCGCGCAAGGAGTTCGA
>anonymous
GCGACGCCAATACGGCCGTGCTGCGCAACTGCATCCGCTTGCCGCTGGCGGAGGATGAGCTACTGGAGGTGACGG
>anonymous
GCGAGACATATCCGCACATTAAGGTGCTGCGCCGCACCCTCACCGAGGTCCATCGGGAGGGCAAACTGGGCCAGT
>anonymous
GCGCAACTGCATCCGCTTGCCGCTGGCGGAGGATGAGCTACTGGAGGTGACGGCCAAGGCCAAGGATTATGCCAT
>anonymous
GCGCATGTCACGCGTGGAGCGCTCCGCCTGGATTCTGATGGATCTGATTCATCCGCCGCTGACCAAGGGCTATAT
>anonymous
GCGCTGCGCACTCCGGAGAGATTCGTGCTGAAGCCGCAGCGCGAGGGAGGCGGCAATAATGTCTACGGCGTGGAT
>anonymous
GCGGAGCACATTGTGCACAACTACCAGGCGGGACACATGCTGCGCACAAAGCTCTCAACCGCCAACGAAGGAGGC
>anonymous
GCGGGCAATGCCAGCTACGAGATGGCGCTGCGCACTCCGGAGAGATTCGTGCTGAAGCCGCAGCGCGAGGGAGG
>anonymous
GCGGTGGGCAAGATCTTCACGGGTCTCTACTCGCTGGACGACAACGAGGCGGGCAATGCCAGCTACGAGATGGC
>anonymous
GCGGTGGGCAAGATCTTCACGGGTCTCTACTCGCTGGACGACAACGAGGCGGGCAATGCCAGCTACGAGATGGCG
>anonymous
GCGTTTCATCAACGATCCGGAGGAGATCAAGGCGGTGGGCAAGATCTTCACGGGTCTCTACTCG
>anonymous
GCTACTGGAGGTGACGGCCAAGGCCAAGGATTATGCCATTATGCACGGCGCCGCCATGCGATCGAAGACGGCCTT
>anonymous
GCTATATGGTGCGGCCCGGTGGCGATATGCCGCCCCAGATCGTGGACATGGTCTCCGAGCTGGGCATCTTCGGTG
>anonymous
GCTATCTGATGGAGACCTCGCTGGCCATCAAGTGCCCGTCGATTCACTACCATCTGGCGGGCAC
>anonymous
GCTCTCAACCGCCAACGAAGGAGGCGTGGCAGCCGGTCTGGGCGCCCTGGACAGTCCATATCTGATCGATAGC
>anonymous
GCTGCACAATATGCCGGATAACAATGCACTGGCCGGACTCTGCGATGGCATGGTGAAGGCGTGGGACATCTATGC
>anonymous
GCTGCGCCGCACCCTCACCGAGGTCCATCGGGAGGGCAAACTGGGCCAGTCCAAGGAGTTGCTCCTTGGATCCCA
>anonymous
GCTGCGCCGCACCCTCACCGAGGTCCATCGGGAGGGCAAACTGGGCCAGTCCAAGGAGTTGCTTCTTGGATCCCA
>anonymous
GCTGGAAACTCTAGAAACTCTGGAACTCTTATCTCTGCGCTCTCAACGAGCGATTGTTGTGACTGGGTCGCTGGT
>anonymous
GCTGGCGGAGACGATCAAAGTGGACGAGTTCACGGCCAATCTGTTCAACATCTATCGCAAGGTGCTGGCG
>anonymous
GCTGGGACATGCGGATAAGCTGCACAATATGCCGGATAACAATGCACTGGCCGGACTCTGCGATGGCATGGTGAA
>anonymous
GCTGGGCATCTTCGGCGTGGTGATCGGAGATGCGGAGCACATTGTGCACAACTACCAGGCGGGACACATGCTGCG
>anonymous
GCTGGGCATCTTCGGTGTGGTGATCGGAGATGCGGAGCACATTGTGCACAACTACCAGGCGGGACACATGCTGCG
>anonymous
GCTGGGTATCGCTGGAAACTCTAGAAACTCTGGAACTCTTATCGCTGCGCTCTCAACGAGCGATTGTTGTGACTG
>anonymous
GCTGGGTATCGCTGGAAACTCTAGAAACTCTGGAACTCTTATCTCTGCGCTCTCAACGAGCGATTGTTGTGACTG
>anonymous
GGACATGCGGATAAGCTGCACAATATGCCGGATAACAATGCACTGGCCGGACTCTGCGATGGCATGGTGAAGGCG
>anonymous
GGACGAGTTCACGGCCAATCTGTTCAACATCTATCGCAAGGTGCTGGCGCACGGATTCACCCAGGCATATAGCAT
>anonymous
GGAGATCAAGGCGGTGGGCAAGATCTTCACGGGTCTCTACTCGCTGGACGACAACGAGGCGGGCAATGCCAGCTA
>anonymous
GGAGCGCTCCGCCTGGATTCTGATGGATCTGATTCATCCGCCGCTGACCAAGGGCTATATGGTGCGGCCCGGTGG
>anonymous
GGAGGCGGCAATAATGTCTACGGCGTGGATATACCAGATGCACTAAAGCGCATGTCACGCGTGGAGCGCTCCGCC
>anonymous
GGAGGTGACGGCCAAGGCCAAGGATTATGCCATTATGCACGGCGCCGCCATGCGATCGAAGACGGCCTTCAGTCC
>anonymous
GGATAACAATGCACTGGCCGGACTCTGCGATGGCATGGTGAAGGCGTGGGACATCTATGCAAGGCCGCAGGCCGT
>anonymous
GGATCCCAAGAGGTGGCCGTCATCTACTTCCGAGCTGGCTACGAGCCCGGACACTATCACTCGCAGGCGGAGTGG
>anonymous
GGATCTGATTCATCCGCCGCTGACCAAGGGCTATATGGTGCGGCCCGGTGGCGATATGCCGCCCCAGATCGTGGA
>anonymous
GGATGCCCGCTATCTGATGGAGACCTCGCTGGCCATCAAGTGCCCGTCGATTCACTACCATCTGGCGGGCACCA
>anonymous
GGATGCCCGCTATCTGATGGAGACCTCGCTGGCCATCAAGTGCCCGTCGATTCACTACCATCTGGCGGGCACCAA
>anonymous
GGATGCCCGCTATCTGATGGAGACCTCGCTGGCCATCAAGTGCCCGTCGATTCACTACCATTTGGCGGGCACCAA
>anonymous
GGATGTGTCGTACAACATTTGCGACCAGCGGTTCCACGAGTTCTACATTCGCGAGACATATCCGCACATTAAGGC
>anonymous
GGATTATGCCATTATGCACGGCGCCGCCATGCGATCGAAGACGGCCTTCAGTCCGGACTCGTTGAATTTCGCCCC
>anonymous
GGCAAACTGGGCCAGTCCAAGGAGTTGCTTCTTGGATCCCAAGAGGTGGCCGTCATCTACTTCCGAGCTGGCTAC
>anonymous
GGCAATGCCAGCTACGAGATGGCGCTGCGCACTCCGGAGAGATTCGTGCTGAAGCCGCAGCGC
>anonymous
GGCACACGTGTCCGAGGGCTGTGCGATAAAGCAGGTCGAGATCAACACGGTGGCCTCCAGTTTCGCTGGCATAGC
>anonymous
GGCACCAAGAAGGTGCAGCAGGCATTGGCGCAGCCGGCGGTGCTCGAGCGTTTCATCAACGATCCGGAGGAGAT
>anonymous
GGCAGCCGGTCTGGGCGCCCTGGACAGTCCATATCTGATCGATAGCGATGACGAGGATGAGCAGAAGTAGGATCC
>anonymous
GGCATCTTCGGTGTGGTGATCGGAGATGCGGAGCACATTGTGCACAACTACCAGGCGGGACACATGCTGCGCACA
>anonymous
GGCCAGTCCAAGGAGTTGCTTCTTGGATCCCAAGAGGTGGCCGTCATCTACTTCCGAGCTGGCTACGAGCCCGGA
>anonymous
GGCCATCAAGTGCCCGTCGATTCACTACCATCTGGCGGGCACCAAGAA
>anonymous
GGCCCACGACGAGGAGTTCATCACGACGACGCTGGCGGAGACGATCAAAGTGGACGAGTTCACGGCCAATCTGTT
>anonymous
GGCCCGGTGGCGATACGCCGCCCCAGATCGTGGACATGGTCTCCGAGCTGGGCATCTTCGGTGTGGTGATCGGAG
>anonymous
GGCCCGGTGGCGATATGCCGCCCCAGATCGTGGACATGGTCTCCGAGCTGGGCATCTTCGGTGTGGTGATCGGAG
>anonymous
GGCCTTCAGTCCGGACTCGTTGAATTTCGCCCCCTTCGTGCTGGTGCCTTCCTCGTTTCCGCGCAAG
>anonymous
GGCGATATGCCGCCCCAGATCGTGGACATGGTCTCCGAGCTGGGCATCTTCGGTGTGGTGATCGGAGATGCGGAG
>anonymous
GGCGGCAATAATGTCTACGGCGTGGATATACCAGATGCACTAAAGCGCATGTCACGCGTGGAGCGCTCCGCCTGG
>anonymous
GGCTACGAGCCCGGACACTATCACTCGCAGGCGGAGTGGGATGCCCGCTATCTGATGGAGACCTCGCTGGCCATC
>anonymous
GGCTCAGCTGCGTCACTGCTGGGTATCGCTGGAAACTCTAGAAACTCTGGAACTCTTATCGCTGCGCTCTCAAC
>anonymous
GGCTTTGGCCACTTGGGACCAGCAAGTAAAACCATACAAAGATTCGTACTCAGCGAGCTGGGACATGCGGATAAG
>anonymous
GGGACACATGCTGCGCACAAAGCTCTCAACCGCCAACGAAGGAGGCGTGGCAGCCGGT
>anonymous
GGGACACATGCTGCGCACAAAGCTCTCAACCGCCAACGAAGGAGGCGTGGCAGCCGGTCTGGGCGCCCTGGAC
>anonymous
GGGACACATGCTGCGCACAAAGCTCTCAACCGCCAACGAAGGAGGCGTGGCAGCCGGTCTGGGCGCCCTGGACAG
>anonymous
GGGACATGCGGATAAGCTGCACAATATGCCGGATAACAATGCACTGGCCGGACTCTGCGATGGCATGGTGAAGGC
>anonymous
GGGATCTGGGGCTCAGCTGCGTCACTGCTGGGTATCGCTGGAAACTCTAGAAACTCTGGAACTCTTATCTCTGCG
>anonymous
GGGCATCTTCGGTGTGGTGATCGGAGATGCGGAGCACATTGTGCACAACTACCAGGCGGGACACATGCTGCGTAC
>anonymous
GGGCTGTGCGATAAAGCAGGTCGAGATCAACACGGTGGCCTCCAGTTTCGCTGGCATAGCCACGCAATT
>anonymous
GGTCTGGGCGCCCTGGACAGTCCATATCTGATCGATAGCGATGACGAGGATGAGCAGAAGTAGGATCCTTTAA
>anonymous
GGTGATCGGAGATGCGGAGCACATTGTGCACAACTACCAGGCGGGACACATGCTGCGCACAAAGCTCT
>anonymous
GGTGCCGCAGCAGAAATTCGTACTCAGCGAGCTGGGACATGCGGATAAGCTGCACAATATGCCGGATAACAATGC
>anonymous
GGTGCCTTCCTCGTTTCCGCGTAAGGAGTTCGAAAAGGCGGTGGCCCTGCAGCCGATCATCAACCGGCTGATGCA
>anonymous
GGTGCGGCCCGGTGGCGATATGCCGCCCCAGATCGTGGACATGGTCTCCGAGCTGGGCATCTTCGGTGTGGTGAT
>anonymous
GGTGGCGATATGCCGCCCCAGATCGTGGACATGGTCTCCGAGCTGGGCATCTTCGGTGTGGTGATCGGAGATGCG
>anonymous
GGTGGGCAAGATCTTCACGGGTCTCTACTCGCTGGACGACAACGAGGCGGGCAATGCCAGCTACGAGATGGCGCT
>anonymous
GTACTCAGCGAGCTGGGACATGCGGATAAGCTGCACAATATGCCGGATAACAATGCACTGGCCGGACTCTGCGAT
>anonymous
GTATCGCTGGAAACTCTAGAAACTCTGGAACTCTTATCTCTGCGCTCTCAACGAGCGATTGTTGTGACTGGGTCG
>anonymous
GTCACAACAATCGCTCGTTGAGAGCGCAGAGATAAGAGTTCCAGAGTTTCTAGAGTTTCCAGCGATACCCAGCAG
>anonymous
GTCACTGCTGGGTATCGCTGGAAACTCTAGAAACTCTGGAACTCTTATCGCTGCGCTCTCAACGAGCGATTGT
>anonymous
GTCATCTACTTCCGAGCTGGCTACGAGCCCGGACACTATCACTCGCAGGCGGAGTGGGATGCCCGCTATCTGATG
>anonymous
GTCCAGCGACGCCAATACGGCCGTGCTGCGCAACTGCATCCGCTTGCCGCTGGCGGAGGATGAGCTACTGGAGGT
>anonymous
GTCCATCGGGAGGGCAAACTGGGCCAGTCCAAGGAGTTGCTTCTTGGATCCCAAGAGGTGGCCGTCATCTACTTC
>anonymous
GTCGATTCACTACCATCTGGCGGGCACCAAGAAGGTGCAGCAGGCATTGGCGCAGCCGGCGGTGCTCGAGCGTT
>anonymous
GTCTACGGCGTGGATATACCAGATGCACTAAAGCGCATGTCACGCGTGGAGCGCTCCGCCTGGATTCTGATGG
>anonymous
GTCTGGGCGCCCTGGACAGTCCATATCTGATCGATAGCGATGACGAGGATGAGCAGAAGTAGGATCCTTTAACGA
>anonymous
GTCTGTTGCGATCCGACTATATGGCACACGTGTCCGAGGGCTGTGCGATAAAGCAGGTCGAGATCAACACGGTGG
>anonymous
GTGACGCAGCTGAGCCCCAGATCCCAGATCCCAGATACCAGCAGCAGACCGACCCAAGCAGAACGATCATGTCCA
>anonymous
GTGACGGCCAAGGCCAAGGATTATGCCATTATGCACGGCGCCGCCATGCGATCGAAGACGGCCTTCAGTCCGGAC
>anonymous
GTGATCGGAGATGCGGAGCACATTGTGCACAACTACCAGGCGGGACACATGCTGCGCACAAAGCTCTCAACCGCC
>anonymous
GTGCCGCAGCAGAAATTCGTACTCAGCGAGCTGGGACATGCGGATAAGCTGCACAATATGCCGGATAACAATGCA
>anonymous
GTGCTCGAGCGTTTCATCAACGATCCGGAGGAGATCAAGGCGGTGGGCAAGATCTTCACGGGTCTCTACTCGCT
>anonymous
GTGCTGGCGCACGGATTCACCCAGGCATATAGCATCGGTCTGTTGCGATCCGACTATATGGCACACGTGTCCGAG
>anonymous
GTGGACATGGTCTCCGAGCTGGGCATCTTCGGTGTGGTGATCGGAGATGCGGAGCACATTGTGCACAACTACCAG
>anonymous
GTGGCAGCCGGTCTGGGCGCCCTGGACAGTCCATATCTGATCGATAGCGATGATGAGGATGAGCAGAAGTAGGA
>anonymous
GTGGCCTCCAGCTTCGCTGGCATAGCCACCCAATTGGTGCCGCAGCAGAAATTCGTACTCAGCG
>anonymous
GTGGCGATATGCCGCCCCAGATCGTGGACATGGTCTCCGAGCTGGGCATCTTCGGTGTGGTGATCGGAGATGC
>anonymous
GTGGGACATCTATGCAAAGCCGCAGGCCGTCATTCTGTTCATCATCGAGGATGTGTCGTACAACATTTGCGACCA
>anonymous
GTGGTGATCGGAGATGCGGAGCACATTGTGCACAACTACCAGGCGGGACACATGCTGCGCACAAAGCTCTCAACC
>anonymous
GTGTGGTGATCGGAGATGCGGAGCACATTGTGCACAACTACCAGGCGGGACACATGCTGCGCACAAAGCTCTCA
>anonymous
GTGTGGTGATCGGAGATGCGGAGCACATTGTGCACAACTACCAGGCGGGACACATGCTGCGCACAAAGCTCTCAA
>anonymous
GTTCATCATCGAGGATGTGTCGTACAACATTTGCGACCAGCGGTTCCACGAGTTCTACATTCGCGAGACATATCC
>anonymous
GTTCCACGAGTTCTACATTCGCGAGACATATCCGCACATTAAGGTACTGCGCCGCACCCTCACCGAGGTCCATCG
>anonymous
GTTCCACGAGTTCTACATTCGCGAGACATATCCGCACATTAAGGTGCTGCGCCGCACCCTCACCGAGG
>anonymous
GTTCGAAAAGGCGGTGGCCCTGCAGCCGATCATCAACCGGCTGATGCACAATGTGGCCCACGACGAGGAGTTCAT
>anonymous
GTTGAGAGCGCAGcGATAAGAGTTCCAGAGTTTCTAGAGTTTCCAGCGATACCCAGCAGTGACGCAGCTGAGCC
>anonymous
GTTGAGAGCGCAGCGATAAGAGTTCCAGAGTTTCTAGAGTTTCCAGCGATACCCAGCAGTGACGCAGCTGAGCC
>anonymous
GTTTCATCAACGATCCGGAGGAGATCAAGGCGGTGGGCAAGATCTTCACGGGTCTCTACTCGCTGGACGACAACG
>anonymous
TAAAACCATACAAAGAGTCGTGCTCAGCGAGCTGGGACATGCGGATAAGCTGCACAATATGCCGGATAACAATGC
>anonymous
TAAAGCAGGTCGAGATCAACACGGTGGCCTCCAGTTTCGCTGGCATAGCCACCCAATTGGTGCCGCAGCAGAAAT
>anonymous
TAACAATGCACTGGCCGGACTCTGCGATGGCATGGTGAAGGCGTGGGACATCTATGCAAAGCCGCAGGCCGTCAT
>anonymous
TAAGAGTTCCAGAGTTTCTAGAGTTTCCAGCGATACCCAGCAGTGACGCAGCTGAGCCCCAGATCCCAGATCCCA
>anonymous
TACCAGCAGCAGACCGACCCAAGCAGAACGATCATGTCCAGCGACGCCAATACGCCCGTGCTGCGCAACTGCATC
>anonymous
TACCAGGCGGGACACATGCTGCGCACAAAGCTCTCAACCGCCAACGAAGGAGGCGTGGCAGCCGGTCTGGGCGCC
>anonymous
TATCGCAAGGTGCTGGCGCACGGATTCACCCAGGCATATAGCATCGGTCTGTTGCGATCCGACTATATGGCACAC
>anonymous
TATGCAAAGCCGCAGGCCGTCATTCTGTTCATCATCGAGGATGTGTCGTACAACATTTGCGACCAGCG
>anonymous
TATGCCGGATAACAATGCACTGGCCGGACTCTGCGATGGCATGGTGAAGGCGTGGGACATCTATGCAAAGCCGCA
>anonymous
TATGGTGCGGCCCGGTGGCGATATGCCGCCCCAGATCGTGGACATGGTCTCCGAGCTGGGCATCTTCGGTGTGGT
>anonymous
TCAAAGTGGACGAGTTCACGGCCAATCTGTTCAACATCTATCGCAAGGTGCTGGCGCACGGATTCACCCAGGCAT
>anonymous
TCAACACGGTGGCCTCCAGTTTCGCTGGCATAGCCACCCAATTGGTGCCGCAGCAGAAATTCGTACTCAGCGAGC
>anonymous
TCAACCGCCAACGAAGGAGGCGTGGCAGCCGGTCTGGGCGCCCTGGACAGTCCATATCTGATCGATAGCGATGAC
>anonymous
TCACAACAATCGCTCGTTGAGAGCGCAGAGATAAGAGTTCCAGAGTTTCTAGAGTTTCCAGCGATACCCAGCAGT
>anonymous
TCACGACGACGCTGGCGGAGACGATCAAAGTGGACGAGTTCACGGCCAATCTGTTCAACATCT
>anonymous
TCACGACGACGCTGGCGGAGACGATCAAAGTGGACGAGTTCACGGCCAATCTGTTCAACATCTATCGCAAGGTGC
>anonymous
TCACGGGTCTCTACTCGCTGGACGACAACGAGGCGGGCAATGCCAGCTACGAGATGGCGCTGCGCACTCCGGAGA
>anonymous
TCACTACCATTTGGCGGGCACCAAGAAGGTGCAGCAGGCATTGGCGCAGCCGGCGGTGCTCGAGCGTTTCATCAA
>anonymous
TCACTCGCAGGCGGAGTGGGATGCCCGCTATCTGATGGAGACCTCGCTGGCCATCAAGTGCCCGTCGATTCACTA
>anonymous
TCACTGCTGGGTATCGCTGGAAACTCTAGAAACTCTGGAACTCTTATCTCTGCGCTCTCAACGAGCGATTGTTGT
>anonymous
TCAGCGAGCTGGGACATGCGGATAAGCTGCACAATATGCCGGATAACAATGCACTGGCCGGACTCTGCGATGGCA
>anonymous
TCATCATCGAGGATGTGTCGTACAACATTTGCGACCAGCGGTTCCACGAGTTCTACATTCGCGAGACATATCCGC
>anonymous
TCATCTACTTCCGAGCTGGCTACGAGCCCGGACACTATCACTCGCAGGCGGATTGGGATGCCCGCTATCTGATG
>anonymous
TCCACGAGTTCTACATTCGCGAGACATATCCGCACATTAAGGTGCTGCGCCGCACCCTCACCGAGGTCCATCGGG
>anonymous
tCCAGTCACAACAATCGCTCGTTGAGAGCGCAGcGATAAGAGTTCCAGAGTTTCTAGAGTTTCCAGCGATACCCA
>anonymous
TCCAGTCACAACAATCGCTCGTTGAGAGCGCAGCGATAAGAGTTCCAGAGTTTCTAGAGTTTCCAGCGATACCCA
>anonymous
TCCAGTTTCGCTGGCATAGCCACCCAATTGGTGCCGCAGCAGAAATTCGTACTCAGCGAGCTGGGACATGCGGAT
>anonymous
TCCATATCTGATCGATAGCGATGACGAGGATGAGCAGAAGTAGGATCCTTTAACGAGATAAAGGCTTCGAA
>anonymous
TCCCAGATACCAGCAGCAGACCGACCCAAGCAGAACGATCATGTCCAGCGACGCCAATACGCCCGTGCTGCGCAA
>anonymous
TCCGCGCAAGGAGTTCGAAAAGGCGGTGGCCCTGCAGCCGATCATCAACCGGCTGATGCACAATGTGGCCCACGA
>anonymous
TCCGGAGAGATTCGTGCTGAAGCCGCAGCGCGAGGGAGGCGGCAATAATGTCTACGGCGTGGATATACCAGACGC
>anonymous
TCGCTCGTTGAGAGCGCAGAGATAAGAGTTCCAGAGTTTCTAGAGTTTCCAGCGATACCCAGCAGTGACGCAGCT
>anonymous
TCGCTGGAAACTCTAGAAACTCTGGAACTCTTATCTCTGCGCTCTCAACGAGCGATTGTTGTGACTGGGTCGCTG
>anonymous
TCGGAGATGCGGAGCACATTGTGCACAACTACCAGGCGGGACACATGCTGCGCACAAAGCTCTCAACCGCCAACG
>anonymous
TCGGTGTGGTGATCGGAGATGCGGAGCACATTGTGCACAACTACCAGGCGGGACACATGCTGCGCACAAAGCTCT
>anonymous
TCGTACTCAGCGAGCTGGGACATGCGGATAAGCTGCACAATATGCCGGATAACAATGCACTGGCCGGACTCTGCG
>anonymous
TCGTTGAATTTCGCCCCCTTCGTGCTGGTGCCTTCCTCGTTTCCGCGCAAGGAGTTCGAAAAGGCGGTGGCCCTG
>anonymous
TCTGCGCTCTCAACGAGCGATTGTTGTGACTGGGTCGCTGGTTTCCTTCCGGCTCTGACTTTACCTCTGGAATTG
>anonymous
TCTGGGATCTGGGATCTGGGGCTCAGCTGCGTCACTGCTGGGTATCGCTGGAAACTCTAGAAACTCTGGAACTCT
>anonymous
TCTGGGGCTCAGCTGCGTCACTGCTGGGTATCGCTGGAAACTCTAGAAACTCTGGAACTCTTATCTCTGCGCTCT
>anonymous
TCTTCACGGGTCTCTACTCGCTGGACGACAACGAGGCGGGCAATGCCAGCTACGAGATGGCGCTGCGCACTCCGG
>anonymous
TCTTCGGTGTGGTGATCGGAGATGCGGAGCACATTGTGCACAACTACCAGGCGGGACACATGCTGCGCACAAAGC
>anonymous
TGAAGGCGTGGGACATCTATGCAAAGCCGCAGGCCGTCATTCTGTTCATCATCGAGGATGTGTCGTACAGCATTT
>anonymous
TGAATTTCGCCCCCTTCGTGCTGGTGCCTTCCTCGTTTCCGCGCAAGGAGTTCGAAAAGGCGGTGGCCCTGCAG
>anonymous
TGACGCAGCTGAGCCCCAGATCCCAGATCCCAGATACCAGCAGCAGACCGACCCAAGCAGCACGATCATGTCCAG
>anonymous
TGACGGCCAAGGCCAAGGATTATGCCATTATGCACGGCGCCGCCATGCGATCGAAGACGGCCTTCAGTCCGGA
>anonymous
TGAGAGCGCAGcGATAAGAGTTCCAGAGTTTCTAGAGTTTCCAGCGATACCCAGCAGTGACGCAGCTGAGCCCCA
>anonymous
TGAGAGCGCAGCGATAAGAGTTCCAGAGTTTCTAGAGTTTCCAGCGATACCCAGCAGTGACGCAGCTGAGCCCCA
>anonymous
TGATCGGAGATGCGGAGCACATTGTGCACAACTACCAGGCGGGACACATGCTGCGCACAAAGCTCTCAACCGCCA
>anonymous
TGATGCACAATGTGGCCCACGACGAGGAGTTCATCACGACGACGCTGGCGGAGACGATCAAAGTGGACGAGTTCA
>anonymous
TGCACAACTACCAGGCGGGACACATGCTGCGCACAAAGCTCTCAACCGCCAACGAAGGAGGCGTGGCAGCCGGTC
>anonymous
TGCACAATATGCCGGATAACAATGCACTGGCCGGACTCTGCGATGGCATGGTGAAGGCGTGGGACATCTATGCAA
>anonymous
TGCACTGGCCGGACTCTGCGATGGCATGGTGAAGGCGTGGGACATCTATGCAAAGCCGCAGGCCGTCATTCTGTT
>anonymous
TGCCGCAGCAGAAATTCGTACTCAGCGAGCTGGGACATGCGGATAAGCTGCACAATATGCCGGATAACAATGCAC
>anonymous
TGCCGCCCCAGATCGTGGACATGGTCTCCGAGCTGGGCATCTTCGGTGTGGTGATCGGAGATGCGGAGCACATTG
>anonymous
TGCCGGATAACAATGCACTGGCCGGACTCTGCGATGGCATGGTGAAGGCGTGGGACATCTATGCAAAGCCGCAGG
>anonymous
TGCGATAAAGCAGGTCGAGATCAACACGGTGGCCTCCAGTTTCGCTGGCATAGCCACCCAATTGGTGCCGCAGCA
>anonymous
TGCGCAACTGCATCCGCTTGCCGCTGGCGGAGGATGAGCTACTGGAGGTGACGGCCAAGGCCAAGGATTATGCCA
>anonymous
TGCGCACAAAGCTCTCAACCGCCAACGAAGGAGGCGTGGCAGCCGGTCTGGGCGCCCTGGACAGTCCATATCTGA
>anonymous
TGCGTCACTGCTGGGTATCGCTGGAAACTCTAGAAACTCTGGAACTCTTATCGCTGCGCTCTCAACGAGCGATTG
>anonymous
TGCGTCACTGCTGGGTATCGCTGGAAACTCTAGAAACTCTGGAACTCTTATCTCTGCGCTCTCAACGAGCGATTG
>anonymous
TGCTGCGCAACGAAGGAGGCGTGGCAGCCGGTCTGGGCGCCCTGGACAGTCCATATCTGATCGATAGCGATGA
>anonymous
TGCTGGGTATCGCTGGAAACTCTAGAAACTCTGGAACTCTTATCTCTGCGCTCTCAACGAGCGATTGTTGTGACT
>anonymous
TGGAAACTCTAGAAACTCTGGAACTCTTATCTCTGCGCTCTCAACGAGCGATTGTTGTGACTGGGTCGCTGGTTT
>anonymous
TGGAACTCTTATCGCTGCGCTCTCAACGAGCGATTGTTGTGACTGGATCGCTGGTTTCCTTCTGGGTGCCGCTGC
>anonymous
TGGACAGTCCATATCTGATCGATAGCGATGACGAGGATGAGCAGAAGTAGGATCCTTTAACGAGATAAAGGCTTC
>anonymous
TGGACATGGTCTCCGAGCTGGGCATCTTCGGTGTGGTGATCGGAGATGCGGAGCACATTGTGCACAACTACCAGG
>anonymous
TGGAGCGCTCCGCCTGGATTCTGATGGATCTGATTCATCCGCCGCTGACCAAGGGCTATATGGTGCGGCCCGGT
>anonymous
TGGATATACCAGATGCACTAAAGCGCATGTCACGCGTGGAGCGCTCCGCCTGGATTCTGATGGATCTGATTCATC
>anonymous
TGGCACACGTGTCCGAGGGCTGTGCGATAAAGCAGGTCGAGATCAACACGGTGGCCTCCAGTTTCGCTGGCAT
>anonymous
TGGCAGCCGGTCTGGGCGCCCTGGACAGTCCATATCTGATCGATAGCGATGACGAGGATGAGCAGAAGTAGGATC
>anonymous
TGGCATAGTGAAGGCGTGGGACATCTATGCAAAGCCGCAGGCCGTCATTCTGTTCATCATCGAGGATGTGTCGTA
>anonymous
TGGCATGGTGAAGGCGTGGGACATCTATGCAAAGCCGCAGGCCGTCATTCTGTTCATCATCGAGGATGTGTCGTA
>anonymous
TGGCCATCAAGTGCCCGTCGATTCACTACCATCTGGCGGGCACCAAGAAGGTGCAGCAGGCATTGGCGCAGCCGG
>anonymous
TGGCCCACGACGAGGAGTTCATCACGACGACGCTGGCGGAGACGATCAAAGTGGACGAGTTCACGGCCAATCTG
>anonymous
TGGCGCAGCCGGCGGTGCTCGAGCGTTTCATCAACGATCCGGAGGAGATCAAGGCGGTGGGCAAGATCTTCACGG
>anonymous
TGGCGCTGCGCACTCCGGAGAGATTCGTGCTGAAGCCGCAGCGCGAGGGAGGCGGCAATAATGTCTACGGCGTGG
>anonymous
TGGCGGAGACGATCAAAGTGGACGAGTTCACGGCCAATCTGTTCAACATCTATCGCAAGGTGCTGGCGCACGGAT
>anonymous
TGGCTACGAGCCCGGACACTATCACTCGCAGGCGGAGTGGGATGCCCGCTATCTGATGGAGACCTCGCTGGCCAT
>anonymous
TGGGATCTGGGATCTGGGGCTCAGCTGCGTCACTGCTGGGTATCGCTGGAAACTCTAGAAACTCTGGAACTCTTA
>anonymous
TGGGATGCCCGCTATCTGATGGAGACCTCGCTGGCCATCAAGTGCCCGTCGATTCACTACCATCTGGCGGGCACC
>anonymous
TGGGCATCTTCGGTGTGGTGATCGGAGATGCGGAGCACATTGTGCACAACTACCAGGCGGGACACATGCTGCGCA
>anonymous
TGGGCGCCCTGGACAGTCCATATCTGATCGATAGCGATGACGAGGATGAGCAGAAGTAGGATCCTTTAACGAGAT
>anonymous
TGGGGCTCAGCTGCGTCACTGCTGGGTATCGCTGGAAACTCTAGAAACTCTGGAACTCTTATCGCTGCGCTCTCA
>anonymous
TGGGTATCGCTGGAAACTCTAGAAACTCTGGAACTCTTATCGCTGCGCTCTCAACGAGCGATTGTTGTGACTGGA
>anonymous
TGGGTATCGCTGGAAACTCTAGAAACTCTGGAACTCTTATCTCTGCGCTCTCAACGAGCGATTGTTGTGACTGGG
>anonymous
TGGTCTCCGAGCTGGGCATCTTCGGTGTGGTGATCGGAGATGCGGAGCACATTGTGCACAACTACCAGGCGGGAC
>anonymous
TGGTGATCGGAGATGCGGAGCACATTGTGCACAACTACCAGGCGGGACACATGCTGCGCACAAAGCTCTCAACCG
>anonymous
TGGTGCGGCCCGGTGGCGATATGCCGCCCCAGATCGTGGACATGGTCTCCGAGCTGGGCATCTTCGGTGTGG
>anonymous
TGTCGTACAACATTTGCGCCCAGCGGTTCCACGAGTTCTACATTCGCGAGACATATCCGCACATTAAGGTGCT
>anonymous
TGTGGCCCACGACGAGGAGTTCATCACGACGACGCTGGCGGAGACGATCAAAGTGGACGAGTTCACGGCC
>anonymous
TGTGGTGATCGGAGATGCGGAGCACATTGTGCACAACTACCAGGCGGGACACATGCTGCGCACAAAGCTCTCAAC
>anonymous
TTATGCACGGCGCCGCCATGCGATCGAAGACGGCCTTCAGTCCGGACTCGTTGAATTTCGCCCCCTTCGTGCTGG
>anonymous
TTCAACATCTATCGCAAGGTGCTGGCGCACGGATTCACCCAGGCATATAGCATCGGTCTGTTGCGATCCGACTAT
>anonymous
TTCAGTCCGGACTCGTTGAATTTCGCCCCCTTCGTGCTGGTGCCTTCCTCGTTTCCGCGCAAGGAGTTCGAAAAG
>anonymous
TTCCACGAGTTCTACATTCGCGAGACATATCCGCACATTAAGGTGCTGCGCCGCACCCTCACCGAGGTCCATCG
>anonymous
TTCCACGAGTTCTACATTCGCGAGACATATCCGCACATTAAGGTGCTGCGCCGCACCCTCACCGAGGTCCATCGG
>anonymous
TTCCGAGCTGGCTACGAGCCCGGACACTATCACTCGCAGGCGGATTGGGATGCCCGCTATCTGATGGAGACCTCG
>anonymous
TTCTACATTCGCGAGACATATCCGCACATTAAGGTGCTGCGCCGCACCCTCACC
>anonymous
TTGCTTCTTGGATCCCAAGAGGTGGCCGTCATCTACTTCCGAGCTGGCTACGAGCCCGGACACTATCACTCGCAG
>anonymous
TTGGCGGGCACCAAGAAGGTGCAGCAGGCATTGGCGCAGCCGGCGGTGCTCGAGCGTTTCATCAACGATCCGGAG
>anonymous
TTGTGCACAACTACCAGGCGGGACACATGCTGCGCACAAAGCTCTCAACCGCCAACGAAGGAGGCGTGGCAGCCG
>anonymous
TTTCGCCCCCTTCGTGCTGGTGCCTTCCTCGTTTCCGCGCAAGGAGTTCGAAAAGGCGGTGGCCCTGCAGCCGAT
>anonymous
TTTCTAGAGTTTCCAGCGATACCCAGCAGTGACGCAGCTGAGCCCCAGATCCCAGATCCCAGATACCAGCAGCAG
>anonymous
TTTGCGACCAGCGGTTCCACGAGTTCTACATTCGCGAGACATATCCGCACATTAAGGTGCTGCGCCGCACCCTCA
