# Supplementary material for: Mapsembler, targeted and micro assembly of large NGS datasets on a desktop computer
Source: BMC Bioinformatics. 2012 Mar 23;13:48. doi: 10.1186/1471-2105-13-48 (PMC3514201; doi:10.1186/1471-2105-13-48)
Supplement: Additional file 1 — Material andMapsemblercommands and results. [file 1471-2105-13-48-S1.zip › supplementary_materials_mapsembler/Detection_of_known_biological_events_in_Drosophila/Visualizing_SNPs/starter.fa]

> chrX:17,783,737-17,783,812 BDGP R5/dm3
GAAACCAGCGACCCAGTCACAACAATCGCTCGTTGAGAGCGCAGAGATAAGAGTTCCAGAGTTTCTAGAGTTTCCA
