# Supplementary material for: Mapsembler, targeted and micro assembly of large NGS datasets on a desktop computer
Source: BMC Bioinformatics. 2012 Mar 23;13:48. doi: 10.1186/1471-2105-13-48 (PMC3514201; doi:10.1186/1471-2105-13-48)
Supplement: Additional file 1 — Material andMapsemblercommands and results. [file 1471-2105-13-48-S1.zip › supplementary_materials_mapsembler/Detection_of_known_biological_events_in_Drosophila/Exon_skipping/mapped_reads_Exon_skipping.fa]

>anonymous
AAAAAAAAAAAAAAAAAAAAAAAAAAAAAAAAAAAAAAAAAGTACTCTGCGTTGATACCACTGCTTT
>anonymous
AAAAAAAAAAAAAAAAAAAAAAAAAAAAAAAAAAAAAAAAAGTACTCTGCGTTGATACCACTGCTTTCT
>anonymous
AAAAAAAAAAAAAAAAAAAAAAAAAAAAAAAAAAAAAAAAAGTACTCTGCGTTGATACCCACTGCTT
>anonymous
AAAAAAAAAAAAAAAAAAAAAAAAAAAAAAAAAAAAAAAAGTACTCTGCGTTGATACCACTGCTTACTCT
>anonymous
AAAAAAAAAAAAAAAAAAAAAAAAAAAAAAAAAAAAAAAAGTACTCTGCGTTGATACCACTGCTTACTCTGCGTT
>anonymous
AAAAAAAAAAAAAAAAAAAAAAAAAAAAAAAAAAAAAAAAGTACTCTGCGTTGATACCACTGCTTG
>anonymous
AAAAAAAAAAAAAAAAAAAAAAAAAAAAAAAAAAAAAAAAGTACTCTGCGTTGATACCACTGCTTT
>anonymous
AAAAAAAAAAAAAAAAAAAAAAAAAAAAAAAAAAAAAAAAGTACTCTGCGTTGATACCCACTGCTT
>anonymous
AAAAAAAAAAAAAAAAAAAAAAAAAAAAAAAAAAAAAAAGTACTCTGCGTTGATACCACTGCTTACTCT
>anonymous
AAAAAAAAAAAAAAAAAAAAAAAAAAAAAAAAAAAAAAAGTACTCTGCGTTGATACCACTGCTTACTCTGCGTTG
>anonymous
AAAAAAAAAAAAAAAAAAAAAAAAAAAAAAAAAAAAAAAGTACTCTGCGTTGATACCACTGCTTT
>anonymous
AAAAAAAAAAAAAAAAAAAAAAAAAAAAAAAAAAAAAAAGTACTCTGCGTTGATACCACTTGCTTT
>anonymous
AAAAAAAAAAAAAAAAAAAAAAAAAAAAAAAAAAAAAAAGTACTCTGCGTTGATACCCACTGCTT
>anonymous
AAAAAAAAAAAAAAAAAAAAAAAAAAAAAAAAAAAAAAATACTCTGCGTTGATACCCACTGCTT
>anonymous
AAAAAAAAAAAAAAAAAAAAAAAAAAAAAAAAAAAAAAGTACTCCCCATGTACTCTGCGTTGATACCCACTGCTT
>anonymous
AAAAAAAAAAAAAAAAAAAAAAAAAAAAAAAAAAAAAAGTACTCTGCGTTGATACCACTGCTTACTCTGCGTTGA
>anonymous
AAAAAAAAAAAAAAAAAAAAAAAAAAAAAAAAAAAAAAGTACTCTGCGTTGATACCACTGCTTT
>anonymous
AAAAAAAAAAAAAAAAAAAAAAAAAAAAAAAAAAAAAAGTACTCTGCGTTGATACCCACTGCTT
>anonymous
AAAAAAAAAAAAAAAAAAAAAAAAAAAAAAAAAAAAAGAAAGTACTCTGCGTTGATACCACTGCTTACTCTGCGT
>anonymous
AAAAAAAAAAAAAAAAAAAAAAAAAAAAAAAAAAAAAGAAAGTACTCTGCGTTGATACCCACTGCTT
>anonymous
AAAAAAAAAAAAAAAAAAAAAAAAAAAAAAAAAAAAAGAAGTACTCTGCGTTGATACCACTGCTTT
>anonymous
AAAAAAAAAAAAAAAAAAAAAAAAAAAAAAAAAAAAAGGTACTCTGCGTTGATACCCACTGCTT
>anonymous
AAAAAAAAAAAAAAAAAAAAAAAAAAAAAAAAAAAAAGTACTCCCCCATGTACTCTGCGTTGATACCACTGCTTT
>anonymous
AAAAAAAAAAAAAAAAAAAAAAAAAAAAAAAAAAAAAGTACTCTGCGTTGATACCACTGCTTACTGCTTACTCTG
>anonymous
AAAAAAAAAAAAAAAAAAAAAAAAAAAAAAAAAAAAAGTACTCTGCGTTGATACCACTGCTTT
>anonymous
AAAAAAAAAAAAAAAAAAAAAAAAAAAAAAAAAAAAAGTACTCTGCGTTGATACCACTTGCTTT
>anonymous
AAAAAAAAAAAAAAAAAAAAAAAAAAAAAAAAAAAAAGTACTCTGCGTTGATACCCACTGCTT
>anonymous
AAAAAAAAAAAAAAAAAAAAAAAAAAAAAAAAAAAAGAAGTACTCTGCGTTGATACCCACTGCTT
>anonymous
AAAAAAAAAAAAAAAAAAAAAAAAAAAAAAAAAAAAGGTACTCTGCGTTGATACCACTGCTTT
>anonymous
AAAAAAAAAAAAAAAAAAAAAAAAAAAAAAAAAAAAGTACTCTCCCATGTACTCTGCGTTGATACCCACTGCTT
>anonymous
AAAAAAAAAAAAAAAAAAAAAAAAAAAAAAAAAAAAGTACTCTGCCCATGTACTCTGCGTTGATACCACTGCTTT
>anonymous
AAAAAAAAAAAAAAAAAAAAAAAAAAAAAAAAAAAAGTACTCTGCCCATGTACTCTGCGTTGATACCCACTGCTT
>anonymous
AAAAAAAAAAAAAAAAAAAAAAAAAAAAAAAAAAAAGTACTCTGCGTTGATACCACTGCTTACTCTGCGTTA
>anonymous
AAAAAAAAAAAAAAAAAAAAAAAAAAAAAAAAAAAAGTACTCTGCGTTGATACCACTGCTTT
>anonymous
AAAAAAAAAAAAAAAAAAAAAAAAAAAAAAAAAAAAGTACTCTGCGTTGATACCCACTGCTT
>anonymous
AAAAAAAAAAAAAAAAAAAAAAAAAAAAAAAAAAAANNNNNAAGTACTCTGCGTTGATACCACTGCTTT
>anonymous
AAAAAAAAAAAAAAAAAAAAAAAAAAAAAAAAAAAGTACTCTGCCCCATGTACTCTGCGTTGATACCACTGCTTT
>anonymous
AAAAAAAAAAAAAAAAAAAAAAAAAAAAAAAAAAAGTACTCTGCGTTGATACCACTGCTTACTCT
>anonymous
AAAAAAAAAAAAAAAAAAAAAAAAAAAAAAAAAAAGTACTCTGCGTTGATACCACTGCTTT
>anonymous
AAAAAAAAAAAAAAAAAAAAAAAAAAAAAAAAAAAGTACTCTGCGTTGATACCCACTGCTT
>anonymous
AAAAAAAAAAAAAAAAAAAAAAAAAAAAAAAAAAAGTACTCTGCGTTGATACCCACTGCTTT
>anonymous
AAAAAAAAAAAAAAAAAAAAAAAAAAAAAAAAAAATACTCTGCGTTGATACCACTGCTTT
>anonymous
AAAAAAAAAAAAAAAAAAAAAAAAAAAAAAAAAAGTACCCTGCGCCCATGTACTCTGCGTTGATACCACTGCTTT
>anonymous
AAAAAAAAAAAAAAAAAAAAAAAAAAAAAAAAAAGTACTCTGCGCCCATGTACTCTGCGTTGATACCCACTGCTT
>anonymous
AAAAAAAAAAAAAAAAAAAAAAAAAAAAAAAAAAGTACTCTGCGTTGATACCACTGCTTT
>anonymous
AAAAAAAAAAAAAAAAAAAAAAAAAAAAAAAAAAGTACTCTGCGTTGATACCCACTGCTT
>anonymous
AAAAAAAAAAAAAAAAAAAAAAAAAAAAAAAAAAGTACTCTGCGTTGATACCCACTGCTTT
>anonymous
AAAAAAAAAAAAAAAAAAAAAAAAAAAAAAAAAGTACTCTGCGTTGATACCACTGCTTACTCTGCGTTG
>anonymous
AAAAAAAAAAAAAAAAAAAAAAAAAAAAAAAAAGTACTCTGCGTTGATACCACTGCTTT
>anonymous
AAAAAAAAAAAAAAAAAAAAAAAAAAAAAAAAAGTACTCTGCGTTGATACCCACTGCTT
>anonymous
AAAAAAAAAAAAAAAAAAAAAAAAAAAAAAAAATACTCTGCGTTGATACCACTGCTTT
>anonymous
AAAAAAAAAAAAAAAAAAAAAAAAAAAAAAAAATAGTACTCTGCGTTGATACCACTGCTTT
>anonymous
AAAAAAAAAAAAAAAAAAAAAAAAAAAAAAAAGAAAAAGTACTCTGCGTTGATACCACTGCTTT
>anonymous
AAAAAAAAAAAAAAAAAAAAAAAAAAAAAAAAGAAGTACTCTGCGTTGATACCCACTGCTT
>anonymous
AAAAAAAAAAAAAAAAAAAAAAAAAAAAAAAAGTACTCTGCGTTGATACCACTGCTTAC
>anonymous
AAAAAAAAAAAAAAAAAAAAAAAAAAAAAAAAGTACTCTGCGTTGATACCACTGCTTACTCT
>anonymous
AAAAAAAAAAAAAAAAAAAAAAAAAAAAAAAAGTACTCTGCGTTGATACCACTGCTTT
>anonymous
AAAAAAAAAAAAAAAAAAAAAAAAAAAAAAAAGTACTCTGCGTTGATACCACTTGCTTT
>anonymous
AAAAAAAAAAAAAAAAAAAAAAAAAAAAAAAAGTACTCTGCGTTGATACCCACTGCTT
>anonymous
AAAAAAAAAAAAAAAAAAAAAAAAAAAAAAAGAAAAAAGTACTCTGCGTTGATACCACTGCTTT
>anonymous
AAAAAAAAAAAAAAAAAAAAAAAAAAAAAAAGTACTCTCCCATGTACTCTGCGTTGATACCACTGCTTT
>anonymous
AAAAAAAAAAAAAAAAAAAAAAAAAAAAAAAGTACTCTGCGTTGATACCACTGCTTAC
>anonymous
AAAAAAAAAAAAAAAAAAAAAAAAAAAAAAAGTACTCTGCGTTGATACCACTGCTTACTC
>anonymous
AAAAAAAAAAAAAAAAAAAAAAAAAAAAAAAGTACTCTGCGTTGATACCACTGCTTACTCT
>anonymous
AAAAAAAAAAAAAAAAAAAAAAAAAAAAAAAGTACTCTGCGTTGATACCACTGCTTG
>anonymous
AAAAAAAAAAAAAAAAAAAAAAAAAAAAAAAGTACTCTGCGTTGATACCACTGCTTT
>anonymous
AAAAAAAAAAAAAAAAAAAAAAAAAAAAAAAGTACTCTGCGTTGATACCACTTGCTTT
>anonymous
AAAAAAAAAAAAAAAAAAAAAAAAAAAAAAAGTACTCTGCGTTGATACCCACTGCTT
>anonymous
AAAAAAAAAAAAAAAAAAAAAAAAAAAAAAAGTACTCTGCGTTGATACCCACTGCTTT
>anonymous
AAAAAAAAAAAAAAAAAAAAAAAAAAAAAAATACTCTGCGTTGATACCACTGCTTT
>anonymous
AAAAAAAAAAAAAAAAAAAAAAAAAAAAAAGAGTACTCTGCGTTGATACCACTGCTTT
>anonymous
AAAAAAAAAAAAAAAAAAAAAAAAAAAAAAGGTACTCTGCGTTGATACCACTGCTTT
>anonymous
AAAAAAAAAAAAAAAAAAAAAAAAAAAAAAGGTACTCTGCGTTGATACCCACTGCTT
>anonymous
AAAAAAAAAAAAAAAAAAAAAAAAAAAAAAGTACTCTGCGTTGATACCACTGCTTACTCTGCG
>anonymous
AAAAAAAAAAAAAAAAAAAAAAAAAAAAAAGTACTCTGCGTTGATACCACTGCTTACTCTGCGTTGATACCCACT
>anonymous
AAAAAAAAAAAAAAAAAAAAAAAAAAAAAAGTACTCTGCGTTGATACCACTGCTTT
>anonymous
AAAAAAAAAAAAAAAAAAAAAAAAAAAAAAGTACTCTGCGTTGATACCCACTGCTT
>anonymous
AAAAAAAAAAAAAAAAAAAAAAAAAAAAAAGTACTCTGGTTGATACCATGTACTCTGCGTTGATACCCACTGCTT
>anonymous
AAAAAAAAAAAAAAAAAAAAAAAAAAAAAATAGTACTCTGCGTTGATACCCACTGCTT
>anonymous
AAAAAAAAAAAAAAAAAAAAAAAAAAAAACAAAAAAAAAAAGTACTCTGCGTTGATACCCACTGCTT
>anonymous
AAAAAAAAAAAAAAAAAAAAAAAAAAAAACAGTACTCTGCGTTGATACCCACTGCTT
>anonymous
AAAAAAAAAAAAAAAAAAAAAAAAAAAAAGGTACTCTGCGTTGATACCACTGCTTT
>anonymous
AAAAAAAAAAAAAAAAAAAAAAAAAAAAAGGTACTCTGCGTTGATACCCACTGCTT
>anonymous
AAAAAAAAAAAAAAAAAAAAAAAAAAAAAGTACTCTGCCCATGTACTCTGCGTTGATACCACTGCTTT
>anonymous
AAAAAAAAAAAAAAAAAAAAAAAAAAAAAGTACTCTGCCCCATGTACTCTGCGTTGATACCACTGCTTT
>anonymous
AAAAAAAAAAAAAAAAAAAAAAAAAAAAAGTACTCTGCGTTGATACCACTGCTTACTCT
>anonymous
AAAAAAAAAAAAAAAAAAAAAAAAAAAAAGTACTCTGCGTTGATACCACTGCTTACTCTGC
>anonymous
AAAAAAAAAAAAAAAAAAAAAAAAAAAAAGTACTCTGCGTTGATACCACTGCTTACTCTGCGN
>anonymous
AAAAAAAAAAAAAAAAAAAAAAAAAAAAAGTACTCTGCGTTGATACCACTGCTTACTCTGCGTTGATTACCACTG
>anonymous
AAAAAAAAAAAAAAAAAAAAAAAAAAAAAGTACTCTGCGTTGATACCACTGCTTCCCATGTACT
>anonymous
AAAAAAAAAAAAAAAAAAAAAAAAAAAAAGTACTCTGCGTTGATACCACTGCTTCCCATGTACTCTGCGTTGA
>anonymous
AAAAAAAAAAAAAAAAAAAAAAAAAAAAAGTACTCTGCGTTGATACCACTGCTTG
>anonymous
AAAAAAAAAAAAAAAAAAAAAAAAAAAAAGTACTCTGCGTTGATACCACTGCTTT
>anonymous
AAAAAAAAAAAAAAAAAAAAAAAAAAAAAGTACTCTGCGTTGATACCACTTGCTTT
>anonymous
AAAAAAAAAAAAAAAAAAAAAAAAAAAAAGTACTCTGCGTTGATACCCACTGCTT
>anonymous
AAAAAAAAAAAAAAAAAAAAAAAAAAAAATACTCTGCGTTGATACCACTGCTTT
>anonymous
AAAAAAAAAAAAAAAAAAAAAAAAAAAAATACTCTGCGTTGATACCCACTGCTT
>anonymous
AAAAAAAAAAAAAAAAAAAAAAAAAAAACTACTCTGCGTTGATACCACTGCTTT
>anonymous
AAAAAAAAAAAAAAAAAAAAAAAAAAAAGAAGTACTCTGCGTTGATACCACTGCTTT
>anonymous
AAAAAAAAAAAAAAAAAAAAAAAAAAAAGTACTATGCGTTGATACCACTGCTTACTCTGCG
>anonymous
AAAAAAAAAAAAAAAAAAAAAAAAAAAAGTACTCTCCCATGTACTCTGCGTTGATACCACTGCTTT
>anonymous
AAAAAAAAAAAAAAAAAAAAAAAAAAAAGTACTCTCCCATGTACTCTGCGTTGATACCCACTGCTT
>anonymous
AAAAAAAAAAAAAAAAAAAAAAAAAAAAGTACTCTGCCCATGTACTCTGCGTTGATACCACTGCTTT
>anonymous
AAAAAAAAAAAAAAAAAAAAAAAAAAAAGTACTCTGCGTTGATACCACTGCTTACTC
>anonymous
AAAAAAAAAAAAAAAAAAAAAAAAAAAAGTACTCTGCGTTGATACCACTGCTTACTCTGC
>anonymous
AAAAAAAAAAAAAAAAAAAAAAAAAAAAGTACTCTGCGTTGATACCACTGCTTACTCTGCGTTG
>anonymous
AAAAAAAAAAAAAAAAAAAAAAAAAAAAGTACTCTGCGTTGATACCACTGCTTC
>anonymous
AAAAAAAAAAAAAAAAAAAAAAAAAAAAGTACTCTGCGTTGATACCACTGCTTG
>anonymous
AAAAAAAAAAAAAAAAAAAAAAAAAAAAGTACTCTGCGTTGATACCACTGCTTT
>anonymous
AAAAAAAAAAAAAAAAAAAAAAAAAAAAGTACTCTGCGTTGATACCACTTGCTTT
>anonymous
AAAAAAAAAAAAAAAAAAAAAAAAAAAAGTACTCTGCGTTGATACCCACTGCTT
>anonymous
AAAAAAAAAAAAAAAAAAAAAAAAAAAAGTACTCTGCGTTGATACCCACTGCTTT
>anonymous
AAAAAAAAAAAAAAAAAAAAAAAAAAAAGTACTCTGCGTTGATACCCATGTACTCTGCGTTGATACCACTGCTTT
>anonymous
AAAAAAAAAAAAAAAAAAAAAAAAAAAATACTCTGCGTTGATACCACTGCTTT
>anonymous
AAAAAAAAAAAAAAAAAAAAAAAAAAAATTACTCTGCGTTGATACCACTGCTTT
>anonymous
AAAAAAAAAAAAAAAAAAAAAAAAAAACGTACTCTGCGTTGATACCCACTGCTT
>anonymous
AAAAAAAAAAAAAAAAAAAAAAAAAAAGAAGTACTCTGCGTTGATACCACTGCTTT
>anonymous
AAAAAAAAAAAAAAAAAAAAAAAAAAAGGTACTCTGCGTTGATACCACTGCTTT
>anonymous
AAAAAAAAAAAAAAAAAAAAAAAAAAAGGTACTCTGCGTTGATACCCACTGCTT
>anonymous
AAAAAAAAAAAAAAAAAAAAAAAAAAAGTACCTGCGTTGATACCACTGCTTACTCTGCGTTGATACCACTGCTTT
>anonymous
AAAAAAAAAAAAAAAAAAAAAAAAAAAGTACTCTGAGTTGATACCCCATGTACTCTGCGTTGATACCCACTGCTT
>anonymous
AAAAAAAAAAAAAAAAAAAAAAAAAAAGTACTCTGCCCATGTACTCTGCGTTGATACCCACTGCTT
>anonymous
AAAAAAAAAAAAAAAAAAAAAAAAAAAGTACTCTGCGTTGATACCACTGCTTAC
>anonymous
AAAAAAAAAAAAAAAAAAAAAAAAAAAGTACTCTGCGTTGATACCACTGCTTACT
>anonymous
AAAAAAAAAAAAAAAAAAAAAAAAAAAGTACTCTGCGTTGATACCACTGCTTACTC
>anonymous
AAAAAAAAAAAAAAAAAAAAAAAAAAAGTACTCTGCGTTGATACCACTGCTTACTCTG
>anonymous
AAAAAAAAAAAAAAAAAAAAAAAAAAAGTACTCTGCGTTGATACCACTGCTTACTCTGC
>anonymous
AAAAAAAAAAAAAAAAAAAAAAAAAAAGTACTCTGCGTTGATACCACTGCTTACTCTGCGTT
>anonymous
AAAAAAAAAAAAAAAAAAAAAAAAAAAGTACTCTGCGTTGATACCACTGCTTACTCTGCGTTGA
>anonymous
AAAAAAAAAAAAAAAAAAAAAAAAAAAGTACTCTGCGTTGATACCACTGCTTC
>anonymous
AAAAAAAAAAAAAAAAAAAAAAAAAAAGTACTCTGCGTTGATACCACTGCTTCC
>anonymous
AAAAAAAAAAAAAAAAAAAAAAAAAAAGTACTCTGCGTTGATACCACTGCTTCCCATGTACT
>anonymous
AAAAAAAAAAAAAAAAAAAAAAAAAAAGTACTCTGCGTTGATACCACTGCTTCCCATGTACTCT
>anonymous
AAAAAAAAAAAAAAAAAAAAAAAAAAAGTACTCTGCGTTGATACCACTGCTTCCTCT
>anonymous
AAAAAAAAAAAAAAAAAAAAAAAAAAAGTACTCTGCGTTGATACCACTGCTTG
>anonymous
AAAAAAAAAAAAAAAAAAAAAAAAAAAGTACTCTGCGTTGATACCACTGCTTT
>anonymous
AAAAAAAAAAAAAAAAAAAAAAAAAAAGTACTCTGCGTTGATACCACTTGCTTT
>anonymous
AAAAAAAAAAAAAAAAAAAAAAAAAAAGTACTCTGCGTTGATACCCACTGCTT
>anonymous
AAAAAAAAAAAAAAAAAAAAAAAAAAAGTACTCTGCGTTGATACCCACTGCTTT
>anonymous
AAAAAAAAAAAAAAAAAAAAAAAAAAAGTACTCTGCGTTGATACCCATGTACTCTGCGTTGATACCCACTGCTT
>anonymous
AAAAAAAAAAAAAAAAAAAAAAAAAAAGTACTCTGCGTTGATACCCCATGTACTCTGCGTTGATACCACTGCTTT
>anonymous
AAAAAAAAAAAAAAAAAAAAAAAAAAAGTACTCTGCGTTGATACCCCATGTACTCTGCGTTGATACCCACTGCTT
>anonymous
AAAAAAAAAAAAAAAAAAAAAAAAAAATACTCTGCGTTGATACCACTGCTTT
>anonymous
AAAAAAAAAAAAAAAAAAAAAAAAAAATACTCTGCGTTGATACCCACTGCTT
>anonymous
AAAAAAAAAAAAAAAAAAAAAAAAAAATGTACTCTGCGTTGATACCCACTGCTT
>anonymous
AAAAAAAAAAAAAAAAAAAAAAAAAACAAAAAAAAAAAAAAGTACTCTGCGTTGATACCACTGCTTT
>anonymous
AAAAAAAAAAAAAAAAAAAAAAAAAACAAAAAAANNNNNNAAGTACTCTGCGTTGATACCACTGCTTT
>anonymous
AAAAAAAAAAAAAAAAAAAAAAAAAACAGTACTCTGCGTTGATACCACTGCTTT
>anonymous
AAAAAAAAAAAAAAAAAAAAAAAAAACGTACTCTGCGTTGATACCCACTGCTT
>anonymous
AAAAAAAAAAAAAAAAAAAAAAAAAAGAGTACTCTGCGTTGATACCACTGCTTT
>anonymous
AAAAAAAAAAAAAAAAAAAAAAAAAAGGTACTCTGCGTTGATACCCCATGTACTCTGCGTTGATACCCACTGCTT
>anonymous
AAAAAAAAAAAAAAAAAAAAAAAAAAGTACCCTGCGTTGATACCACTGCTTACTCTGCGTTGATACCACTGCTTT
>anonymous
AAAAAAAAAAAAAAAAAAAAAAAAAAGTACTCTGACTCTGCGTTGATACCACTGCTTACTCT
>anonymous
AAAAAAAAAAAAAAAAAAAAAAAAAAGTACTCTGCCCATGTACTCTGCGTTGATACCACTGCTTT
>anonymous
AAAAAAAAAAAAAAAAAAAAAAAAAAGTACTCTGCCCATGTACTCTGCGTTGATACCCACTGCTT
>anonymous
AAAAAAAAAAAAAAAAAAAAAAAAAAGTACTCTGCGTTGATACCACTGCTTACT
>anonymous
AAAAAAAAAAAAAAAAAAAAAAAAAAGTACTCTGCGTTGATACCACTGCTTACTCTG
>anonymous
AAAAAAAAAAAAAAAAAAAAAAAAAAGTACTCTGCGTTGATACCACTGCTTACTCTGCG
>anonymous
AAAAAAAAAAAAAAAAAAAAAAAAAAGTACTCTGCGTTGATACCACTGCTTACTCTGCGTT
>anonymous
AAAAAAAAAAAAAAAAAAAAAAAAAAGTACTCTGCGTTGATACCACTGCTTACTCTGCGTTGA
>anonymous
AAAAAAAAAAAAAAAAAAAAAAAAAAGTACTCTGCGTTGATACCACTGCTTACTCTGCGTTGATACCACTGCCTT
>anonymous
AAAAAAAAAAAAAAAAAAAAAAAAAAGTACTCTGCGTTGATACCACTGCTTACTCTGCGTTGATACCACTGCTTA
>anonymous
AAAAAAAAAAAAAAAAAAAAAAAAAAGTACTCTGCGTTGATACCACTGCTTACTCTGCGTTGATACCACTGCTTT
>anonymous
AAAAAAAAAAAAAAAAAAAAAAAAAAGTACTCTGCGTTGATACCACTGCTTACTCTGCGTTGATACCACTTGCTT
>anonymous
AAAAAAAAAAAAAAAAAAAAAAAAAAGTACTCTGCGTTGATACCACTGCTTACTCTGCGTTGATACCCACTGCTT
>anonymous
AAAAAAAAAAAAAAAAAAAAAAAAAAGTACTCTGCGTTGATACCACTGCTTACTCTGCGTTGATGCCCACTGCTT
>anonymous
AAAAAAAAAAAAAAAAAAAAAAAAAAGTACTCTGCGTTGATACCACTGCTTACTCTGCGTTGGATACCACTGCTT
>anonymous
AAAAAAAAAAAAAAAAAAAAAAAAAAGTACTCTGCGTTGATACCACTGCTTC
>anonymous
AAAAAAAAAAAAAAAAAAAAAAAAAAGTACTCTGCGTTGATACCACTGCTTCCCATGTACTCT
>anonymous
AAAAAAAAAAAAAAAAAAAAAAAAAAGTACTCTGCGTTGATACCACTGCTTCCCATGTACTCTG
>anonymous
AAAAAAAAAAAAAAAAAAAAAAAAAAGTACTCTGCGTTGATACCACTGCTTG
>anonymous
AAAAAAAAAAAAAAAAAAAAAAAAAAGTACTCTGCGTTGATACCACTGCTTGCT
>anonymous
AAAAAAAAAAAAAAAAAAAAAAAAAAGTACTCTGCGTTGATACCACTGCTTT
>anonymous
AAAAAAAAAAAAAAAAAAAAAAAAAAGTACTCTGCGTTGATACCACTGCTTTCTCTGCG
>anonymous
AAAAAAAAAAAAAAAAAAAAAAAAAAGTACTCTGCGTTGATACCACTTGCTTT
>anonymous
AAAAAAAAAAAAAAAAAAAAAAAAAAGTACTCTGCGTTGATACCCACTGCTT
>anonymous
AAAAAAAAAAAAAAAAAAAAAAAAAAGTACTCTGCGTTGATACCCACTGCTTT
>anonymous
AAAAAAAAAAAAAAAAAAAAAAAAAAGTACTCTGCGTTGATACCCACTGCTTTT
>anonymous
AAAAAAAAAAAAAAAAAAAAAAAAAAGTACTCTGCGTTGATACCCCCATGTACTCTGCGTTGATACCACTGCTTT
>anonymous
AAAAAAAAAAAAAAAAAAAAAAAAAAGTACTCTGCGTTGATACCCCCATGTACTCTGCGTTGATACCCACTGCTT
>anonymous
AAAAAAAAAAAAAAAAAAAAAAAAAAGTACTCTGCGTTGGTACCACTGCTTACTCTGCGTTGATACCACTGCTTA
>anonymous
AAAAAAAAAAAAAAAAAAAAAAAAAAGTACTCTGGGTTGATACCCCATGTACTCTGCGTTGATACCACTGCTTT
>anonymous
AAAAAAAAAAAAAAAAAAAAAAAAAANNNNAAAGTACTCTGCGTTGATACCCACTGCTT
>anonymous
AAAAAAAAAAAAAAAAAAAAAAAAAATAAAAAAAAAAAGTACTCTGCGTTGATACCACTGCTTT
>anonymous
AAAAAAAAAAAAAAAAAAAAAAAAAATACTCTGCGTTGATACCACTGCTTT
>anonymous
AAAAAAAAAAAAAAAAAAAAAAAAAATACTCTGCGTTGATACCCACTGCTT
>anonymous
AAAAAAAAAAAAAAAAAAAAAAAAACTACTCTGCGTTGATACCCACTGCTT
>anonymous
AAAAAAAAAAAAAAAAAAAAAAAAAGAAAAAAAAAAAAAGTACTCTGCGTTGATACCACTGCTTACTCTGCGTTG
>anonymous
AAAAAAAAAAAAAAAAAAAAAAAAAGAAAAAAAGTACTCTGCGTTGATACCACTGCTTT
>anonymous
AAAAAAAAAAAAAAAAAAAAAAAAAGAAAAGTACTCTGCGTTGATACCCACTGCTT
>anonymous
AAAAAAAAAAAAAAAAAAAAAAAAAGAAAGTACTCTGCGTTGATACCCACTGCTT
>anonymous
AAAAAAAAAAAAAAAAAAAAAAAAAGAGTACTCTGCGTTGATACCCACTGCTT
>anonymous
AAAAAAAAAAAAAAAAAAAAAAAAAGAGTACTCTGCGTTGATACCCCATGTACTCTGCGTTGATACCACTGCTTT
>anonymous
AAAAAAAAAAAAAAAAAAAAAAAAAGGTACTCTGCGTTGATACCACTGCTTT
>anonymous
AAAAAAAAAAAAAAAAAAAAAAAAAGGTACTCTGCGTTGATACCCACTGCTT
>anonymous
AAAAAAAAAAAAAAAAAAAAAAAAAGTACTCCCCATGTACTCTGCGTTGATACCCACTGCTT
>anonymous
AAAAAAAAAAAAAAAAAAAAAAAAAGTACTCTGCCCATGTACTCTGCGTTGATACCACTGCTTT
>anonymous
AAAAAAAAAAAAAAAAAAAAAAAAAGTACTCTGCCCATGTACTCTGCGTTGATACCCACTGCTT
>anonymous
AAAAAAAAAAAAAAAAAAAAAAAAAGTACTCTGCGTTGATACCACCCATGTACTCTGCGTTGATACCCACTGCTT
>anonymous
AAAAAAAAAAAAAAAAAAAAAAAAAGTACTCTGCGTTGATACCACTGCTTAC
>anonymous
AAAAAAAAAAAAAAAAAAAAAAAAAGTACTCTGCGTTGATACCACTGCTTACTC
>anonymous
AAAAAAAAAAAAAAAAAAAAAAAAAGTACTCTGCGTTGATACCACTGCTTACTCT
>anonymous
AAAAAAAAAAAAAAAAAAAAAAAAAGTACTCTGCGTTGATACCACTGCTTACTCTGC
>anonymous
AAAAAAAAAAAAAAAAAAAAAAAAAGTACTCTGCGTTGATACCACTGCTTACTCTGCGTTG
>anonymous
AAAAAAAAAAAAAAAAAAAAAAAAAGTACTCTGCGTTGATACCACTGCTTACTCTGCGTTGATACCACTGCTTAC
>anonymous
AAAAAAAAAAAAAAAAAAAAAAAAAGTACTCTGCGTTGATACCACTGCTTACTCTGCGTTGATACCACTGCTTG
>anonymous
AAAAAAAAAAAAAAAAAAAAAAAAAGTACTCTGCGTTGATACCACTGCTTC
>anonymous
AAAAAAAAAAAAAAAAAAAAAAAAAGTACTCTGCGTTGATACCACTGCTTCCCATG
>anonymous
AAAAAAAAAAAAAAAAAAAAAAAAAGTACTCTGCGTTGATACCACTGCTTCCCATGTACTCTGC
>anonymous
AAAAAAAAAAAAAAAAAAAAAAAAAGTACTCTGCGTTGATACCACTGCTTG
>anonymous
AAAAAAAAAAAAAAAAAAAAAAAAAGTACTCTGCGTTGATACCACTGCTTT
>anonymous
AAAAAAAAAAAAAAAAAAAAAAAAAGTACTCTGCGTTGATACCACTTGCTTT
>anonymous
AAAAAAAAAAAAAAAAAAAAAAAAAGTACTCTGCGTTGATACCCACTGCTT
>anonymous
AAAAAAAAAAAAAAAAAAAAAAAAAGTACTCTGCGTTGATACCCACTGCTTT
>anonymous
AAAAAAAAAAAAAAAAAAAAAAAAAGTACTCTGCGTTGATACCCCATGTACTCTGCGTTGATACCCACTGCTT
>anonymous
AAAAAAAAAAAAAAAAAAAAAAAAAGTACTCTGCGTTGATACCCCCATGTACTCTGCGTTGATACCACTGCTTT
>anonymous
AAAAAAAAAAAAAAAAAAAAAAAAATACTCTGCGTTGATACCCACTGCTT
>anonymous
AAAAAAAAAAAAAAAAAAAAAAAACAAAAAAAAAAAGTACTCTGCGTTGATACCACTGCTTT
>anonymous
AAAAAAAAAAAAAAAAAAAAAAAACAAGTACTCTGCGTTGATACCACTGCTTACTCTGCGTT
>anonymous
AAAAAAAAAAAAAAAAAAAAAAAACTACTCTGCGTTGATACCACTGCTTT
>anonymous
AAAAAAAAAAAAAAAAAAAAAAAAGAAAAGTACTCTGCGTTGATACCACTGCTTT
>anonymous
AAAAAAAAAAAAAAAAAAAAAAAAGAAAAGTACTCTGCGTTGATACCCACTGCTT
>anonymous
AAAAAAAAAAAAAAAAAAAAAAAAGAAAGTACTCTGCGTTGATACCACTGCTTT
>anonymous
AAAAAAAAAAAAAAAAAAAAAAAAGAAGTACTCTGCGTTGATACCACTGCTTT
>anonymous
AAAAAAAAAAAAAAAAAAAAAAAAGAAGTACTCTGCGTTGATACCCACTGCTT
>anonymous
AAAAAAAAAAAAAAAAAAAAAAAAGAGTACTCTGCGTTGATACCACTGCTTT
>anonymous
AAAAAAAAAAAAAAAAAAAAAAAAGGTACTCTGCGTTGATACCCACTGCTT
>anonymous
AAAAAAAAAAAAAAAAAAAAAAAAGTACTCTCCCATGTACTCTGCGTTGATACCACTGCTTT
>anonymous
AAAAAAAAAAAAAAAAAAAAAAAAGTACTCTGCCCATGTACTCTGCGTTGATACCACTGCTTT
>anonymous
AAAAAAAAAAAAAAAAAAAAAAAAGTACTCTGCCCATGTACTCTGCGTTGATACCCACTGCTT
>anonymous
AAAAAAAAAAAAAAAAAAAAAAAAGTACTCTGCGTTGATACCACCCCATGTACTCTGCGTTGATACCACTGCTTT
>anonymous
AAAAAAAAAAAAAAAAAAAAAAAAGTACTCTGCGTTGATACCACCCCATGTACTCTGCGTTGATACCCACTGCTT
>anonymous
AAAAAAAAAAAAAAAAAAAAAAAAGTACTCTGCGTTGATACCACCTCATGTACTCTGCGTTGATACCACTGCTTT
>anonymous
AAAAAAAAAAAAAAAAAAAAAAAAGTACTCTGCGTTGATACCACTGCTTACTCTGC
>anonymous
AAAAAAAAAAAAAAAAAAAAAAAAGTACTCTGCGTTGATACCACTGCTTACTCTGCGTT
>anonymous
AAAAAAAAAAAAAAAAAAAAAAAAGTACTCTGCGTTGATACCACTGCTTACTCTGCGTTGATACCACTGCCTT
>anonymous
AAAAAAAAAAAAAAAAAAAAAAAAGTACTCTGCGTTGATACCACTGCTTACTCTGCGTTGATACCACTGCTTA
>anonymous
AAAAAAAAAAAAAAAAAAAAAAAAGTACTCTGCGTTGATACCACTGCTTACTCTGCGTTGATACCACTGCTTAC
>anonymous
AAAAAAAAAAAAAAAAAAAAAAAAGTACTCTGCGTTGATACCACTGCTTACTCTGCGTTGATACCACTGCTTACT
>anonymous
AAAAAAAAAAAAAAAAAAAAAAAAGTACTCTGCGTTGATACCACTGCTTACTCTGCGTTGATACCACTTGCTT
>anonymous
AAAAAAAAAAAAAAAAAAAAAAAAGTACTCTGCGTTGATACCACTGCTTC
>anonymous
AAAAAAAAAAAAAAAAAAAAAAAAGTACTCTGCGTTGATACCACTGCTTCCTCTGCGTTGATACCACTGCTTAC
>anonymous
AAAAAAAAAAAAAAAAAAAAAAAAGTACTCTGCGTTGATACCACTGCTTG
>anonymous
AAAAAAAAAAAAAAAAAAAAAAAAGTACTCTGCGTTGATACCACTGCTTT
>anonymous
AAAAAAAAAAAAAAAAAAAAAAAAGTACTCTGCGTTGATACCACTGCTTTACTCTGCGTTGATACCACTGCTTAC
>anonymous
AAAAAAAAAAAAAAAAAAAAAAAAGTACTCTGCGTTGATACCACTTGCTTT
>anonymous
AAAAAAAAAAAAAAAAAAAAAAAAGTACTCTGCGTTGATACCCACTGCTT
>anonymous
AAAAAAAAAAAAAAAAAAAAAAAAGTACTCTGCGTTGATACCCATGTACTCTGCGTTGATACCACTGCTTT
>anonymous
AAAAAAAAAAAAAAAAAAAAAAAAGTACTCTGCGTTGATACCCCCATGTACTCTGCGTTGATACCACTGCTTT
>anonymous
AAAAAAAAAAAAAAAAAAAAAAAAGTACTCTGCGTTGATACCCCCATGTACTCTGCGTTGATACCCACTGCTT
>anonymous
AAAAAAAAAAAAAAAAAAAAAAAAGTAGTACTCTGCGTTGATACCACTGCTTT
>anonymous
AAAAAAAAAAAAAAAAAAAAAAAATACTCTGCGTTGATACCACTGCTTACTCTGCGTTGATACCACTGCTTACTC
>anonymous
AAAAAAAAAAAAAAAAAAAAAAAATACTCTGCGTTGATACCACTGCTTT
>anonymous
AAAAAAAAAAAAAAAAAAAAAAAATACTCTGCGTTGATACCCACTGCTT
>anonymous
AAAAAAAAAAAAAAAAAAAAAAAATAGTACTCTGCGTTGATACCACTGCTTT
>anonymous
AAAAAAAAAAAAAAAAAAAAAAACAAAAAAAAAGTACTCTGCGTTGATACCACTGCTTT
>anonymous
AAAAAAAAAAAAAAAAAAAAAAACAGTACTCTGCGTTGATACCACTGCTTT
>anonymous
AAAAAAAAAAAAAAAAAAAAAAACTACTCTGCGTTGATACCCACTGCTT
>anonymous
AAAAAAAAAAAAAAAAAAAAAAAGAAAAAAAAAAAAAAAAAGTACTCTGCGTTGATACCCACTGCTT
>anonymous
AAAAAAAAAAAAAAAAAAAAAAAGAAAAAAAAAAAAGTACTCTGCCCATGTACTCTGCGTTGATACCACTGCTTT
>anonymous
AAAAAAAAAAAAAAAAAAAAAAAGAAAAAAAAGTACTCTGCGTTGATACCCACTGCTT
>anonymous
AAAAAAAAAAAAAAAAAAAAAAAGAAAAAAAGTACTCTGCGTTGATACCCACTGCTT
>anonymous
AAAAAAAAAAAAAAAAAAAAAAAGAAAAAGTACTCTGCGTTGATACCACTGCTTT
>anonymous
AAAAAAAAAAAAAAAAAAAAAAAGAAAAGTACTCTGCGTTGATACCCACTGCTT
>anonymous
AAAAAAAAAAAAAAAAAAAAAAAGAAAGTACTCTGCGTTGATACCACTGCTTT
>anonymous
AAAAAAAAAAAAAAAAAAAAAAAGAAGTACTCTGCGTTGATACCACTGCTTT
>anonymous
AAAAAAAAAAAAAAAAAAAAAAAGAGTACTCTGCGTTGATACCACTGCTTT
>anonymous
AAAAAAAAAAAAAAAAAAAAAAAGAGTACTCTGCGTTGATACCCACTGCTT
>anonymous
AAAAAAAAAAAAAAAAAAAAAAAGGTACTCTGCGTTGATACCACTGCTTT
>anonymous
AAAAAAAAAAAAAAAAAAAAAAAGTACCCCATGTACTCTGCGTTGATACCCACTGCTT
>anonymous
AAAAAAAAAAAAAAAAAAAAAAAGTACTCTGCCCCATGTACTCTGCGTTGATACCACTGCTTT
>anonymous
AAAAAAAAAAAAAAAAAAAAAAAGTACTCTGCGTTGAGCCCACTGCTTACTCTGCGTTGATACCACTGCTTACTC
>anonymous
AAAAAAAAAAAAAAAAAAAAAAAGTACTCTGCGTTGATACCACTGCTTACTCTGCGTT
>anonymous
AAAAAAAAAAAAAAAAAAAAAAAGTACTCTGCGTTGATACCACTGCTTACTCTGCGTTG
>anonymous
AAAAAAAAAAAAAAAAAAAAAAAGTACTCTGCGTTGATACCACTGCTTACTCTGCGTTGATACCCTGCTTAC
>anonymous
AAAAAAAAAAAAAAAAAAAAAAAGTACTCTGCGTTGATACCACTGCTTC
>anonymous
AAAAAAAAAAAAAAAAAAAAAAAGTACTCTGCGTTGATACCACTGCTTCCCA
>anonymous
AAAAAAAAAAAAAAAAAAAAAAAGTACTCTGCGTTGATACCACTGCTTCCCATG
>anonymous
AAAAAAAAAAAAAAAAAAAAAAAGTACTCTGCGTTGATACCACTGCTTG
>anonymous
AAAAAAAAAAAAAAAAAAAAAAAGTACTCTGCGTTGATACCACTGCTTT
>anonymous
AAAAAAAAAAAAAAAAAAAAAAAGTACTCTGCGTTGATACCACTTGCTTT
>anonymous
AAAAAAAAAAAAAAAAAAAAAAAGTACTCTGCGTTGATACCCACTGCTT
>anonymous
AAAAAAAAAAAAAAAAAAAAAAAGTACTCTGCGTTGATATCACTGCTTACTCTGCGTTGATACCACTGCTTACTC
>anonymous
AAAAAAAAAAAAAAAAAAAAAAAGTACTCTGCTTGATACCCCATGTACTCTGCGTTGATACCACTGCTTT
>anonymous
AAAAAAAAAAAAAAAAAAAAAAAGTATTCTGCGTTGATACCACTGCTTACTCTGCGTTGATACCACTGCTTACTC
>anonymous
AAAAAAAAAAAAAAAAAAAAAAATACTCTGCGTTGATACCACTGCTTT
>anonymous
AAAAAAAAAAAAAAAAAAAAAAATACTCTGCGTTGATACCCACTGCTT
>anonymous
AAAAAAAAAAAAAAAAAAAAAACAAAAAAAAAAAAAAAGTACTCTGCGTTGATACCCACTGCTT
>anonymous
AAAAAAAAAAAAAAAAAAAAAACAAAAAAAAAAAAGTACTCTGCGTTGATACCACTTGCTTACT
>anonymous
AAAAAAAAAAAAAAAAAAAAAACAAAAAAAGTACTCTGCGTTGATACCCACTGCTT
>anonymous
AAAAAAAAAAAAAAAAAAAAAACAAAAAGTACTCTGCGTTGATACCCACTGCTT
>anonymous
AAAAAAAAAAAAAAAAAAAAAACTACTCTGCGTTGATACCCACTGCTT
>anonymous
AAAAAAAAAAAAAAAAAAAAAAGAAAAAAAAAGTACTCTGCGTTGATACCACTGCTTT
>anonymous
AAAAAAAAAAAAAAAAAAAAAAGAAAAAAGTACTCTGCGTTGATACCACTGCTTT
>anonymous
AAAAAAAAAAAAAAAAAAAAAAGAAAAAGTACTCTGCGTTGATACCACTGCTTT
>anonymous
AAAAAAAAAAAAAAAAAAAAAAGAAAAAGTACTCTGCGTTGATACCCACTGCTT
>anonymous
AAAAAAAAAAAAAAAAAAAAAAGAAAAGTACTCTGCGTTGATACCACTGCTTT
>anonymous
AAAAAAAAAAAAAAAAAAAAAAGAAAAGTACTCTGCGTTGATACCCACTGCTT
>anonymous
AAAAAAAAAAAAAAAAAAAAAAGAAAGTACTCTGCGTTGATACCCACTGCTT
>anonymous
AAAAAAAAAAAAAAAAAAAAAAGAGTACTCTGCGTTGATACCACTGCTTT
>anonymous
AAAAAAAAAAAAAAAAAAAAAAGGTACTCTGCGTTGATACCACTGCTTT
>anonymous
AAAAAAAAAAAAAAAAAAAAAAGGTACTCTGCGTTGATACCCACTGCTT
>anonymous
AAAAAAAAAAAAAAAAAAAAAAGTACTCTGCGTTGATACCACTGCTTACT
>anonymous
AAAAAAAAAAAAAAAAAAAAAAGTACTCTGCGTTGATACCACTGCTTACTCT
>anonymous
AAAAAAAAAAAAAAAAAAAAAAGTACTCTGCGTTGATACCACTGCTTACTCTACGTTGATACCACTGCTTACTCT
>anonymous
AAAAAAAAAAAAAAAAAAAAAAGTACTCTGCGTTGATACCACTGCTTACTCTGCGTTGATACCACTGCTTACTCT
>anonymous
AAAAAAAAAAAAAAAAAAAAAAGTACTCTGCGTTGATACCACTGCTTCCCATG
>anonymous
AAAAAAAAAAAAAAAAAAAAAAGTACTCTGCGTTGATACCACTGCTTCCCATGTACTCT
>anonymous
AAAAAAAAAAAAAAAAAAAAAAGTACTCTGCGTTGATACCACTGCTTG
>anonymous
AAAAAAAAAAAAAAAAAAAAAAGTACTCTGCGTTGATACCACTGCTTT
>anonymous
AAAAAAAAAAAAAAAAAAAAAAGTACTCTGCGTTGATACCACTTGCTTT
>anonymous
AAAAAAAAAAAAAAAAAAAAAAGTACTCTGCGTTGATACCCACTGCTT
>anonymous
AAAAAAAAAAAAAAAAAAAAAAGTACTGCGTTGATACCACTGCTTACTCTGCGTTGATACCACTGCTTACTCTGC
>anonymous
AAAAAAAAAAAAAAAAAAAAAAGTTACTCTGCGTTGATACCACTTGCTT
>anonymous
AAAAAAAAAAAAAAAAAAAAAANAAAAAGTACTCTGCGTTGATACCACTGCTTT
>anonymous
AAAAAAAAAAAAAAAAAAAAAATAAAAAAGTACTCTGCGTTGATACACTCTGCGTTGATACCACTGCTTTGATAC
>anonymous
AAAAAAAAAAAAAAAAAAAAAATACTCTGCGTTGATACCACTGCTTT
>anonymous
AAAAAAAAAAAAAAAAAAAAAATACTCTGCGTTGATACCCACTGCTT
>anonymous
AAAAAAAAAAAAAAAAAAAAACAAAAAAAAAAAGTACTCTGCGTTGATACCACTGCTTT
>anonymous
AAAAAAAAAAAAAAAAAAAAACAAAAAAAAAAAGTACTCTGCGTTGATACCCACTGCTT
>anonymous
AAAAAAAAAAAAAAAAAAAAACAAAAAAGTACTCTGCGTTGATGCCCATGTACTCTGCGTTGATACCACTGCTTT
>anonymous
AAAAAAAAAAAAAAAAAAAAACAGTACTCTGCGTTGATACCACTGCTTT
>anonymous
AAAAAAAAAAAAAAAAAAAAACTACTCTGCGTTGATACCACTGCTTT
>anonymous
AAAAAAAAAAAAAAAAAAAAAGAAAAAAAAAAAGTACTCTGCGTTGATACCACTGCTTT
>anonymous
AAAAAAAAAAAAAAAAAAAAAGAAAAAAGTACTCTGCGTTGATACCACTGCTTT
>anonymous
AAAAAAAAAAAAAAAAAAAAAGAAAAAAGTACTCTGCGTTGATACCCACTGCTT
>anonymous
AAAAAAAAAAAAAAAAAAAAAGAAAAAGTACTCTGCGTTGATACCACTGCTTT
>anonymous
AAAAAAAAAAAAAAAAAAAAAGAAAAGTACTCTGCGTTGATACCCACTGCTT
>anonymous
AAAAAAAAAAAAAAAAAAAAAGAAAGTACTCTGCGTTGATACCACTGCTTT
>anonymous
AAAAAAAAAAAAAAAAAAAAAGAGTACTCTGCGTTGATACCACTGCTTT
>anonymous
AAAAAAAAAAAAAAAAAAAAAGAGTACTCTGCGTTGATACCCACTGCTT
>anonymous
AAAAAAAAAAAAAAAAAAAAAGGTACTCTGCGTTGATACCACTGCTTT
>anonymous
AAAAAAAAAAAAAAAAAAAAAGTACTCTCCCATGTACTCTGCGTTGATACCACTGCTTT
>anonymous
AAAAAAAAAAAAAAAAAAAAAGTACTCTGCGTTCCCATGTACTCTGCGTTGATACCACTGCTTT
>anonymous
AAAAAAAAAAAAAAAAAAAAAGTACTCTGCGTTGATACCACTCTCCCATGTACTCTGCGTTGATACCCACTGCTT
>anonymous
AAAAAAAAAAAAAAAAAAAAAGTACTCTGCGTTGATACCACTGCTTACTCTGCGTTGATA
>anonymous
AAAAAAAAAAAAAAAAAAAAAGTACTCTGCGTTGATACCACTGCTTACTCTGCGTTGATACCACTGCTTACT
>anonymous
AAAAAAAAAAAAAAAAAAAAAGTACTCTGCGTTGATACCACTGCTTACTCTGCGTTGATACCACTGCTTACTCTG
>anonymous
AAAAAAAAAAAAAAAAAAAAAGTACTCTGCGTTGATACCACTGCTTACTCTGCGTTGATACCACTGCTTT
>anonymous
AAAAAAAAAAAAAAAAAAAAAGTACTCTGCGTTGATACCACTGCTTACTCTGCGTTGATACCACTGCTTTCTCTG
>anonymous
AAAAAAAAAAAAAAAAAAAAAGTACTCTGCGTTGATACCACTGCTTCCATG
>anonymous
AAAAAAAAAAAAAAAAAAAAAGTACTCTGCGTTGATACCACTGCTTCCCATG
>anonymous
AAAAAAAAAAAAAAAAAAAAAGTACTCTGCGTTGATACCACTGCTTGT
>anonymous
AAAAAAAAAAAAAAAAAAAAAGTACTCTGCGTTGATACCACTGCTTT
>anonymous
AAAAAAAAAAAAAAAAAAAAAGTACTCTGCGTTGATACCACTTGCTTT
>anonymous
AAAAAAAAAAAAAAAAAAAAAGTACTCTGCGTTGATACCCACTGCTT
>anonymous
AAAAAAAAAAAAAAAAAAAAAGTACTCTGCGTTGATACCCACTGCTTT
>anonymous
AAAAAAAAAAAAAAAAAAAAAGTACTCTGCGTTGATACCCCATGTACTCTGCGTTGATACCCACTGCTT
>anonymous
AAAAAAAAAAAAAAAAAAAAANAAAAAAAAAGTACTCTGCGTTGATACCACTGCTTT
>anonymous
AAAAAAAAAAAAAAAAAAAAANAAAAAAGTACTCTGCGTTGATACCCACTGCTT
>anonymous
AAAAAAAAAAAAAAAAAAAAANAAAAGTACTCTGCGTTGATACCCACTGCTT
>anonymous
AAAAAAAAAAAAAAAAAAAAANNNAAAAGTACTCTGCGTTGATACCACTGCTTT
>anonymous
AAAAAAAAAAAAAAAAAAAAANNNNNNNNNGTACTCTGCGTTGATACCCACTGCTT
>anonymous
AAAAAAAAAAAAAAAAAAAAATAAAAAAGTACTCTGCGTTGATACCACTGCTTT
>anonymous
AAAAAAAAAAAAAAAAAAAAATACTCTGCGTTGATACCACTGCTTCCCATG
>anonymous
AAAAAAAAAAAAAAAAAAAACAAAAAAAAAAGTACTCTGCGTTGATACCCACTGCTT
>anonymous
AAAAAAAAAAAAAAAAAAAACAAAAAAGTACTCTGCGTTGATACCACTGCTTT
>anonymous
AAAAAAAAAAAAAAAAAAAACTACTCTGCGTTGATACCACTGCTTT
>anonymous
AAAAAAAAAAAAAAAAAAAAGAAAAAAAAAGTACTCTGCGTTGATACCACTGCTTT
>anonymous
AAAAAAAAAAAAAAAAAAAAGAAAAAAAAGTACTCTGCGTTGATACCCACTGCTT
>anonymous
AAAAAAAAAAAAAAAAAAAAGAAAAAAAGTACTCTGCGTTGATACCACTGCTTT
>anonymous
AAAAAAAAAAAAAAAAAAAAGAAAAAAAGTACTCTGCGTTGATACCCACTGCTT
>anonymous
AAAAAAAAAAAAAAAAAAAAGAAAAAAGTACTCTGCGTTGATACCACTGCTTT
>anonymous
AAAAAAAAAAAAAAAAAAAAGAAAAAGTACTCTGCGTTGATACCCACTGCTT
>anonymous
AAAAAAAAAAAAAAAAAAAAGAAGTACTCTGCGTTGATACCACTGCTTT
>anonymous
AAAAAAAAAAAAAAAAAAAAGAGTACTCTGCGTTGATACCACTGCTTT
>anonymous
AAAAAAAAAAAAAAAAAAAAGAGTACTCTGCGTTGATACCCACTGCTT
>anonymous
AAAAAAAAAAAAAAAAAAAAGGTACTCTGCGTTGATACCCACTGCTT
>anonymous
AAAAAAAAAAAAAAAAAAAAGTACTCCTGCGTTGATACCACTGCTTACTCTGCGTTGATACCACTGC
>anonymous
AAAAAAAAAAAAAAAAAAAAGTACTCTGCCCATGTACTCTGCGTTGATACCACTGCTTT
>anonymous
AAAAAAAAAAAAAAAAAAAAGTACTCTGCGTTGATACACTCTGCGTTGATACCACTGCTTTGATACCACTTGCTT
>anonymous
AAAAAAAAAAAAAAAAAAAAGTACTCTGCGTTGATACCACTGCTTACTCTGCGTTGATA
>anonymous
AAAAAAAAAAAAAAAAAAAAGTACTCTGCGTTGATACCACTGCTTACTCTGCGTTGATACCACTGCTTA
>anonymous
AAAAAAAAAAAAAAAAAAAAGTACTCTGCGTTGATACCACTGCTTACTCTGCGTTGATACCACTGCTTACTC
>anonymous
AAAAAAAAAAAAAAAAAAAAGTACTCTGCGTTGATACCACTGCTTACTCTGCGTTGATACCACTGCTTACTCTG
>anonymous
AAAAAAAAAAAAAAAAAAAAGTACTCTGCGTTGATACCACTGCTTACTCTGCGTTGATACCACTGCTTACTCTGC
>anonymous
AAAAAAAAAAAAAAAAAAAAGTACTCTGCGTTGATACCACTGCTTACTCTGCGTTGATACCACTGCTTTCTCTGC
>anonymous
AAAAAAAAAAAAAAAAAAAAGTACTCTGCGTTGATACCACTGCTTACTCTGCGTTGATACCACTTGCTTACTCTG
>anonymous
AAAAAAAAAAAAAAAAAAAAGTACTCTGCGTTGATACCACTGCTTCCATG
>anonymous
AAAAAAAAAAAAAAAAAAAAGTACTCTGCGTTGATACCACTGCTTCCATGT
>anonymous
AAAAAAAAAAAAAAAAAAAAGTACTCTGCGTTGATACCACTGCTTCCCATG
>anonymous
AAAAAAAAAAAAAAAAAAAAGTACTCTGCGTTGATACCACTGCTTGCCATG
>anonymous
AAAAAAAAAAAAAAAAAAAAGTACTCTGCGTTGATACCACTGCTTGCTCTGCGTTGATACCACTGCTTGCTCTGC
>anonymous
AAAAAAAAAAAAAAAAAAAAGTACTCTGCGTTGATACCACTGCTTT
>anonymous
AAAAAAAAAAAAAAAAAAAAGTACTCTGCGTTGATACCACTGCTTTCTCTGCGTTGATACCACTGCTTACTGCTT
>anonymous
AAAAAAAAAAAAAAAAAAAAGTACTCTGCGTTGATACCCACTGCTT
>anonymous
AAAAAAAAAAAAAAAAAAAAGTACTCTGCGTTGATACCCACTGCTTT
>anonymous
AAAAAAAAAAAAAAAAAAAAGTACTCTGCGTTGATACCCCATGTACTCTGCGTTGATACCACTGCTTT
>anonymous
AAAAAAAAAAAAAAAAAAAAGTACTCTGCGTTGATACCCCATGTACTCTGCGTTGATACCCACTGCTT
>anonymous
AAAAAAAAAAAAAAAAAAAATAAAAAAAAAAAGTACTCTGCGTTGATACCACTGCTTT
>anonymous
AAAAAAAAAAAAAAAAAAAATACTCTGCGTTGATACCACTGCTTT
>anonymous
AAAAAAAAAAAAAAAAAAAATAGTACTCTGCGTTGATACCACTGCTTT
>anonymous
AAAAAAAAAAAAAAAAAAACAAAAAAAAAAAGTACTCTGCGTTGATACCCACTGCTT
>anonymous
AAAAAAAAAAAAAAAAAAACAAAAAAGTACTCTGCGTTGATACCACTGCTTT
>anonymous
AAAAAAAAAAAAAAAAAAACATAAAAAAAAAAAGTACTCTGCGTTGATACCCACTGCTT
>anonymous
AAAAAAAAAAAAAAAAAAAGAAAAAAAAGTACTCTGCGTTGATACCACTGCTTT
>anonymous
AAAAAAAAAAAAAAAAAAAGAAAAAAAGTACTCTGCGTTGATACCCACTGCTT
>anonymous
AAAAAAAAAAAAAAAAAAAGAAAAAAGTACTCTGCGTTGATACCACTGCTTT
>anonymous
AAAAAAAAAAAAAAAAAAAGAAAAAAGTACTCTGCGTTGATACCCACTGCTT
>anonymous
AAAAAAAAAAAAAAAAAAAGAAAAAGTACTCTGCGTTGATACCACTGCTTT
>anonymous
AAAAAAAAAAAAAAAAAAAGAAAAGTACTCTGCGTTGATACCACTGCTTT
>anonymous
AAAAAAAAAAAAAAAAAAAGAAAGTACTCTGCGTTGATACCCACTGCTT
>anonymous
AAAAAAAAAAAAAAAAAAAGAGTACTCTGCGTTGATACCACTGCTTT
>anonymous
AAAAAAAAAAAAAAAAAAAGAGTACTCTGCGTTGATACCCACTGCTT
>anonymous
AAAAAAAAAAAAAAAAAAAGATGTACTCTGCGTTGATACCCACTGCTT
>anonymous
AAAAAAAAAAAAAAAAAAAGGACTCTGCGTTGATACCACTGCTTCCCATGTACTCTGCGTTGATACCACTGCTTC
>anonymous
AAAAAAAAAAAAAAAAAAAGGTACTCTGCGTTGATACCACTGCTTCCCATG
>anonymous
AAAAAAAAAAAAAAAAAAAGTACACTGCGTTGATACCCCCATGTACTCTGCGTTGATACCACTGCTTT
>anonymous
AAAAAAAAAAAAAAAAAAAGTACTCTGCCCATGTACTCTGCGTTGATACCACTGCTTT
>anonymous
AAAAAAAAAAAAAAAAAAAGTACTCTGCGTTGATACCACTACTTACTCTGCGTTGATACCACTGCTTACTCTGCG
>anonymous
AAAAAAAAAAAAAAAAAAAGTACTCTGCGTTGATACCACTGCTTACTCTGCGTTGATACCACTGCTTAC
>anonymous
AAAAAAAAAAAAAAAAAAAGTACTCTGCGTTGATACCACTGCTTACTCTGCGTTGATACCACTGCTTACTCTGCG
>anonymous
AAAAAAAAAAAAAAAAAAAGTACTCTGCGTTGATACCACTGCTTACTCTGCGTTGATACCACTTGCTT
>anonymous
AAAAAAAAAAAAAAAAAAAGTACTCTGCGTTGATACCACTGCTTACTGCTTACTCTGCGTTGATACCACCTGCTT
>anonymous
AAAAAAAAAAAAAAAAAAAGTACTCTGCGTTGATACCACTGCTTCCCATGTACTCTGCGTTGATACCACCTGCTT
>anonymous
AAAAAAAAAAAAAAAAAAAGTACTCTGCGTTGATACCACTGCTTCCCATGTACTCTGCGTTGATACCACTGCCTT
>anonymous
AAAAAAAAAAAAAAAAAAAGTACTCTGCGTTGATACCACTGCTTCCCATGTACTCTGCGTTGATACCACTGCTTT
>anonymous
AAAAAAAAAAAAAAAAAAAGTACTCTGCGTTGATACCACTGCTTCCCATGTACTCTGCGTTGATACCACTTGCTT
>anonymous
AAAAAAAAAAAAAAAAAAAGTACTCTGCGTTGATACCACTGCTTCCCATGTACTCTGCGTTGATACCCACTGCTT
>anonymous
AAAAAAAAAAAAAAAAAAAGTACTCTGCGTTGATACCACTGCTTCCTCTGCGTTGATACCACTGCTTACTCTGCG
>anonymous
AAAAAAAAAAAAAAAAAAAGTACTCTGCGTTGATACCACTGCTTCTCTGCGTTGATACCACTGCTTACTCTGCGT
>anonymous
AAAAAAAAAAAAAAAAAAAGTACTCTGCGTTGATACCACTGCTTT
>anonymous
AAAAAAAAAAAAAAAAAAAGTACTCTGCGTTGATACCACTGCTTTCCCATG
>anonymous
AAAAAAAAAAAAAAAAAAAGTACTCTGCGTTGATACCCACTGCTT
>anonymous
AAAAAAAAAAAAAAAAAAAGTACTCTGCGTTGATACCCACTGCTTT
>anonymous
AAAAAAAAAAAAAAAAAAANNNNNAAGTACTCTGCGTTGATACCCACTGCTT
>anonymous
AAAAAAAAAAAAAAAAAAATAAAAAAAAAAAGTACTCTGCGTTGATACCACTGCTTT
>anonymous
AAAAAAAAAAAAAAAAAAATAAAAAAGTACTCTGCGTTGATACCACTGCTTACTCTGCGTTGATACCACTGCTTA
>anonymous
AAAAAAAAAAAAAAAAAAATGTACTCTGCGTTGATACCACTGCTTCCCATG
>anonymous
AAAAAAAAAAAAAAAAAACAAAAGTACTCTGCGTTGATACCACTGCTTT
>anonymous
AAAAAAAAAAAAAAAAAACAAGTACTCTGCGTTGATACCCACTGCTT
>anonymous
AAAAAAAAAAAAAAAAAAGAAAAAAAAAAAGTACTCTGCGTTGATACCCACTGCTT
>anonymous
AAAAAAAAAAAAAAAAAAGAAAAAAAAAAGTACTCTGCGTTGATACCCACTGCTT
>anonymous
AAAAAAAAAAAAAAAAAAGAAAAAAAAAGTACTCTGCGTTGATACCACTGCTTT
>anonymous
AAAAAAAAAAAAAAAAAAGAAAAAAAAGTACTCTGCGTTGATACCACTGCTTT
>anonymous
AAAAAAAAAAAAAAAAAAGAAAAAAGTACTCTGCGTTGATACCACTGCTTT
>anonymous
AAAAAAAAAAAAAAAAAAGAAAAAGTACTCTGCGTTGATACCACCCCATGTACTCTGCGTTGATACCACTGCTTT
>anonymous
AAAAAAAAAAAAAAAAAAGAAAAAGTACTCTGCGTTGATACCACTGCTTT
>anonymous
AAAAAAAAAAAAAAAAAAGAAAAGTACTCTGCGTTGATACCACTGCTTT
>anonymous
AAAAAAAAAAAAAAAAAAGAGTACTCTGCGTTGATACCCACTGCTT
>anonymous
AAAAAAAAAAAAAAAAAAGGTACTCTGCGTTGATACCCACTGCTT
>anonymous
AAAAAAAAAAAAAAAAAAGNNNNNNNCTCTGCGTTGATACCACTGCTTACTCTG
>anonymous
AAAAAAAAAAAAAAAAAAGTACTCTGCCCATGTACTCTGCGTTGATACCACTGCTTT
>anonymous
AAAAAAAAAAAAAAAAAAGTACTCTGCGTTAATACCACTGCTTACTCTGCGTTGATACCACTGCTTACTCTGCGT
>anonymous
AAAAAAAAAAAAAAAAAAGTACTCTGCGTTGATACCACTGCTTACTCTGCGTTGATACCACTGCTACTCCGCGTT
>anonymous
AAAAAAAAAAAAAAAAAAGTACTCTGCGTTGATACCACTGCTTACTCTGCGTTGATACCACTGCTTACTCTGC
>anonymous
AAAAAAAAAAAAAAAAAAGTACTCTGCGTTGATACCACTGCTTACTCTGCGTTGATACCACTGCTTACTCTGCG
>anonymous
AAAAAAAAAAAAAAAAAAGTACTCTGCGTTGATACCACTGCTTACTCTGCGTTGATACCACTGCTTACTCTGCGT
>anonymous
AAAAAAAAAAAAAAAAAAGTACTCTGCGTTGATACCACTGCTTACTCTGCGTTGATACCACTGCTTGCTCTGCGT
>anonymous
AAAAAAAAAAAAAAAAAAGTACTCTGCGTTGATACCACTGCTTACTGCTTACTCTGCGTTGATACCACTGCTTAC
>anonymous
AAAAAAAAAAAAAAAAAAGTACTCTGCGTTGATACCACTGCTTCCCATG
>anonymous
AAAAAAAAAAAAAAAAAAGTACTCTGCGTTGATACCACTGCTTT
>anonymous
AAAAAAAAAAAAAAAAAAGTACTCTGCGTTGATACCACTGCTTTCTCTGCGTTGATACCACTGCTTACTCTGCGT
>anonymous
AAAAAAAAAAAAAAAAAAGTACTCTGCGTTGATACCCACTGCTT
>anonymous
AAAAAAAAAAAAAAAAAAGTACTCTGCGTTGATACCGCCGCTTACTCTGCGTTGATACCACTGCTTAC
>anonymous
AAAAAAAAAAAAAAAAAANNNNNAAGTACTCTGCGTTGATACCACTGCTTT
>anonymous
AAAAAAAAAAAAAAAAAANNNNNNNNAGTACTCTGCGTTGATACCACTGCTTT
>anonymous
AAAAAAAAAAAAAAAAAATACTCTGCGTTGATACCACTGCTTT
>anonymous
AAAAAAAAAAAAAAAAAATACTCTGCGTTGATACCCACTGCTT
>anonymous
AAAAAAAAAAAAAAAAACAAAAAAAAAAAAAAAAAAAAAAAAGTACTCTGCGTTGATACCCACTGCTT
>anonymous
AAAAAAAAAAAAAAAAACAAAAAAAAAAAGTACTCTGCGTTGATACCACTGCTTT
>anonymous
AAAAAAAAAAAAAAAAACAAGTACTCTGCGTTGATACCACTGCTTCCCATG
>anonymous
AAAAAAAAAAAAAAAAACCAAAAAAAAAAAAAAAAAAAAAAAAGTACTCTGCGTTGATACCACTGCTTT
>anonymous
AAAAAAAAAAAAAAAAAGAAAAAAAAAAAAAAAAAGTACTCTGCGTTGATACCCACTGCTT
>anonymous
AAAAAAAAAAAAAAAAAGAAAAAAAAAAAAAAGTACTCTGCGTTGATACCCACTGCTT
>anonymous
AAAAAAAAAAAAAAAAAGAAAAAAAAAAAGTACTCTGCGTTGATACCACTGCTTT
>anonymous
AAAAAAAAAAAAAAAAAGAAAAAAAAAAGTACTCTGCGTTGATACCACTGCTTT
>anonymous
AAAAAAAAAAAAAAAAAGAAAAAAAAAAGTACTCTGCGTTGATACCCACTGCTT
>anonymous
AAAAAAAAAAAAAAAAAGAAAAAAAAAGTACTCTGCGTTGATACCCACTGCTT
>anonymous
AAAAAAAAAAAAAAAAAGAAAAAAAAGTACTCTGCGTTGATACCACTGCTTT
>anonymous
AAAAAAAAAAAAAAAAAGAAAAAAAGTACTCTGCGTTGATACCACTGCTTT
>anonymous
AAAAAAAAAAAAAAAAAGAAAAAGTACTCTGCGTTGATACCACTGCTTT
>anonymous
AAAAAAAAAAAAAAAAAGAAAAAGTACTCTGCGTTGATACCCACTGCTT
>anonymous
AAAAAAAAAAAAAAAAAGAGTACTCTGCGTTGATACCACTGCTTT
>anonymous
AAAAAAAAAAAAAAAAAGTACTCTGCCCATGTACTCTGCGTTGATACCACTGCTTT
>anonymous
AAAAAAAAAAAAAAAAAGTACTCTGCGCTGATACCACTGCTTACTCTGCGTTGATACCACTGCTTACTCTGCGTT
>anonymous
AAAAAAAAAAAAAAAAAGTACTCTGCGTTGATACCACTGCTTACTCTGCGTTGATACCACTGCTTAC
>anonymous
AAAAAAAAAAAAAAAAAGTACTCTGCGTTGATACCACTGCTTACTCTGCGTTGATACCACTGCTTACTCTGCG
>anonymous
AAAAAAAAAAAAAAAAAGTACTCTGCGTTGATACCACTGCTTACTCTGCGTTGATACCACTGCTTACTCTGCGT
>anonymous
AAAAAAAAAAAAAAAAAGTACTCTGCGTTGATACCACTGCTTACTCTGCGTTGATACCACTGCTTACTCTGCGTT
>anonymous
AAAAAAAAAAAAAAAAAGTACTCTGCGTTGATACCACTGCTTACTCTGCGTTGATACCACTGCTTGCT
>anonymous
AAAAAAAAAAAAAAAAAGTACTCTGCGTTGATACCACTGCTTACTCTGCGTTGATACCACTGTTTACTCTGCGT
>anonymous
AAAAAAAAAAAAAAAAAGTACTCTGCGTTGATACCACTGCTTCCCATG
>anonymous
AAAAAAAAAAAAAAAAAGTACTCTGCGTTGATACCACTGCTTG
>anonymous
AAAAAAAAAAAAAAAAAGTACTCTGCGTTGATACCACTGCTTT
>anonymous
AAAAAAAAAAAAAAAAAGTACTCTGCGTTGATACCCACTGCTT
>anonymous
AAAAAAAAAAAAAAAAAGTTACTCTGCGTTGATACCACTTGCTT
>anonymous
AAAAAAAAAAAAAAAAANANNNNNAAGTACTCTGCGTTGATACCACTGCTTT
>anonymous
AAAAAAAAAAAAAAAAANNNAAAAAAAAAAAAAAAAANNNNNNNAAGTACTCTGCGTTGATACCACTGCTTT
>anonymous
AAAAAAAAAAAAAAAAANNNNNNNAAGTACTCTGCGTTGATACCCACTGCTT
>anonymous
AAAAAAAAAAAAAAAAATACTCTGCGTTGATACCACTGCTTT
>anonymous
AAAAAAAAAAAAAAAAATGTACTCTGCGTTGATACCACTGCTTT
>anonymous
AAAAAAAAAAAAAAAACAAAAAAAAAAAATAAAAAAAAAAAGTACTCTGCGTTGATACCCACTGCTT
>anonymous
AAAAAAAAAAAAAAAACAAAAAAAAAAAGTACTCTGCGTTGATACCACTGCTTT
>anonymous
AAAAAAAAAAAAAAAACCCCCCCAAAAAAAAAAAAAAAAAAAAAAAAAGTACTCTGCGTTGATACCACTGCTTT
>anonymous
AAAAAAAAAAAAAAAAGAAAAAAAAAAAAGTACTCTGCGTTGATACCCACTGCTT
>anonymous
AAAAAAAAAAAAAAAAGAAAAAAAAAAAGTACTCTGCGTTGATACCACTGCTTT
>anonymous
AAAAAAAAAAAAAAAAGAAAAAAAAAAAGTACTCTGCGTTGATACCCACTGCTT
>anonymous
AAAAAAAAAAAAAAAAGAAAAAAAAAAGTACTCTGCGTTGATACCCACTGCTT
>anonymous
AAAAAAAAAAAAAAAAGAAAAAAAAAGTACTCTGCGTTGATACCACTGCTTT
>anonymous
AAAAAAAAAAAAAAAAGAAAAAAAAGTACTCTGCGTTGATACCACTGCTTT
>anonymous
AAAAAAAAAAAAAAAAGAAAAAAAGTACTCTGCGTTGATACCACTGCTTT
>anonymous
AAAAAAAAAAAAAAAAGAAAAAAGTACTCTGCGTTGATACCCACTGCTT
>anonymous
AAAAAAAAAAAAAAAAGAAAAAGTACTCTGCGTTGATACCACTGCTTT
>anonymous
AAAAAAAAAAAAAAAAGAAAGTACTCTGCGTTGATACCACTGCTTCCCATG
>anonymous
AAAAAAAAAAAAAAAAGAATAGTACTCTGCGTTGATACCACTGCTTACTCTGCGTTGATACCACTGCTT
>anonymous
AAAAAAAAAAAAAAAAGAGAGTACTCTGCGTTGATACCACTGCTTCCCATG
>anonymous
AAAAAAAAAAAAAAAAGTACTCTGCGTTGATACCACTGCTTACTCAGCGTTGATACCACTGCTTACTCAGCGTTG
>anonymous
AAAAAAAAAAAAAAAAGTACTCTGCGTTGATACCACTGCTTACTCTGCGTTGATACCACTGC
>anonymous
AAAAAAAAAAAAAAAAGTACTCTGCGTTGATACCACTGCTTACTCTGCGTTGATACCACTGCTTACTCT
>anonymous
AAAAAAAAAAAAAAAAGTACTCTGCGTTGATACCACTGCTTACTCTGCGTTGATACCACTGCTTACTCTGCGTT
>anonymous
AAAAAAAAAAAAAAAAGTACTCTGCGTTGATACCACTGCTTACTCTGCGTTGATACCACTGCTTACTCTGCGTTG
>anonymous
AAAAAAAAAAAAAAAAGTACTCTGCGTTGATACCACTGCTTCCCATGT
>anonymous
AAAAAAAAAAAAAAAAGTACTCTGCGTTGATACCACTGCTTCCTCTGCGTTGATACCACTGCTTACTCTGCGTTG
>anonymous
AAAAAAAAAAAAAAAAGTACTCTGCGTTGATACCACTGCTTT
>anonymous
AAAAAAAAAAAAAAAAGTACTCTGCGTTGATACCCACTGCTT
>anonymous
AAAAAAAAAAAAAAAAGTACTCTGCGTTGATACCCCATGTACTCTGCGTTGATACCCACTGCTT
>anonymous
AAAAAAAAAAAAAAAAGTACTCTGGGTTGATACCACTGCTTACTCTGCGTTGATACCACTGCTACTCTGCGTTGA
>anonymous
AAAAAAAAAAAAAAAAGTATTCTGCGTTGATACCACTGCTTACTCTGCGTTGATACCACTGCTACTCTGCGTTGA
>anonymous
AAAAAAAAAAAAAAAANNAAAAAAAAAGTACTCTGCGTTGATACCACTGCTTT
>anonymous
AAAAAAAAAAAAAAAANNAGAAAAAAAGTACTCTGCGTTGATACCACTGCTTT
>anonymous
AAAAAAAAAAAAAAAATAAAAAAAAAAAGTACTCTGCGTTGATACCACTGCTTT
>anonymous
AAAAAAAAAAAAAAAATAAAAAAAAAAAGTACTCTGCGTTGATACCCACTGCTT
>anonymous
AAAAAAAAAAAAAAAATAAAAAAAAGTACTCTGCGTTGATACCACTGCTTT
>anonymous
AAAAAAAAAAAAAAAATAAAAAAAGAACTTTGCGTTGATACCACCCCATGTACTCTGCGTTGATACCACTGCTTT
>anonymous
AAAAAAAAAAAAAAAATACTCTGCGTTGATACCACTGCTTCCCATGTACTCTGCGTTGATACCACTGCTTCCCAT
>anonymous
AAAAAAAAAAAAAAAATTTAAAAAAAAAAAAAAAAAAAAAAAAGTACTCTGCGTTGATACCCACTGCTT
>anonymous
AAAAAAAAAAAAAAACAAAAAAAAAAAAAAAAAAAAAAAAAAGTACTCTGCGTTGATACCACTGCTTT
>anonymous
AAAAAAAAAAAAAAACAAAAAAAAAAAAAAGTACTCTGCGTTGATACCACTGCTTT
>anonymous
AAAAAAAAAAAAAAACAAAAAAAAAAAGTACTCTGCGTTGATACCACTGCTTT
>anonymous
AAAAAAAAAAAAAAACAAAAAAAAAAAGTACTCTGCGTTGATACCCACTGCTT
>anonymous
AAAAAAAAAAAAAAACAAAAAAAAAAGTACTCTGCGTTGATACCACTGCTTT
>anonymous
AAAAAAAAAAAAAAACAAAAAAAAGTACTCTGCGTTGAGACCACCCCATGTACTCTGCGTTGATACCCACTGCTT
>anonymous
AAAAAAAAAAAAAAACACGAAAGTACTCTGCGTTGATACCACTGCTTT
>anonymous
AAAAAAAAAAAAAAACGAAAAAAAAAAAAAAAAAAAAAAAAAAGTACTCTGCGTTGATACCACTGCTTT
>anonymous
AAAAAAAAAAAAAAAGAAAAAAAAAAAAAAAGTACTCTGCGTTGATACCCACTGCTT
>anonymous
AAAAAAAAAAAAAAAGAAAAAAAAAAAAAAGTACTCTGCGTTGATACCACTGCTTT
>anonymous
AAAAAAAAAAAAAAAGAAAAAAAAAAAAAGTACTCTGCGTTGATACCACTGCTTT
>anonymous
AAAAAAAAAAAAAAAGAAAAAAAAAAAAGTACTCTGCGTTGATACCACTGCTTT
>anonymous
AAAAAAAAAAAAAAAGAAAAAAAAAAAAGTACTCTGCGTTGATACCCACTGCTT
>anonymous
AAAAAAAAAAAAAAAGAAAAAAAAAAAGTACTCTGCGTTGATACCACTGCTTT
>anonymous
AAAAAAAAAAAAAAAGAAAAAAAAAAAGTACTCTGCGTTGATACCCACTGCTT
>anonymous
AAAAAAAAAAAAAAAGAAAAAAAAAAGTACTCTGCGTTGATACCACTGCTTT
>anonymous
AAAAAAAAAAAAAAAGAAAAAAAAAAGTACTCTGCGTTGATACCCACTGCTT
>anonymous
AAAAAAAAAAAAAAAGAAAAAAAAAATGTACTCTGCGTTGATACCACTGCTTT
>anonymous
AAAAAAAAAAAAAAAGAAAAAAGTACTCTGCGTTGATACCACTGCTTT
>anonymous
AAAAAAAAAAAAAAAGAACTCTGCCCATGTACTCTGCGTTGATACCACTGCTTT
>anonymous
AAAAAAAAAAAAAAAGAACTCTGCGTTGATACCACTGCTTACTCTGCGTTGATACCACTGCTTACTCTGCGTT
>anonymous
AAAAAAAAAAAAAAAGAAGTACTCTGCGTTGATACCACTGCTTACTCTGCGTTGATACCACTGCTTACT
>anonymous
AAAAAAAAAAAAAAAGAGTACTCTGCGTTGATACCCACTGCTT
>anonymous
AAAAAAAAAAAAAAAGGAAAAAAAAAAAAAAAAAAAAAAAAAGTACTCTGCGTTGATACCACTGCTTT
>anonymous
AAAAAAAAAAAAAAAGGTACTCTGCGTTGATACCCACTGCTT
>anonymous
AAAAAAAAAAAAAAAGTACTCAGCGTTGATACCACTGCTTACTCTGCGTTGATACCACTGCTTACTCTGCGTTGA
>anonymous
AAAAAAAAAAAAAAAGTACTCCGCGTTGATACCACTGCTTACTCTGCGTTGATACCACTGCTTACTCTGCGTTGA
>anonymous
AAAAAAAAAAAAAAAGTACTCTGCGTTGATACCACTGCTTACTCTGCGTTGATACCACTGCTTACTCTGCGTT
>anonymous
AAAAAAAAAAAAAAAGTACTCTGCGTTGATACCACTGCTTACTCTGCGTTGATACCACTGCTTACTCTGCGTTGA
>anonymous
AAAAAAAAAAAAAAAGTACTCTGCGTTGATACCACTGCTTACTGCTTACTCTGCGTTGATACCATTGCTTACTCT
>anonymous
AAAAAAAAAAAAAAAGTACTCTGCGTTGATACCACTGCTTAGATCGGAAGAGCTCGTATGCCGTCTTCTGCTTGA
>anonymous
AAAAAAAAAAAAAAAGTACTCTGCGTTGATACCACTGCTTT
>anonymous
AAAAAAAAAAAAAAAGTACTCTGCGTTGATACCACTGCTTTCTCTGCGTTGATACCACAGCTTACTCTGCGTTGA
>anonymous
AAAAAAAAAAAAAAAGTACTCTGCGTTGATACCCACTGCTT
>anonymous
AAAAAAAAAAAAAAAGTACTCTGCGTTGATACCCCCATGTACTCTGCGTTGATACCACTGCTTT
>anonymous
AAAAAAAAAAAAAAAGTACTCTGCGTTGATGCCACTGCTTACTCTGCGTTGATACCACTGCTTACTCTGCGTTGA
>anonymous
AAAAAAAAAAAAAAAGTACTCTGGGTTGATACCACTGTTTACTCTGCGTTGATACCACTGCTT
>anonymous
AAAAAAAAAAAAAAANNAAAAAAAAAAAGTACTCTGCGTTGATACCACTGCTTT
>anonymous
AAAAAAAAAAAAAAATAAAAAAAAAAAAAAAAAAAAAAAGTACTCTGCGTTGATACCCACTGCTT
>anonymous
AAAAAAAAAAAAAAATAAAAAAAAAAAGTACTCTGCGTTGATACCACTGCTTT
>anonymous
AAAAAAAAAAAAAAATAAAAAAAAAAAGTACTCTGCGTTGATACCCACTGCTT
>anonymous
AAAAAAAAAAAAAAATATAAAAAAAAAGTACTCTGCGTTGATACCCACTGCTT
>anonymous
AAAAAAAAAAAAAACAAAAAAAAAAAGTACTCTGCGTTGATACCACTGCTTT
>anonymous
AAAAAAAAAAAAAACACAAAAAAAAAAAGTACTCTGCGTTGATACCACTGCTTT
>anonymous
AAAAAAAAAAAAAACATAAAAAAAAAAAGTACTCTGCGTTGATACCACTGCTTT
>anonymous
AAAAAAAAAAAAAAGAAAAAAAAAAAAAAGTACTCTGCGTTGATACCCACTGCTT
>anonymous
AAAAAAAAAAAAAAGAAAAAAAAAAAAAGTACTCTGCGTTGATACCACTGCTTT
>anonymous
AAAAAAAAAAAAAAGAAAAAAAAAAAAAGTACTCTGCGTTGATACCCACTGCTT
>anonymous
AAAAAAAAAAAAAAGAAAAAAAAAAAAGTACTCTGCGTTGATACCACTGCTTT
>anonymous
AAAAAAAAAAAAAAGAAAAAAAAAAAGTACTCTGCGTTGATACCACTGCTTT
>anonymous
AAAAAAAAAAAAAAGAAAAAAAAAAAGTACTCTGCGTTGATACCCACTGCTT
>anonymous
AAAAAAAAAAAAAAGAAAAAGAGTACTCTGCGTTGATACCCACTGCTT
>anonymous
AAAAAAAAAAAAAAGAAGTACTCTGGGTTGATACCACTGCTTACTCTGCGTTGATACCACTGCTTACTCTGCGTT
>anonymous
AAAAAAAAAAAAAAGAATAGTACTCTGCGTTGATACCACTGCTTACTCTGCGTTGATACCACTGCTTACTCTGCG
>anonymous
AAAAAAAAAAAAAAGAGTACTCTGCGTTGATACCACTGCTTT
>anonymous
AAAAAAAAAAAAAAGGAAAAAAAAAAAAAAAAAAAAAAAAAAAGTACTCTGCGTTGATACCCACTGCTT
>anonymous
AAAAAAAAAAAAAAGGGCCCCACCCCAAAAAAAAAAAAAAAAAAAAAAGTACTCTGCGTTGATACCCACTGCTT
>anonymous
AAAAAAAAAAAAAAGTACTCTACGTTGATACCACTGCTTACTCTGCGTTGATACCAATGCTTACTCTGCGTTGAT
>anonymous
AAAAAAAAAAAAAAGTACTCTGCGGGGATACCACTGCTTACTCTGCGTTGATACCACTGCT
>anonymous
AAAAAAAAAAAAAAGTACTCTGCGTTGATACCACTCTTCCCATGTACTCTGCGTTGATACCACTGCTTT
>anonymous
AAAAAAAAAAAAAAGTACTCTGCGTTGATACCACTGCTTACTCTGCGTTAATACCACTGCTTACTCTGCGTTGAT
>anonymous
AAAAAAAAAAAAAAGTACTCTGCGTTGATACCACTGCTTACTCTGCGTTGATACCACT
>anonymous
AAAAAAAAAAAAAAGTACTCTGCGTTGATACCACTGCTTACTCTGCGTTGATACCACTGCT
>anonymous
AAAAAAAAAAAAAAGTACTCTGCGTTGATACCACTGCTTACTCTGCGTTGATACCACTGCTTACTCTGCG
>anonymous
AAAAAAAAAAAAAAGTACTCTGCGTTGATACCACTGCTTACTCTGCGTTGATACCACTGCTTACTCTGCGTTGA
>anonymous
AAAAAAAAAAAAAAGTACTCTGCGTTGATACCACTGCTTACTCTGCGTTGATACCACTGCTTACTCTGCGTTGAT
>anonymous
AAAAAAAAAAAAAAGTACTCTGCGTTGATACCACTGCTTACTCTGCGTTGATACCACTGCTTACTCTGCGTTGTT
>anonymous
AAAAAAAAAAAAAAGTACTCTGCGTTGATACCACTGCTTACTCTGCGTTGGATACCACTGCTT
>anonymous
AAAAAAAAAAAAAAGTACTCTGCGTTGATACCACTGCTTCCCATG
>anonymous
AAAAAAAAAAAAAAGTACTCTGCGTTGATACCACTGCTTCCCATGTACTCTGCGTTGAT
>anonymous
AAAAAAAAAAAAAAGTACTCTGCGTTGATACCACTGCTTT
>anonymous
AAAAAAAAAAAAAAGTACTCTGCGTTGATACCCACTGCTT
>anonymous
AAAAAAAAAAAAAAGTACTCTGCGTTGATACCCCATGTACTCTGCGTTGATACCACTGCTTT
>anonymous
AAAAAAAAAAAAAAGTACTCTGCGTTGATTCCACTGCTTACTCTGCGTTGATACCACTGCTTACTCTGCGTTGAT
>anonymous
AAAAAAAAAAAAAAGTACTCTGTGTTGATACCACTGCTTACTCTGCGTTGATACCACTGCTTACTCTGC
>anonymous
AAAAAAAAAAAAAANAAAAAAAAAAAGTACTCTGCGTTGATACCACTGCTTT
>anonymous
AAAAAAAAAAAAAANNNNNNNNNGTACTCTGCGTTGATACCACTGCTTT
>anonymous
AAAAAAAAAAAAAATAAAAAAAAAAAAAGTACTCTGCGTTGATACCACTGCTTT
>anonymous
AAAAAAAAAAAAAATAAAAAAAAAAAGTACTCTGCGTTGATACCACTGCTTT
>anonymous
AAAAAAAAAAAAAATCGAAAAAAAAAAAAAAAAAAAAAAAAAAGTACTCTGCGTTGATACCACTGCTTT
>anonymous
AAAAAAAAAAAAAATGCTCTGCGTTGATACCACTGCTTACTCTGCGTTGATACCACTGCT
>anonymous
AAAAAAAAAAAAAATTTATTTTTAAACAAAAAAAAAAAAAAAAAAAAAAGTACTCTGCGTTGATACCCACTGCTT
>anonymous
AAAAAAAAAAAAACAAAAAAAAAAAAAAAAAAAAAAAAAAAAGTACTCTGCGTTGATACCACTGCTTT
>anonymous
AAAAAAAAAAAAACAAAAAAAAAAAAAAAAAAAAAAAAAAAGTACTCTGCGTTGATACCCACTGCTT
>anonymous
AAAAAAAAAAAAACAAAAAAAAAAAAAAAAAAAAAAAGTACTCTGCGTTGATACCCACTGCTT
>anonymous
AAAAAAAAAAAAACAAAAAAAAAAAAAAGTACTCTGCGTTGATACCACTGCTTT
>anonymous
AAAAAAAAAAAAACAAAAAAAAAAAGTACTCTGCGTTGATACCACTGCTTT
>anonymous
AAAAAAAAAAAAACAAAAAAAAAAAGTACTCTGCGTTGATACCCACTGCTT
>anonymous
AAAAAAAAAAAAACAAAAGTACTCTGCGTTGATACCCACTGCTT
>anonymous
AAAAAAAAAAAAACCAAAAAAAAAAAAAAAAAAAAAAAAAAAGTACTCTGCGTTGATACCACTGCTTT
>anonymous
AAAAAAAAAAAAACCCAAAAAAAAAAAAAAAAAAAAAAAAAAGTACTCTGCGTTGATACCCACTGCTT
>anonymous
AAAAAAAAAAAAACCCATTTTCGAAAAAAAAAAAAAAAAAAAAAAAAAAGTACTCTGCGTTGATACCACTGCTTT
>anonymous
AAAAAAAAAAAAACCCATTTTTTTAAAAAAAAAAAAAAAAAAAAAAAAGTACTCTGCGTTGATACCCACTGCTT
>anonymous
AAAAAAAAAAAAACCCCCCGGCAAAAAAAAAAAAAAAAAAAAAAAAAAAGTACTCTGCGTTGATACCACTGCTTT
>anonymous
AAAAAAAAAAAAACGAAAAAAAAAAAAAAAAAAGTACTCTGCGTTGATACCACTGCTTT
>anonymous
AAAAAAAAAAAAACTAAAAAAAAAAAAAAAAAAAAAAAAAGTACTCTGCGTTGATACCACTGCTTT
>anonymous
AAAAAAAAAAAAAGAAAAAAAAAAAAAAAAAAAAAAAAAAAAGTACTCTGCGTTGATACCACTGCTTT
>anonymous
AAAAAAAAAAAAAGAAAAAAAAAAAAAAAAGTACTCTGCGTTGATACCACTGCTTT
>anonymous
AAAAAAAAAAAAAGAAAAAAAAAAAAAAGTACTCTGCGTTGATACCACTGCTTT
>anonymous
AAAAAAAAAAAAAGAAAAAAAAAAAAAGTACTCTGCGTTGATACCACTGCTTT
>anonymous
AAAAAAAAAAAAAGAAAAAAAAAAAAAGTACTCTGCGTTGATACCCACTGCTT
>anonymous
AAAAAAAAAAAAAGAAAAAAAAAAAAGTACTCTGCGTTGATACCACTGCTTT
>anonymous
AAAAAAAAAAAAAGAAAAAAAAAAAGTACTCTGCGTTGATACCACTGCTTT
>anonymous
AAAAAAAAAAAAAGAAAAAAAAAAAGTACTCTGCGTTGATACCCACTGCTT
>anonymous
AAAAAAAAAAAAAGAAAAAAAAAAGTTACTCTGCGTTGATACCCACTGCTT
>anonymous
AAAAAAAAAAAAAGAAAAAAAAAGTACTCTGCGTTGATACCACTGCTTT
>anonymous
AAAAAAAAAAAAAGAACTCTGCGTTGATACCACTGCTTACTCTGCGTTGATACAACTGCT
>anonymous
AAAAAAAAAAAAAGAAGTACTCTGCGTTGATACCACTGCTTAGATCGGAAGAGCTCGTATGCCGTCTTCTGCTTG
>anonymous
AAAAAAAAAAAAAGCCCCATGTACTCTGCGTTGATACCACTGCTTT
>anonymous
AAAAAAAAAAAAAGCCCTTTTTAAAAAAAAAAAAAAAAAAAAAAAAAAAGTACTCTGCGTTGATACCACTGCTTT
>anonymous
AAAAAAAAAAAAAGGCACTCTGCGTTGATACCACTGCTTTCTCTGCGTTGATACCACTGCTTACTCTGCGTTGA
>anonymous
AAAAAAAAAAAAAGGTTTTTAAAAAAAAAAAAAAAAAAAAAAAAAAAAGTACTCTGCGTTGATACCACTGCTTT
>anonymous
AAAAAAAAAAAAAGTACTCTGCGTTGATACCACTGCTTACTCTGCG
>anonymous
AAAAAAAAAAAAAGTACTCTGCGTTGATACCACTGCTTACTCTGCGTTGATACCACTG
>anonymous
AAAAAAAAAAAAAGTACTCTGCGTTGATACCACTGCTTACTCTGCGTTGATACCACTGC
>anonymous
AAAAAAAAAAAAAGTACTCTGCGTTGATACCACTGCTTACTCTGCGTTGATACCACTGCT
>anonymous
AAAAAAAAAAAAAGTACTCTGCGTTGATACCACTGCTTAGATCGGAAGAGCTCGTATGCCGTCTTCTGCTTGAAA
>anonymous
AAAAAAAAAAAAAGTACTCTGCGTTGATACCACTGCTTC
>anonymous
AAAAAAAAAAAAAGTACTCTGCGTTGATACCACTGCTTT
>anonymous
AAAAAAAAAAAAAGTACTCTGCGTTGATACCCACTGCTT
>anonymous
AAAAAAAAAAAAANAAGCCCCATGTACTCTGCGTTGATACCCACTGCTT
>anonymous
AAAAAAAAAAAAANNNNNNNANAATACTCTGCGTTGATACCACTGCTTT
>anonymous
AAAAAAAAAAAAANNNNNNNNNNGTACTCTGCGTTGATACCACTGCTTT
>anonymous
AAAAAAAAAAAAATAAAAAAAAAAAAAAAAAAAAAAAAAAAGTACTCTGCGTTGATACCACTGCTTT
>anonymous
AAAAAAAAAAAAATAAAAAAAAAAAAAAAGTACTCTGCGTTGATACCACTGCTTT
>anonymous
AAAAAAAAAAAAATAAAAAAAAAAAGTACTCTGCGTTGATACCCACTGCTT
>anonymous
AAAAAAAAAAAAATACAAAAAAAAAAAGTACTCTGCGTTGATACCCACTGCTT
>anonymous
AAAAAAAAAAAAATGGTTCGCGCCCGCTGATTACGCGGCCAGTCCCCATGTACTCTGCGTTGATACCCACTGCTT
>anonymous
AAAAAAAAAAAAATTTTTTAAAAAAAAAAAAAAAAAAAAAAAAAAAAGTACTCTGCGTTGATACCCACTGCTT
>anonymous
AAAAAAAAAAAAATTTTTTTTTAATCATCAAAAAAAAAAAAAAAAAAAAGTACTCTGCGTTGATACCCACTGCTT
>anonymous
AAAAAAAAAAAACAAAAAAAAAAAAAAAAAAAAAAAAAAAAAGTACTCTGCGTTGATACCACTGCTTT
>anonymous
AAAAAAAAAAAACAAAAAAAAAAAAAAAGTACTCTGCGTTGATACCACTGCTTT
>anonymous
AAAAAAAAAAAACAAACTAAAAAAAAAAAAAAAAAAAAAAAAGTACTCTGCGTTGATACCCACTGCTT
>anonymous
AAAAAAAAAAAACCAAAAAAAAAAAAAAAAAAAAAAAAAAAAGTACTCTGCGTTGATACCCACTGCTT
>anonymous
AAAAAAAAAAAACCCCCCTTTTTAAAAAAAAAAAAAAAAAAAAAAAAAAGTACTCTGCGTTGATACCCACTGCTT
>anonymous
AAAAAAAAAAAAGAAAAAAAAAAAAAAAAAAAAAAAAGTACTCTGCGTTGATACCACTGCTTT
>anonymous
AAAAAAAAAAAAGAAAAAAAAAAAAAAAAAAGTACTCTGCGTTGATACCACTGCTTT
>anonymous
AAAAAAAAAAAAGAAAAAAAAAAAAAAAAGTACTCTGCGTTGATACCACTGCTTT
>anonymous
AAAAAAAAAAAAGAAAAAAAAAAAAAAAGTACTCTGCGTTGATACCACTGCTTT
>anonymous
AAAAAAAAAAAAGAAAAAAAAAAAAAAGTACTCTGCGTTGATACCACTGCTTT
>anonymous
AAAAAAAAAAAAGAAAAAAAAAAAAAAGTACTCTGCGTTGATACCCACTGCTT
>anonymous
AAAAAAAAAAAAGAAAAAAAAAAAAAGTACTCTGCGTTGATACCACTGCTTT
>anonymous
AAAAAAAAAAAAGAAAAAAAAAAAGTACTCTGCGTTGATACCACTGCTTT
>anonymous
AAAAAAAAAAAAGAAAAAAAAAAGTACTCTGCGTTGATACCACTGCTTT
>anonymous
AAAAAAAAAAAAGAAAAAAAGTACTCTGCGTTGATACCACTGCTTCCCATG
>anonymous
AAAAAAAAAAAAGAAAAAAAGTACTCTGCGTTGATACCACTGCTTT
>anonymous
AAAAAAAAAAAAGAAAAAAAGTACTCTGCGTTGATACCACTGCTTTCTCTGCGTTGATACCACTGCTTACTCTGC
>anonymous
AAAAAAAAAAAAGAAAAAGTACTCTGCGTTGATACCACTGCTTT
>anonymous
AAAAAAAAAAAAGAGAAAAAAAAAAAAAAAAAAAAAAAAAAAAGTACTCTGCGTTGATACCCACTGCTT
>anonymous
AAAAAAAAAAAAGAGAAAAAGTACTCTGCGTTGATACCCACTGCTT
>anonymous
AAAAAAAAAAAAGGAAAAAAAAAAAAAAAAAAAAAAAGTACTCTGCGTTGATACCACTGCTTT
>anonymous
AAAAAAAAAAAAGGCGCCCTTTCAAAAAAAAAAAAAAAAAAAAAAAAAAGTACTCTGCGTTGATACCCACTGCTT
>anonymous
AAAAAAAAAAAAGGGGGGAAGAAAAAAAAAAAAAAAAGAAAAAAAAAAAGTACTCTGCGTTGATACCACTGCTTT
>anonymous
AAAAAAAAAAAAGGTACTCTGCGTTGATACCACTGCTTT
>anonymous
AAAAAAAAAAAAGTAACTGAAAAAAAAAAAAAAAAAAAAAAAAAGTACTCTGCGTTGATACCACTGCTTT
>anonymous
AAAAAAAAAAAAGTACTCTGCGTAGATACCACTGCTTACTCTGCGTTGATACCACTGCT
>anonymous
AAAAAAAAAAAAGTACTCTGCGTTGATACCACTGCTACTCTGCGTTGATACCACTGCT
>anonymous
AAAAAAAAAAAAGTACTCTGCGTTGATACCACTGCTTACCACTGCTTACTCTGCGTTGATACCACTGCTTACTCT
>anonymous
AAAAAAAAAAAAGTACTCTGCGTTGATACCACTGCTTACTCTGCGTTGATA
>anonymous
AAAAAAAAAAAAGTACTCTGCGTTGATACCACTGCTTACTCTGCGTTGATACCACTGC
>anonymous
AAAAAAAAAAAAGTACTCTGCGTTGATACCACTGCTTACTCTGCGTTGATACCACTGCT
>anonymous
AAAAAAAAAAAAGTACTCTGCGTTGATACCACTGCTTACTCTGCGTTGATATCACTGCT
>anonymous
AAAAAAAAAAAAGTACTCTGCGTTGATACCACTGCTTCCTCTGCGTTGATACCACTGCT
>anonymous
AAAAAAAAAAAAGTACTCTGCGTTGATACCACTGCTTGCTCTGCGTTGATACCACTGCT
>anonymous
AAAAAAAAAAAAGTACTCTGCGTTGATACCACTGCTTT
>anonymous
AAAAAAAAAAAAGTACTCTGCGTTGATACCACTGCTTTCTCTGCGTTGATACCACTGCT
>anonymous
AAAAAAAAAAAAGTACTCTGCGTTGATACCCACTGCTT
>anonymous
AAAAAAAAAAAAGTACTCTGTGTTGATACCACTGCTTACTCTGCGTTGATACCACTGCT
>anonymous
AAAAAAAAAAAANAAAAAAAAAAAGTACTCTGCGTTGATACCACTGCTTT
>anonymous
AAAAAAAAAAAANNNNNNNAAAGTACTCTGCGTTGATACCCACTGCTT
>anonymous
AAAAAAAAAAAATAAAAAAAAAAAAGTACTCTGCGTTGATACCACTGCTTT
>anonymous
AAAAAAAAAAAATAAAAAAAAAAAGTACTCTGCGTTGATACCACTGCTTT
>anonymous
AAAAAAAAAAAATAAAAAAAGGTACTCTGCGTTGATACCACTGCTTT
>anonymous
AAAAAAAAAAAATACCAAAAAAAAAAAAAAAAAAAAAAAAAAGTACTCTGCGTTGATACCCACTGCTT
>anonymous
AAAAAAAAAAAATACTCTGCGTTGATACCACTGCTTT
>anonymous
AAAAAAAAAAAATATAAAAAAAAAAAGTACTCTGCGTTGATACCACTGCTTT
>anonymous
AAAAAAAAAAAATTAAAAAAAAAAAAAAAAAAAAAAAAAGTACTCTGCGTTGATACCCACTGCTT
>anonymous
AAAAAAAAAAAATTGGCCAAAAAAAAAAAAAAAAAAAAAAAAAGTACTCTGCGTTGATACCACTGCTTT
>anonymous
AAAAAAAAAAAATTTATTTTTAAAAAAAAAAAAAAAAAAAAAAAAAAAAGTACTCTGCGTTGATACCCACTGCTT
>anonymous
AAAAAAAAAAAATTTTAAAAAAAAAAAAAAAAAAAAAAAAAAAGTACTCTGCGTTGATACCACTGCTTT
>anonymous
AAAAAAAAAAAATTTTTAAAAAAAAAAAAAAAAAAAAAAAAAAAAAGTACTCTGCGTTGATACCACTGCTTT
>anonymous
AAAAAAAAAAAATTTTTAAAAAAAAAAAAAAAAAAAAAAAAAAAAAGTACTCTGCGTTGATACCCACTGCTT
>anonymous
AAAAAAAAAAAATTTTTGAAAATTTAAAAAAAAAAAAAAAAAAAAAAAAGTACTCTGCGTTGATACCCACTGCTT
>anonymous
AAAAAAAAAAACAAAAAAAAAAAAAAAAAAAAAAAAAAAAAAGTACTCTGCGTTGATACCCACTGCTT
>anonymous
AAAAAAAAAAACAAAAAAAAAAAAAAAAAAAAAAAAAAAAAGTACTCTGCGTTGATACCACTGCTTT
>anonymous
AAAAAAAAAAACAAAAAAAAAAAAAAAAAAAAAAAAAAAAGTACTCTGCGTTGATACCACTGCTTT
>anonymous
AAAAAAAAAAACAAAAAAAAAAAAAAAAAAAAAAAAAAAGTACTCTGCGTTGATACCCACTGCTT
>anonymous
AAAAAAAAAAACAAAAAAAAAAAAAAAAGTACTCTGCGTTGATACCCACTGCTT
>anonymous
AAAAAAAAAAACAAAAAAAAAAAAAAGTACTCTGCGTTGATACCACTTGCTTT
>anonymous
AAAAAAAAAAACAAAAAAAAAAAAAGTACTCTGCGTTGATACCACTGCTTT
>anonymous
AAAAAAAAAAACAAAAAAAAAAAGTACTCTGCGTTGATACCACTGCTTT
>anonymous
AAAAAAAAAAACAAAAAAAAAAAGTACTCTGCGTTGATACCCACTGCTT
>anonymous
AAAAAAAAAAACAATTAAACCCAAAAAAAAAAAAAAAAAAAAAAAGTACTCTGCGTTGATACCACTGCTTT
>anonymous
AAAAAAAAAAACACAAAAAAAAAAAAAAAAAAAAAAAAAAAAAGTACTCTGCGTTGATACCACTGCTTT
>anonymous
AAAAAAAAAAACCAAAAAAAAAAAAAAAAAAAAAAAAAAAAAGTACTCTGCGTTGATACCCACTGCTT
>anonymous
AAAAAAAAAAACCAAAAAAAAAAAAAAAAAAAAAAAGTACTCTGCGTTGATACCACTGCTTT
>anonymous
AAAAAAAAAAACCAAACCCCGAAAAAAAAAAAAAAAAAAAAAAGTACTCTGCGTTGATACCACTGCTTT
>anonymous
AAAAAAAAAAACCCATTTTTTTAAAAAAAAAAAAAAAAAAAAAAAAAAAGTACTCTGCGTTGATACCCACTGCTT
>anonymous
AAAAAAAAAAACCCATTTTTTTTAAAAAAAAAAAAAAAAAAAAAAAGTACTCTGCGTTGATACCACTGCTTT
>anonymous
AAAAAAAAAAACCCCAAAAAAAAAAAAAAAAAAAAAAAAAAAAGTACTCTGCGTTGATACCACTGCTTT
>anonymous
AAAAAAAAAAACCCCATTTTTGCAAAAAAAAAAAAAAAAAAAAAAAAAAGTACTCTGCGTTGATACCACTGCTTT
>anonymous
AAAAAAAAAAACCCTATTTTTGTAAAAAAAAAAAAAAAANAAAAAAAAAGTACTCTGCGTTGATACCCACTGCTT
>anonymous
AAAAAAAAAAACCCTATTTTTTTAAAAAAAAAAAAAAAAAAAAAAAAAAGTACTCTGCGTTGATACCACTGCTTT
>anonymous
AAAAAAAAAAACCCTTTTTTTAAAAAAAAAAAAAAAAAAAAAAAAAAAAGTACTCTGCGTTGATACCACTGCTTT
>anonymous
AAAAAAAAAAACCGCAAAAAAAAAAAAAAAAAAAAAAAAAAAAGTACTCTGCGTTGATACCACTGCTTT
>anonymous
AAAAAAAAAAACGAAAAAAAAAAAAAAAAAAAAAAAAAAAAAGTACTCTGCGTTGATACCCACTGCTT
>anonymous
AAAAAAAAAAACTTTAAACCCCAAAAAAAAAAAAAAAAAAAAAAAAAGTACTCTGCGTTGATACCACTGCTTT
>anonymous
AAAAAAAAAAACTTTTTCCAAAAAAAAAAAAAAAAAAAAAAAAAAAAAAGTACTCTGCGTTGATACCACTGCTTT
>anonymous
AAAAAAAAAAACTTTTTCCAAAAAAAAAAAAAAAAAAAAAAAAAAAAAGTACTCTGCGTTGATACCACTGCTTT
>anonymous
AAAAAAAAAAACTTTTTCCAAAAAAAAAAAAAAAAAAAAAAAAAAGTACTCTGCGTTGATACCCACTGCTT
>anonymous
AAAAAAAAAAAGAAAAAAAAAAAAAAAAAAAAAAAAAAAAAGTACTCTGCGTTGATACCACTGCTTT
>anonymous
AAAAAAAAAAAGAAAAAAAAAAAAAAAAAAAAAAAAAAAAGTACTCTGCGTTGATACCACTGCTTT
>anonymous
AAAAAAAAAAAGAAAAAAAAAAAAAAAAGTACTCTGCGTTGATACCCACTGCTT
>anonymous
AAAAAAAAAAAGAAAAAAAAAAAGTACTCTGCGTTGATACCACTGCTTT
>anonymous
AAAAAAAAAAAGAAAAAAAAAAAGTACTCTGCGTTGATACCCACTGCTT
>anonymous
AAAAAAAAAAAGAAAAAAAAAAGTACTCTGCGTTGATACCCACTGCTT
>anonymous
AAAAAAAAAAAGTAAAAAAAAAAAAAAAAAAAAAAAAAAAGTACTCTGCGTTGATACCCACTGCTTT
>anonymous
AAAAAAAAAAAGTACTCCCCATGTACTCTGCGTTGATACCACTGCTTT
>anonymous
AAAAAAAAAAAGTACTCTGCCCATGTACTCTGCGTTGATACCACTGCTTAGATCGGAAGAGCTCGTATGCCGTCT
>anonymous
AAAAAAAAAAAGTACTCTGCGTTGATACCACTGCTTACTCTGCGTTG
>anonymous
AAAAAAAAAAAGTACTCTGCGTTGATACCACTGCTTACTCTGCGTTGATACACTCTGCGTTGATACCCACTGCTT
>anonymous
AAAAAAAAAAAGTACTCTGCGTTGATACCACTGCTTACTCTGCGTTGATACCACTGC
>anonymous
AAAAAAAAAAAGTACTCTGCGTTGATACCACTGCTTACTCTGCGTTGATACCACTGCT
>anonymous
AAAAAAAAAAAGTACTCTGCGTTGATACCACTGCTTACTCTGCGTTGATACCGCTGCT
>anonymous
AAAAAAAAAAAGTACTCTGCGTTGATACCACTGCTTACTCTGCGTTGTTACCACTGCT
>anonymous
AAAAAAAAAAAGTACTCTGCGTTGATACCACTGCTTAGATCGGAAGAGCTCGTATGCCGTCTTCTGCTTGAAAAA
>anonymous
AAAAAAAAAAAGTACTCTGCGTTGATACCACTGCTTCCCATG
>anonymous
AAAAAAAAAAAGTACTCTGCGTTGATACCACTGCTTT
>anonymous
AAAAAAAAAAAGTACTCTGCGTTGATACCCACTGCTT
>anonymous
AAAAAAAAAAAGTACTCTGCGTTGATACCCCATGTACTCTGCGTTGATACCCACTGCTT
>anonymous
AAAAAAAAAAANNNNNNAAAAAAAAAAAGTACTCTGCGTTGATACCCACTGCTT
>anonymous
AAAAAAAAAAATAAAAAAAAAAAAAAAAAAAAAAAAAAAAAAGTACTCTGCGTTGATACCCACTGCTT
>anonymous
AAAAAAAAAAATAAAAAAAAAAAGTACTCTGCGTTGATACCACTGCTTT
>anonymous
AAAAAAAAAAATAAAAAAAAAAAGTACTCTGCGTTGATACCCACTGCTT
>anonymous
AAAAAAAAAAATCATAAAAAAAAAAAAAAAAAAAAAAAAAAAAGTACTCTGCGTTGATACCACTGCTTT
>anonymous
AAAAAAAAAAATGCCCCCCAAAAAAAAAAAAAAAAAAAAAAAAAAAAAGTACTCTGCGTTGATACCCACTGCTT
>anonymous
AAAAAAAAAAATGGAAAAATTAAAAAAAAAAAAAAAAAAAAAAAAAGTACTCTGCGTTGATACCACTGCTTT
>anonymous
AAAAAAAAAAATTAAAAAAAAAAAAAAAAAAAAAAAGTACTCTGCGTTGATACCCACTGCTT
>anonymous
AAAAAAAAAAATTAACAAAAAAAAAAAAAAAAAAAAAAAAAAAAGTACTCTGCGTTGATACCACTGCTTT
>anonymous
AAAAAAAAAAATTAACAAAAAAAAAAAAAAAAAAAAAAAAAAGTACTCTGCGTTGATACCCACTGCTT
>anonymous
AAAAAAAAAAATTAGAAAAAAAAAAAAAAAAAAAAAAAAAAAAGTACTCTGCGTTGATACCACTGCTTT
>anonymous
AAAAAAAAAAATTCCCAAAAAAAAAAAAAAAAAAAAAAAAAAAAGTACTCTGCGTTGATACCCACTGCTT
>anonymous
AAAAAAAAAAATTTAAAAAAAAAAAAAAAAAAAAAAAAAAAAAGTACTCTGCGTTGATACCACTGCTTT
>anonymous
AAAAAAAAAAATTTACAAAAAAAAAAAAAAAAAAAAAAAAAGTACTCTGCGTTGATACCACTGCTTT
>anonymous
AAAAAAAAAAATTTATAAATTTGAAAAAAAAAAAAAAAAAAAAAAAAAAGTACTCTGCGTTGATACCCACTGCTT
>anonymous
AAAAAAAAAAATTTCCAAAAAAAAAAAAAAAAAAAAAAAAAAAAGTACTCTGCGTTGATACCACTGCTTT
>anonymous
AAAAAAAAAAATTTCCAAAAAAAAAAAAAAAAAAAAAAAAAAGTACTCTGCGTTGATACCCACTGCTT
>anonymous
AAAAAAAAAAATTTCCCAAAAAAAAAAAAAAAAAAAAAAAAAAAAGTACTCTGCGTTGATACCACTGCTTT
>anonymous
AAAAAAAAAAATTTTATTTTTAAAAAAAAAAAAAAAAAAAAAAAAAAAAGTACTCTGCGTTGATACCACTGCTTT
>anonymous
AAAAAAAAAAATTTTTTCCAAAAAAAAAAAAAAAAAAAAAAAAAGTACTCTGCGTTGATACCCACTGCTT
>anonymous
AAAAAAAAAACAAAAAAAAAAAAAAAAAAAAAAAAAAAAAAGTACTCTGCGTTGATACCCACTGCTT
>anonymous
AAAAAAAAAACAAAAAAAAAAAAAAAAAAAAAAAAAAAGTACTCTGCGTTGATACCCACTGCTT
>anonymous
AAAAAAAAAACAAAAAAAAAAAAAAAAAAAAAAAAAAGTACTCTGCGTTGATACCACTGCTTT
>anonymous
AAAAAAAAAACAAAAAAAAAAAAAAAAAAAAAAGTACTCTGCGTTGATACCACTGCTTT
>anonymous
AAAAAAAAAACAAAAAAAAAAAAAAAAAGAAAAGTACTCTGCGTTGATACCACTGCTTT
>anonymous
AAAAAAAAAACAAACAAAAAAAAAGAAAAAAAAAAAAAAAAAGTACTCTGCGTTGATACCACTGCTTT
>anonymous
AAAAAAAAAACACAAAAAAAAAAAAAAAAAAAAAAAAAAAGTACTCTGCGTTGATACCACTGCTTT
>anonymous
AAAAAAAAAACCAAACAAAAAAAAAAAAAAAAAAAAAAAAAAAGTACTCTGCGTTGATACCCACTGCTT
>anonymous
AAAAAAAAAACCCAAAAAAAAAAAAAAAAAAAAAAAAAGTACTCTGCGTTGATACCACTGCTTT
>anonymous
AAAAAAAAAACCCATTTTTGAAAAAAAAAAAAAAAAAAAAAAAAAAAAAGTACTCTGCGTTGATACCACTGCTTT
>anonymous
AAAAAAAAAACCCCATTTTTTAAAAAAAAAAAAAAAAAAAAAAAAAAAAGTACTCTGCGTTGATACCACTGCTTT
>anonymous
AAAAAAAAAACCCTATTTTTTTCAAAAAAAAAAAAAAAAAAAAAAAAAAGTACTCTGCGTTGATACCACTGCTTT
>anonymous
AAAAAAAAAACCGAAAAAAAAAAAAAAAAAAAAAAAAAAAAAAGTACTCTGCGTTGATACCACTGCTTT
>anonymous
AAAAAAAAAACGAGACTTTTAAAAAAAAAAAAAAAAAAAAAAAAAAAAAGTACTCTGCGTTGATACCACTGCTTT
>anonymous
AAAAAAAAAACTAAAAAAAAAAAAAAAAAAAAAAAAAAAAAAAGTACTCTGCGTTGATACCACTGCTTT
>anonymous
AAAAAAAAAACTTTTTCCAAAAAAAAAAAAAAAAAAAAAAAAAGTACTCTGCGTTGATACCACTGCTTT
>anonymous
AAAAAAAAAAGAAAAAAAAAAAAAAAAAAAAAAAAAAAAAAAGTACTCTGCGTTGATACCACTGCTTT
>anonymous
AAAAAAAAAAGAAAAAAAAAAAAAAAAAAAAAAAAAAAGTACTCTGCGTTGATACCCACTGCTT
>anonymous
AAAAAAAAAAGAAAAAAAAAAAAAAAAAAAAAGTACTCTGCGTTGATACCCACTGCTT
>anonymous
AAAAAAAAAAGAAAAAAAAAAAAAAAAAAGTACTCTGCGTTGATACCCACTGCTT
>anonymous
AAAAAAAAAAGAAAAAAAAAAAAAAAAAGTACTCTGCGTTGATACCACTGCTTT
>anonymous
AAAAAAAAAAGAAAAAAAAAAAAAAAAAGTACTCTGCGTTGATACCCACTGCTT
>anonymous
AAAAAAAAAAGAAAAAAAAAAAAAAAAATACTCTGCGTTGATACCACTGCTTT
>anonymous
AAAAAAAAAAGAAAAAAAAAAAAAAAAGTACTCTGCGTTGATACCACTGCTTT
>anonymous
AAAAAAAAAAGAAAAAAAAAAAAAAAAGTACTCTGCGTTGATACCCACTGCTT
>anonymous
AAAAAAAAAAGAAAAAAAAAAAAAAAGTACTCTGCGTTGATACCACTGCTTT
>anonymous
AAAAAAAAAAGAAAAAAAAAAAAAAGTACTCTGCGTTGATACCACTGCTTT
>anonymous
AAAAAAAAAAGAAAAAAAAAAAGTACTCTGCGTTGATACCCACTGCTT
>anonymous
AAAAAAAAAAGAAAAAAAAAGTACTCTGCGTTGATACCACTGCTTCCCATG
>anonymous
AAAAAAAAAAGAAAAAAAAAGTACTCTGCGTTGATACCACTGCTTT
>anonymous
AAAAAAAAAAGAAAAAAGTACTCTGCGTTGATACCACTGCTTACTCTGCGTTGATACCACTGCTTACTCTGCGTT
>anonymous
AAAAAAAAAAGGAAAAAAAAAAAAAAGAAAAAAAAAAAAAGTACTCTGCGTTGATACCACTGCTTT
>anonymous
AAAAAAAAAAGGTTTTTAAAAAAAAAAAAAAAAAAAAAAAAAAAAAAGTACTCTGCGTTGATACCCACTGCTT
>anonymous
AAAAAAAAAAGTACCCTGCGTTGATACCACTGCTTCTCTGCGTTGATACCACTGCT
>anonymous
AAAAAAAAAAGTACTCTCCCATGTACTCTGCGTTGATACCCACTGCTT
>anonymous
AAAAAAAAAAGTACTCTGCGTTGATACCACTGCTTACTCTGCGTTGAAACCACTGCT
>anonymous
AAAAAAAAAAGTACTCTGCGTTGATACCACTGCTTACTCTGCGTTGATACCACTGC
>anonymous
AAAAAAAAAAGTACTCTGCGTTGATACCACTGCTTACTCTGCGTTGATACCACTGCT
>anonymous
AAAAAAAAAAGTACTCTGCGTTGATACCACTGCTTAGATCGGAAGAGCTCGTATGCCGTCTTCTGCTTGAAAAA
>anonymous
AAAAAAAAAAGTACTCTGCGTTGATACCACTGCTTCCATG
>anonymous
AAAAAAAAAAGTACTCTGCGTTGATACCACTGCTTGCTCTGCGTTGATACCACTGCT
>anonymous
AAAAAAAAAAGTACTCTGCGTTGATACCACTGCTTT
>anonymous
AAAAAAAAAAGTACTCTGCGTTGATACCACTGCTTTCTCTGCGTTGATACCACTGCTTACTCTGCGTTGATACAC
>anonymous
AAAAAAAAAAGTACTCTGCGTTGATACCCACTGCTT
>anonymous
AAAAAAAAAAGTACTCTGCGTTGATACCCACTGCTTT
>anonymous
AAAAAAAAAAGTACTCTGCGTTGATGCCACTGCTTACTCTGCGTTGATACCACTGCT
>anonymous
AAAAAAAAAAGTGTTTTTTTTAGGTAAAAAAAAAAAAAAAAAAAAAAAAGTACTCTGCGTTGATACCCACTGCTT
>anonymous
AAAAAAAAAAGTTACTCTGCGTTGATACCACTGCTTGCTCTGCGTTGATACCACTGCT
>anonymous
AAAAAAAAAAGTTCCCAAAAAAAAAAAAAAAAAAAAAAAAAAAGTACTCTGCGTTGATACCACTGCTTT
>anonymous
AAAAAAAAAAGTTGAAAAAAAAAAAAAAAAAAAAAAAAAAAAAAAGTACTCTGCGTTGATACCACTGCTTT
>anonymous
AAAAAAAAAANNNNNAAAAAAAAAGTACTCTGCGTTGATACCCACTGCTT
>anonymous
AAAAAAAAAANNNNNNNNNNAGTACTCTGCGTTGATACCACTGCTTT
>anonymous
AAAAAAAAAATAAAAAAAAAAAAAAAAAAAAAAAAAAAAAGTACTCTGCGTTGATACCACTGCTTT
>anonymous
AAAAAAAAAATAAAAAAAAAAAAAAAAAAAAAAAAAAAGTACTCTGCGTTGATACCACTGCTTT
>anonymous
AAAAAAAAAATAAAAAAAAAAAAAAAAAGTACTCTGCGTTGATACCACTGCTTT
>anonymous
AAAAAAAAAATCCGCGCAATTTGCTGTTGCTCTGCTAGTCCCCCATGTACTCTGCGTTGATACCCACTGCTT
>anonymous
AAAAAAAAAATGTAAAAAAAAAAAAAAAAAAAAAAAAAAAGTACTCTGCGTTGATACCCACTGCTT
>anonymous
AAAAAAAAAATTACCAAAAAAAAAAAAAAAAAAAAAAAAAAAAGTACTCTGCGTTGATACCACTGCTTT
>anonymous
AAAAAAAAAATTCCCCAAAAAATACCAAAAAAAAAAAAAAAAAAAAAAGTACTCTGCGTTGATACCCACTGCTT
>anonymous
AAAAAAAAAATTTAAAAAAAAAAAAAAAAAAAAAAAAAAAAAAGTACTCTGCGTTGATACCCACTGCTT
>anonymous
AAAAAAAAAATTTAAAAAAAAAAAAAAAAAAAAAAAAAAAAAGTACTCTGCGTTGATACCACTGCTTT
>anonymous
AAAAAAAAAATTTACAAAAAAAAAAAAAAAAAAAAAAAAAAAAGTACTCTGCGTTGATACCACTGCTTT
>anonymous
AAAAAAAAAATTTACCAAAAAAAAAAAAAAAAAAAAAAAAAAAGTACTCTGCGTTGATACCACTGCTTT
>anonymous
AAAAAAAAAATTTACCAAAAAAAAAAAAAAAAAAAAAAAAAAAGTACTCTGCGTTGATACCCACTGCTT
>anonymous
AAAAAAAAAATTTCACAAAAAAAAAAAAAAAAAAAAAAAAAGTACTCTGCGTTGATACCCACTGCTT
>anonymous
AAAAAAAAAATTTCCAAAAAAAAAAAAAAAAAAAAAAAAAAAAAGTACTCTGCGTTGATACCACTGCTTT
>anonymous
AAAAAAAAAATTTCCAAAAAAAAAAAAAAAAAAAAAAAAAAAAGTACTCTGCGTTGATACCACTGCTTT
>anonymous
AAAAAAAAAATTTCCAAAAAAAAAAAAAAAAAAAAAAAAAAAAGTACTCTGCGTTGATACCCACTGCTT
>anonymous
AAAAAAAAAATTTTAAAAAAAAAAAAAAAAAAAAAAAAGTACTCTGCGTTGATACCACTGCTTT
>anonymous
AAAAAAAAAATTTTATTAAATAAAAAAAAAAAAAAAAAAAAAAAAAAGTACTCTGCGTTGATACCCACTGCTT
>anonymous
AAAAAAAAAATTTTCAAAAAAAAAAAAAAAAAAAAAAAAAAAAGTACTCTGCGTTGATACCACTGCTTT
>anonymous
AAAAAAAAAATTTTTCCCAAAAAAAAAAAAAAAAAAAAAAAAAAAAAAAGTACTCTGCGTTGATACCACTGCTTT
>anonymous
AAAAAAAAAATTTTTTTTAAAAAAAAAAAAAAAAAAAAAAGTACTCTGCGTTGATACCACTGCTTT
>anonymous
AAAAAAAAACAAAAAAAAAAAAAAAAAAAAAAAAAAAAGTACTCTGCGTTGATACCACTGCTTT
>anonymous
AAAAAAAAACAAAAAAAAAAAAAGTACTCTGCGTTGATACCACTGCTTT
>anonymous
AAAAAAAAACAAAAAAAAAAAGTACTCTGCGTTGATACCACTGCTTT
>anonymous
AAAAAAAAACAAAACACTGAAGATTAGAATAAAGACTGAATTCCCCCATGTACTCTGCGTTGATACCCACTGCTT
>anonymous
AAAAAAAAACAAACACAAAAAAAAAAAAAAAAAAAAAGTACTCTGCGTTGATACCACTGCTTT
>anonymous
AAAAAAAAACAACAAAAAAAAAAAAAAAAAAAAAAAAAAAAGTACTCTGCGTTGATACCACTGCTTT
>anonymous
AAAAAAAAACAACAAAAAAAAAAAAAAAAGTACTCTGCGTTGATACCACTGCTTT
>anonymous
AAAAAAAAACAACATTTTTAAAAAAAAAAAAAAAAAAAAAAAAAAAGTACTCTGCGTTGATACCCACTGCTT
>anonymous
AAAAAAAAACAGAAAAAAAAAAAGTACTCTGCGTTGATACCACTGCTTT
>anonymous
AAAAAAAAACAGCATTTATCGCAAAAAAAAAAAAAAAAAAAAAAAAAAAGTACTCTGCGTTGATACCACTGCTTT
>anonymous
AAAAAAAAACATATTTTATGGAAAAAAAAAAAAAAAAAAAAAAAAAAAAGTACTCTGCGTTGATACCACTGCTTT
>anonymous
AAAAAAAAACCAAAAAAAAAAAAAAAAAAAAAAAAAAAAAAAAGTACTCTGCGTTGATACCCACTGCTT
>anonymous
AAAAAAAAACCAAAAAAAAAAAAAAAAAAAAAAAAAAAAAAAGTACTCTGCGTTGATACCACTGCTTT
>anonymous
AAAAAAAAACCAAAAAAAAAAAAAAAAAAAAAAAAAAAGTACTCTGCGTTGATACCACTGCTTT
>anonymous
AAAAAAAAACCAAAAAAAAAAAAAAAAAAAAAAAAAAGTACTCTGCGTTGATACCACTGCTTT
>anonymous
AAAAAAAAACCAAAAAAAAAAAAAAAAAAAAAAAAAAGTACTCTGCGTTGATACCCACTGCTT
>anonymous
AAAAAAAAACCAAATGAAATCAACCGACTGCGCTCAGATCACCCCCCATGTACTCTGCGTTGATACCCACTGCTT
>anonymous
AAAAAAAAACCAACGGCCGAAAAAAAAAAAAAAAAAAAAAGTACTCTGCGTTGATACCACTGCTTT
>anonymous
AAAAAAAAACCCAAAAAAAAAAAAAAAAAAAAAAAAAAGTACTCTGCGTTGATACCACTGCTTT
>anonymous
AAAAAAAAACCCCATTTTTAAAAAAAAAAAAAAAAAAAAAAAAAAAAAAGTACTCTGCGTTGATACCCACTGCTT
>anonymous
AAAAAAAAACCCCCCAAAAAAAAAAAAAAAAAAAAAAAAAAAAAGTACTCTGCGTTGATACCACTGCTTT
>anonymous
AAAAAAAAACCCCCTAAAAAAAAAAAAAAAAAAAAAAAAAAAAAAAAGTACTCTGCGTTGATACCCACTGCTT
>anonymous
AAAAAAAAACCCCTTTTTTCTAAAAAAAAAAAAAAAAAAAAAAAAAAAAGTACTCTGCGTTGATACCACTGCTTT
>anonymous
AAAAAAAAACCCTATTTTTGCAAAAAAAAAAAAAAAAAAAAAAAAAAAAGTACTCTGCGTTGATACCACTGCTTT
>anonymous
AAAAAAAAACCCTATTTTTGTAAAAAAAAAAAAAAAAAAAAAAAAAAAAGTACTCTGCGTTGATACCCACTGCTT
>anonymous
AAAAAAAAACCTTTTGAAAAAAAAAAAAAAAAAAAAAAAAAGTACTCTGCGTTGATACCACTGCTTT
>anonymous
AAAAAAAAACGTGCAATAAGATTTGCAAAATGCAACTAACTGTCCCCATGTACTCTGCGTTGATACCACTGCTTT
>anonymous
AAAAAAAAACGTGCAATAAGATTTGCAAAATGCAACTAACTGTCCCCATGTACTCTGCGTTGATACCCACTGCTT
>anonymous
AAAAAAAAACTAGGCAAAAAAAAAAAAAAAAAAAAAAAAAAAAAAGTACTCTGCGTTGATACCACTGCTTT
>anonymous
AAAAAAAAACTCCGAAAAAAAAAAAAAAAAAAAAAAAAAAAAAGTACTCTGCGTTGATACCCACTGCTT
>anonymous
AAAAAAAAACTTACCCAACAAAAAAAAAAAAAAAAAAAAAAAAGTACTCTGCGTTGATACCACTGCTTT
>anonymous
AAAAAAAAACTTGAAACGTTAAAAAAAAAAAAAAAAAAAAAAAAAAAGTACTCTGCGTTGATACCACTGCTTT
>anonymous
AAAAAAAAACTTTTTCCAAAAACAAAAAAAAAAAAAAAAAAAAAAAAAAGTACTCTGCGTTGATACCACTGCTTT
>anonymous
AAAAAAAAAGAAAAAAAAAAAAAAAAAAAAAAAAAAAAGTACTCTGCGTTGATACCACTGCTTT
>anonymous
AAAAAAAAAGAAAAAAAAAAAAAAAAAAAAAAAAAAAGTACTCTGCGTTGATACCACTGCTTT
>anonymous
AAAAAAAAAGAAAAAAAAAAAAAAAAAAAAAAAAAAGTACTCTGCGTTGATACCCACTGCTT
>anonymous
AAAAAAAAAGAAAAAAAAAAAAAAAAAAAAGTACTCTGCGTTGATACCCACTGCTT
>anonymous
AAAAAAAAAGAAAAAAAAAAAAAAAAAAGTACTCTGCGTTGATACCCACTGCTT
>anonymous
AAAAAAAAAGAAAAAAAAAAAAAGTACTCTGCGTTGATACCACTGCTTT
>anonymous
AAAAAAAAAGAAAAAAAAAAAAAGTACTCTGCGTTGATACCCACTGCTT
>anonymous
AAAAAAAAAGAAAAAAAAAAAGTACTCTGCGTTGATACCACTGCTTT
>anonymous
AAAAAAAAAGAAAAAAAAAAAGTACTCTGCGTTGATACCCACTGCTT
>anonymous
AAAAAAAAAGAAAGAAAGAACTCTGCGTTGATACCACTGCTTACTCTGCGTTGATACCACTGCTTACTCTGCGTT
>anonymous
AAAAAAAAAGAGAAAAAAAAAAAAAAAAAGTACTCTGCCCATGTACTCTGCGTTGATACCACTGCTTT
>anonymous
AAAAAAAAAGCGGAAAATTTTCGAAAAAAAAAAAAAAAAAAAAAAAAAAGTACTCTGCGTTGATACCCACTGCTT
>anonymous
AAAAAAAAAGGAAAAAAAAAAAAAAAAAAAAAAAAAAAAAAAGTACTCTGCGTTGATACCACTGCTTT
>anonymous
AAAAAAAAAGGAAAAAAAAAAAAAAAAAAAAAAAAAAAAGTACTCTGCGTTGATACCACTGCTTT
>anonymous
AAAAAAAAAGGAAAAAAAAAAAAAAAAAAAAAAAAAAAAGTACTCTGCGTTGATACCCACTGCTT
>anonymous
AAAAAAAAAGGGCCCCAAAAAAAAAAAAAAAAAAAAAAAAAAAGTACTCTGCGTTGATACCCACTGCTT
>anonymous
AAAAAAAAAGTACTCCCCATGTACTCTGCGTTGATACCACTGCTTT
>anonymous
AAAAAAAAAGTACTCTGCCCATGTACTCTGCGTTGATACCACTGCTTAGATCGGAAGAGCTCGTATGCCGTCTTC
>anonymous
AAAAAAAAAGTACTCTGCGTTGATACCACTGCTTACTCTGCGTTGATACCACTACT
>anonymous
AAAAAAAAAGTACTCTGCGTTGATACCACTGCTTACTCTGCGTTGATACCACTGCT
>anonymous
AAAAAAAAAGTACTCTGCGTTGATACCACTGCTTACTCTGCGTTGGTACCACTGCT
>anonymous
AAAAAAAAAGTACTCTGCGTTGATACCACTGCTTACTCTGCGTTGTTACCACTGCT
>anonymous
AAAAAAAAAGTACTCTGCGTTGATACCACTGCTTT
>anonymous
AAAAAAAAAGTACTCTGCGTTGATACCCACTGCTT
>anonymous
AAAAAAAAAGTACTCTGTGTTGATACCACTGCTTACTCTGCGTTGATACCACTGCT
>anonymous
AAAAAAAAAGTACTCTGTGTTGATACCCACTGCTTACTCTGCGTTGATACCA
>anonymous
AAAAAAAAAGTGCAAATTTTAAAAAAAAAAAAAAAAAAAAAAAAAAAGTACTCTGCGTTGATACCACTGCTTT
>anonymous
AAAAAAAAAGTTCCCAAAAAAAAAAAAAAAAAAAAAAAAAAAAAAGTACTCTGCGTTGATACCCACTGCTT
>anonymous
AAAAAAAAANAAAAAAAAAAGTACTCTGCGTTGATACCACTGCTTCCCATG
>anonymous
AAAAAAAAANNNAAAAAAAAAGTACTCTGCGTTGATACCACTGCTTT
>anonymous
AAAAAAAAANNNNNNNNNNAGTACTCTGCGTTGATACCACTGCTTT
>anonymous
AAAAAAAAATAAAAAAAAAAAAAAAAAAAAAAAAAAAGTACTCTGCGTTGATACCACTGCTTT
>anonymous
AAAAAAAAATAAAAAAAAAAAGTACTCTGCGTTGATACCACTGCTTT
>anonymous
AAAAAAAAATCGCAAAAAAAAAAAAAAAAAAAAAAAAAAAGTACTCTGCGTTGATACCACTGCTTT
>anonymous
AAAAAAAAATCTTAAAAAAAAAAAAAAAAAAAAAAAAAGTACTCTGCGTTGATACCCACTGCTT
>anonymous
AAAAAAAAATGGTTCGCGCCCGCTGATTACGCGGCCAGTGTGTCCCCATGTACTCTGCGTTGATACCCACTGCTT
>anonymous
AAAAAAAAATTACCAAAAAAAAAAAAAAAAAAAAAAAAAGTACTCTGCGTTGATACCACTGCTTT
>anonymous
AAAAAAAAATTTAAAAAAAAAAAAAAAAAAAAAAAAAAAAAAAGTACTCTGCGTTGATACCACTGCTTT
>anonymous
AAAAAAAAATTTAAAAAAAAAAAAAAAAAAAAAAAAAAGTACTCTGCGTTGATACCCACTGCTT
>anonymous
AAAAAAAAATTTAAACAAAAAAAAAAAAAAAAAAAAAAAAAAGTACTCTGCGTTGATACCACTGCTTG
>anonymous
AAAAAAAAATTTACAAAAAAAAAAAAAAAAAAAAAAAAAAAAAGTACTCTGCGTTGATACCCACTGCTT
>anonymous
AAAAAAAAATTTACCAAAAAAAAAAAAAAAAAAAAAAAAGTACTCTGCGTTGATACCCACTGCTT
>anonymous
AAAAAAAAATTTGAAAACCAAAAAAAAAAAAAAAAAAAAAAAAAAAAGTACTCTGCGTTGATACCACTGCTTT
>anonymous
AAAAAAAAATTTTAGCAAAAGGAAAAAAAAAAAAAAAAAAAAAAAAAAAGTACTCTGCGTTGATACCCACTGCTT
>anonymous
AAAAAAAAATTTTTAAACCAAAAAAAAAAAAAAAAAAAAAAAAAAAAAGTACTCTGCGTTGATACCACTGCTTT
>anonymous
AAAAAAAAATTTTTTCCAAAAAAAAAAAAAAAAAAAAAAAAAAAAAAAAGTACTCTGCGTTGATACCCACTGCTT
>anonymous
AAAAAAAAATTTTTTTTTAAAAAAAAAAAAAAAAAAAAAAAAAAAAAAAGTACTCTGCGTTGATACCCACTGCTT
>anonymous
AAAAAAAACAAAAAAAAAAAAAAAAAAAAAAAAAAAAAAGTACTCTGCGTTGATACCCACTGCTT
>anonymous
AAAAAAAACAAAAAAAAAAAAAAAAAAAAAAAAAAAAAGTACTCTGCGTTGATACCACTGCTTT
>anonymous
AAAAAAAACAAAAAAAAAAAAAAAAAAAAAAAAAAAGTACTCTGCGTTGATACCCACTGCTT
>anonymous
AAAAAAAACAAAAAAAAAAAAAAAAAAAAAAAAAGTACTCTGCGTTGATACCACTGCTTT
>anonymous
AAAAAAAACAAAAAAAAAAAAAAAAAAAAAAAAGTACTCTGCGTTGATACCCACTGCTT
>anonymous
AAAAAAAACAAAAAAAAAAAAAAAAAAGTACTCTGCGTTGATACCCACTGCTT
>anonymous
AAAAAAAACAAAAAAAAAAAAAAAAAAGTACTCTGCGTTGATACCCCATGTACTCTGCGTTGATACCACTGCTTT
>anonymous
AAAAAAAACAAAAGAAAAAAAAAAAAAAAAAAAAAAAAAAAAAGTACTCTGCGTTGATACCACTGCTTT
>anonymous
AAAAAAAACAACCAAAAAAAAAAAAAAAAAAAAAAAAAAAAAAGTACTCTGCGTTGATACCACTGCTTT
>anonymous
AAAAAAAACATAAAAAAAAAAAGTACTCTGCGTTGATACCACTGCTTT
>anonymous
AAAAAAAACCAAAAAAAAAAAAAAAAAAAAAAAAAAAAAAGTACTCTGCGTTGATACCACTGCTTACTCTGCGTT
>anonymous
AAAAAAAACCAAAAAAAAAAAAAAAAAAAAAAAAAAAAGTACTCTGCGTTGATACCACTGCTTT
>anonymous
AAAAAAAACCAAAAAAAAAAAAAAAAAAAAAAAAAAAGTACTCTGCGTTGATACCCACTGCTT
>anonymous
AAAAAAAACCAAGGGCCCAAACTTTCAAAAAAAAAAAAAAAAAAAAAAAGTACTCTGCGTTGATACCACTGCTTT
>anonymous
AAAAAAAACCAATTATTTCAAAAAAAAAAAAAAAAAAAAAAAAAAAAAGTACTCTGCGTTGATACCCACTGCTT
>anonymous
AAAAAAAACCCAAAAAAAAAAAAAAAAAAAAAAAAAAAGTACTCTGCGTTGATACCACTGCTTT
>anonymous
AAAAAAAACCCAAAAAAAAAAAAAAAAAAAAAAAAAAGTACTCTGCGTTGATACCCACTGCTT
>anonymous
AAAAAAAACCCATTTTTTTAAAAAAAAAAAAAAAAAAAAAAAAAAAAAAGTACTCTGCGTTGATACCCACTGCTT
>anonymous
AAAAAAAACCCCAAAAAAAAAAAAAAAAAAAAAAAAAAAGTACTCTGCGTTGATACCACTGCTTT
>anonymous
AAAAAAAACCCCAAAAAAAAAAAAAAAAAAAAAAAAAAAGTACTCTGCGTTGATACCCACTGCTT
>anonymous
AAAAAAAACCCCATTTTTGAAAAAAAAAAAAAAAAAAAAAAAAAAAAAAGTACTCTGCGTTGATACCCACTGCTT
>anonymous
AAAAAAAACCCCATTTTTGCAAAAAAAAAAAAAAAAAAAAAAAAAAAAAGTACTCTGCGTTGATACCACTGCTTT
>anonymous
AAAAAAAACCCCTTTTTTTAAAAAAAAAAAAAAAAAAAAAAAAAAAAAAGTACTCTGCGTTGATACCACTGCTTT
>anonymous
AAAAAAAACCCCTTTTTTTAAAAAAAAAAAAAAAAAAAAAAAAAAAAAAGTACTCTGCGTTGATACCCACTGCTT
>anonymous
AAAAAAAACGGAAAATGCAACCAAAAAAAAAAAAAAAAAAAAAAAAAAAGTACTCTGCGTTGATACCACTGCTTT
>anonymous
AAAAAAAACGTCTAAACAATTTGCCGGTTGATTTTATAACATTCCCCATGTACTCTGCGTTGATACCACTGCTTT
>anonymous
AAAAAAAACTAAAAAAAAAAAAAAAAAAAAAAAAAAAGTACTCTGCGTTGATACCACTGCTTT
>anonymous
AAAAAAAACTAAATTGTATGGCCGGCAATCCACAACAACAATCCCCCATGTACTCTGCGTTGATACCACTGCTTT
>anonymous
AAAAAAAACTAATGCGGATCCAGTGTGACCACCGCTCTACCGTCCCCATGTACTCTGCGTTGATACCCACTGCTT
>anonymous
AAAAAAAACTGGCAAAAAAAAAAAAAAAAAAAAAAAAAAAAGTACTCTGCGTTGATACCCACTGCTT
>anonymous
AAAAAAAACTTAAACCAAAAAAAAAAAAAAAAAAAAAAAAAAAAAGTACTCTGCGTTGATACCACTGCTTT
>anonymous
AAAAAAAACTTGAAAAAAAAAAAAAAAAAAAAAAAAAAAGTACTCTGCGTTGATACCACTGCTTT
>anonymous
AAAAAAAACTTGAAAAGAAAAAAAAAAAAAAAAAAAAAAAAAAAAAGTACTCTGCGTTGATACCACTGCTTT
>anonymous
AAAAAAAAGAAAAAAAAAAAAAAAAAAAAAAAAAAAAAGTACTCTGCGTTGATACCACTGCTTT
>anonymous
AAAAAAAAGAAAAAAAAAAAAAAAAAAAAAAAAAAAAGTACTCTGCGTTGATACCACTGCTTT
>anonymous
AAAAAAAAGAAAAAAAAAAAAAAAAAAAAAAAGTACTCTGCGTTGATACCCACTGCTT
>anonymous
AAAAAAAAGAAAAAAAAAAAAAAAAAGTACTCTGCGTTGATACCACTGCTTT
>anonymous
AAAAAAAAGAAAAAAAAAAAAAAAGTACTCTGCGTTGATACCACCCCATGTACTCTGCGTTGATACCACTGCTTT
>anonymous
AAAAAAAAGAAAAAAAAAAAAAAAGTACTCTGCGTTGATACCACTGCTTT
>anonymous
AAAAAAAAGAAAAAAAAAAAAAAGTACTCTGCGTTGATACCACTGCTTT
>anonymous
AAAAAAAAGAAAAAAAAAAAAAGTACTCTGCGTTGATACCACTGCTTT
>anonymous
AAAAAAAAGAAAAAATAAAAAGTACTCTGCGTTGATACCACTGCTTACTCTGCGTTGATACCACTGCTTACTCTG
>anonymous
AAAAAAAAGAAAGTCGACCCAAAAAAAAAAAAAAAAAAAAAAAAAAAAAGTACTCTGCGTTGATACCACTGCTTT
>anonymous
AAAAAAAAGAGGAAAAAAAAAAAAAAAAAAAAAAAAAAAGTACTCTGCGTTGATACCCACTGCTT
>anonymous
AAAAAAAAGCACTCTGCGTTGATACCACTGCTTACTCTGCGTTGATACCACTGCT
>anonymous
AAAAAAAAGCCCCATGTACTCTGCGTTGATACCCACTGCTT
>anonymous
AAAAAAAAGCGTAGGAAAAGTGCTGGAAAAAAAAAAAAAAAAAAAAAAAGTACTCTGCGTTGATACCACTGCTTT
>anonymous
AAAAAAAAGCTGAAAATTTTCGAAAAAAAAAAAAAAAAAAAAAAAAAAAGTACTCTGCGTTGATACCCACTGCTT
>anonymous
AAAAAAAAGGCCCCAAAAAAAAAAAAAAAAAAAAAAAAAAAAAGTACTCTGCGTTGATACCACTGCTTT
>anonymous
AAAAAAAAGGGAAAAAAAAAAAAAAAAAAAAAAGTACTCTCCCATGTACTCTGCGTTGATACCACTGCTTT
>anonymous
AAAAAAAAGGTACTCTGCGTTGATACCACTGCTTACTCTGCGTTGATACCACTGCT
>anonymous
AAAAAAAAGGTACTCTGCGTTGATACCCACTGCTT
>anonymous
AAAAAAAAGGTATTTTTTAAAAAAAAAAAAAAAAAAAAAAAAAAAAAAGTACTCTGCGTTGATACCACTGCTTT
>anonymous
AAAAAAAAGTACCCTGCGTTGATACCACTGCTTACTCTGCGTTGATACCACTGCT
>anonymous
AAAAAAAAGTACTCTGCCCATGTACTCTGCGTTGATACCACTGCTTACTCTGCGTGGATACCACTGCTTACTCTG
>anonymous
AAAAAAAAGTACTCTGCGTTGATACCACTGCTTACTCTGCGTTAATACCACTGTT
>anonymous
AAAAAAAAGTACTCTGCGTTGATACCACTGCTTACTCTGCGTTGATACCACTG
>anonymous
AAAAAAAAGTACTCTGCGTTGATACCACTGCTTACTCTGCGTTGATACCACTGC
>anonymous
AAAAAAAAGTACTCTGCGTTGATACCACTGCTTACTCTGCGTTGATACCACTGCT
>anonymous
AAAAAAAAGTACTCTGCGTTGATACCACTGCTTACTCTGCGTTGATACCACTGCTTACTCTGCGTT
>anonymous
AAAAAAAAGTACTCTGCGTTGATACCACTGCTTACTCTGCGTTGATACCACTGCTTACTCTGCGTTGATACACTG
>anonymous
AAAAAAAAGTACTCTGCGTTGATACCACTGCTTACTCTGCGTTGATACGACTGCT
>anonymous
AAAAAAAAGTACTCTGCGTTGATACCACTGCTTCCCATGTACTCTGCGTTGATACCACTGCTTCCCATGTACTCT
>anonymous
AAAAAAAAGTACTCTGCGTTGATACCACTGCTTGCTCTGCGTTGATACCACTACT
>anonymous
AAAAAAAAGTACTCTGCGTTGATACCACTGCTTT
>anonymous
AAAAAAAAGTACTCTGCGTTGATACCACTGCTTTCCCATGTACTCTGCGTTGATACCACTGCTTCCCATGTACTC
>anonymous
AAAAAAAAGTACTCTGCGTTGATACCACTGCTTTCTCTGCGTTGATACCACTGCT
>anonymous
AAAAAAAAGTACTCTGCGTTGATACCCACTGCTT
>anonymous
AAAAAAAAGTCGCTTTATCGCTAGTTAGAAGTATTTATTCTGTCCCCATGTACTCTGCGTTGATACCCACTGCTT
>anonymous
AAAAAAAAGTGCTCTGCGTTGATACCACTGCTTACTCAGCGTTGATACCACTGCT
>anonymous
AAAAAAAAGTTTATTAAAAAAAAAAAAAAAAAAAAAAAAAGTACTCTGCGTTGATACCACTGCTTT
>anonymous
AAAAAAAAGTTTTTTTTTAAAAAAAAAAAAAAAAAAAAAAAAAAAAAAAGTACTCTGCGTTGATACCACTGCTTT
>anonymous
AAAAAAAATAAAAAAAAAAAAAAAAAAAAAAAAAAAAAAAAAGTACTCTGCGTTGATACCCACTGCTT
>anonymous
AAAAAAAATAAAAAAAAAAAAAAAAAAAAAAAAAAAAAAGTACTCTGCGTTGATACCCACTGCTT
>anonymous
AAAAAAAATAAAAAAAAAAAAAAAAAAAAAAAAAAAAAGTACTCTGCGTTGATACCACTGCTTT
>anonymous
AAAAAAAATAAAAAAAAAAAAAAAAAAGTACTCTGCGTTGATACCCCATGTACTCTGCGTTGATACCCACTGCTT
>anonymous
AAAAAAAATAAAAAAAAAAAGTACTCTGCGTTGATACCCACTGCTT
>anonymous
AAAAAAAATACTTCAAAAAAAAAAAAAAAAAAAAAAAAAAAAAGTACTCTGCGTTGATACCACTGCTTT
>anonymous
AAAAAAAATACTTTAAACGCAAAAAAAAAAAAAAAAAAAAAAAAAAAAAGTACTCTGCGTTGATACCACTGCTTT
>anonymous
AAAAAAAATATAAAAACTCAAAAACCAGCAACAAAAAACCAATCCCCATGTACTCTGCGTTGATACCCACTGCTT
>anonymous
AAAAAAAATATAAAGATTTATAGGGTCTTCTCGTCTTTTAAATAAATTTTAGATCGGAAGAGCTCGTATGCCGTC
>anonymous
AAAAAAAATATTTGAAAAAAAAAAAAAAAAAAAAAAAAAAAAGTACTCTGCGTTGATACCACTGCTTT
>anonymous
AAAAAAAATCAAAAAAAAAAAAAAAAAAAAAAAAAGTACTCTGCGTTGATACCACTGCTTT
>anonymous
AAAAAAAATCACCAAAAAGCGAGCACAGAGGCAAGTCAACTTTCCCCATGTACTCTGCGTTGATACCCACTGCTT
>anonymous
AAAAAAAATGTATTGAACCAAAAAAAAAAAAAAAAAAAAAAGTACTCTGCGTTGATACCACTGCTTT
>anonymous
AAAAAAAATGTTCCAAAAAAAAAAAAAAAAAAAAAAAAAAAAAGTACTCTGCGTTGATACCCACTGCTT
>anonymous
AAAAAAAATTAAAAAAAAAAAAAAAAAAAAAAAAAAAAGTACTCTGCGTTGATACCCACTGCTT
>anonymous
AAAAAAAATTAAAAGGTTTTTAAAAAAAAAAAAAAAAAAAAAAAAAAAAGTACTCTGCGTTGATACCACTGCTTT
>anonymous
AAAAAAAATTCCCCAAAAAAAAAAAAAAAAAAAAAAAAAAAAGTACTCTGCGTTGATACCCACTGCTT
>anonymous
AAAAAAAATTGCCCAAAAAAAAAAAAAAAAAAAAAAAAAAAAGTACTCTGCGTTGATACCACTGCTTT
>anonymous
AAAAAAAATTTAAACCAAAAAAAAAAAAAAAAAAAAAAAAAAAAAAGTACTCTGCGTTGATACCACTGCTTT
>anonymous
AAAAAAAATTTAAACCAAAAAAAAAAAAAAAAAAAAAAAAAAAGTACTCTGCGTTGATACCACTGCTTT
>anonymous
AAAAAAAATTTAAAGTTAAAAAAAAAAAAAAAAAAAAAAAAAAAAAGTACTCTGCGTTGATACCACTGCTTT
>anonymous
AAAAAAAATTTACAAAAAAAAAAAAAAAAAAAAAAAAAAAAAGTACTCTGCGTTGATACCACTGCTTT
>anonymous
AAAAAAAATTTACCAAAAAAAAAAAAAAAAAAAAAAAAAAGTACTCTGCGTTGATACCACTGCTTT
>anonymous
AAAAAAAATTTACCAAAAAAAAAAAAAAAAAAAAAAAAGTACTCTGCGTTGATACCACTGCTTT
>anonymous
AAAAAAAATTTATAACTTGTCATTTTAAGGTTATAATGAAGTCCCCATGTACTCTGCGTTGATACCCACTGCTT
>anonymous
AAAAAAAATTTCCCAAAAAAAAAAAAAAAAAAAAAAAAAAAAAGTACTCTGCGTTGATACCCACTGCTT
>anonymous
AAAAAAAATTTGCCTCCCCCAAAAAAAAAAAAAAAAAAAAAAAAAAAAAGTACTCTGCGTTGATACCCACTGCTT
>anonymous
AAAAAAAATTTTCCAAAAAAAAAAAAAAAAAAAAAAAAAAAAGTACTCTGCGTTGATACCACTGCTTT
>anonymous
AAAAAAAATTTTGGGTTTTTAAAAAAAAAAAAAAAAAAAAAAAAAAAAAGTACTCTGCGTTGATACCACTGCTTT
>anonymous
AAAAAAAATTTTTGAAGCAAAAAAAAAAAAAAAAAAAAAAAAAAAAAAAGTACTCTGCGTTGATACCACTGCTTT
>anonymous
AAAAAAAATTTTTTTTTAAAAAAAAAAAAAAAAAAAAAAAAAAAAAAAAGTACTCTGCGTTGATACCACTGCTTT
>anonymous
AAAAAAAATTTTTTTTTAAAAAAAAAAAAAAAAAAAAAAAAAAAAAAAAGTACTCTGCGTTGATACCCACTGCTT
>anonymous
AAAAAAACAAAAAAAAAAAAAAAAAAAAAAAAAAAAAAAAAGTACTCTGCGTTGATACCACTGCTTT
>anonymous
AAAAAAACAAAAAAAAAAAAAAAAAAAAAAAAAAAAAAGTACTCTGCGTTGATACCACTGCTTT
>anonymous
AAAAAAACAAAAAAAAAAAAAAAAAAAAAAAAAAAAAGTACTCTGCGTTGATACCACTGCTTT
>anonymous
AAAAAAACAAAAAAAAAAAAAAAAAAAAAAAAAAGTACTCTGCGTTGATACCACTGCTTT
>anonymous
AAAAAAACAAAAAAAAAAAAAAAAAAAAAAAAAGTACTCTGCGTTGATACCACTGCTTT
>anonymous
AAAAAAACAAACCCAAAAAAAAAAAAAAAAAAAAAAAAAAGTACTCTGCGTTGATACCCACTGCTT
>anonymous
AAAAAAACAAATCTCTTTATCGAAAAAAAAAAAAAAAAAAAAAAAAAAAGTACTCTGCGTTGATACCCACTGCTT
>anonymous
AAAAAAACAACGGCCAGAATAAAATGGAAATCCCCATGTACTCTGCGTTGATACCACTGCTTT
>anonymous
AAAAAAACAAGTATTTGCTATTCCAAAAAAAAAAAAAAAAAAAAAAAAAGTACTCTGCGTTGATACCCACTGCTT
>anonymous
AAAAAAACAATTTACCAAAAAAAAAAAAAAAAAAAAAAAGTACTCTGCGTTGATACCCACTGCTT
>anonymous
AAAAAAACAATTTACCAAAAAAAAAAAAGAAAAAAAAAAAGTACTCTGCGTTGATACCCACTGCTT
>anonymous
AAAAAAACACTACGCCTTTCAACGGCGTTTCGACAGGAAAGAGCCCCATGTACTCTGCGTTGATACCACTGCTTT
>anonymous
AAAAAAACACTACGCCTTTCAACGGCGTTTCGACAGGAAAGGGCCCCATGTACTCTGCGTTGATACCACTGCTTT
>anonymous
AAAAAAACATACCCAAAAAAAAAAAAAGAAAAAAAAAAAGTACTCTGCGTTGATACCACTGCTTT
>anonymous
AAAAAAACATGTTTCTAGCAAAAAAAAAAAAAAAAAAAAAAAAAAGTACTCTGCGTTGATACCACTGCTTT
>anonymous
AAAAAAACATTTAAAAAGTTAGGAAAAAAAAAAAAAAAAAAAAAAAAAAGTACTCTGCGTTGATACCACTGCTTT
>anonymous
AAAAAAACCAAAAAAAAAAAAAAAAAAAAAAAAAAAAAAGTACTCTGCGTTGATACCACTGCTTT
>anonymous
AAAAAAACCAAAAAAAAAAAAAAAAAAAAAAAAAAAAAAGTACTCTGCGTTGATACCCACTGCTT
>anonymous
AAAAAAACCAAAAAAAAAAAAAAAAAAAAAAAAAAAAAGTACTCTGCGTTGATACCACTGCTTT
>anonymous
AAAAAAACCAAAAAAAAAAAAAAAAAAAAAAAAAAAAAGTACTCTGCGTTGATACCCACTGCTT
>anonymous
AAAAAAACCAAAAAAAAAAAAAAAAAAAAAAAAAAGTACTCTGCGTTGATACCACTGCTTT
>anonymous
AAAAAAACCAAAAAAAAAAAAAAAAAAAAAAAAGTACTCTGCGTTGATACCACTGCTTT
>anonymous
AAAAAAACCAAAAAAAAAGGAAAAAAAAAAAAAAAAAAAAAAAGTACTCTGCGTTGATACCCACTGCTT
>anonymous
AAAAAAACCAAAAATAAAAAAAAAAAAAAAAAAGAAAAAAAAAAAGTACTCTGCGTTGATACCACTGCTTT
>anonymous
AAAAAAACCAACGGGCGTAAAAAAAAAAAAAAAAAAAAAAAAAAAAAAAGTACTCTGCGTTGATACCCACTGCTT
>anonymous
AAAAAAACCAAGTGCCAAAAAAAAAAAAAAAAAAAAAAAAGTACTCTGCGTTGATACCCACTGCTT
>anonymous
AAAAAAACCACAAAAAAAAAAAAAAAAAAAAAAAAAAAAAAAAGTACTCTGCGTTGATACCACTGCTTT
>anonymous
AAAAAAACCCCAAAAAAAAAAAAAAAAAAAAAAAAAAGTACTCTGCGTTGATACCCACTGCTT
>anonymous
AAAAAAACCCCACACACCACAAAAAAAAAAAAAAAAAAAAAAAAAAAAAGTACTCTGCGTTGATACCACTGCTTT
>anonymous
AAAAAAACCCCCAAAAAAAAAAAAAAAAAAAAAAAAAAAAAAAGTACTCTGCGTTGATACCCACTGCTT
>anonymous
AAAAAAACCCCCGTAAACCCAAAAAAAAAAAAAAAAAAAAAAAAAAGTACTCTGCGTTGATACCCACTGCTT
>anonymous
AAAAAAACCCCTTTTTTTTAAAAAAAAAAAAAAAAAAAAAAAAAAAAAAGTACTCTGCGTTGATACCCACTGCTT
>anonymous
AAAAAAACCCCTTTTTTTTTAAAAAAAAAAAAAAAAAAAAAAAAAAAAAGTACTCTGCGTTGATACCCACTGCTT
>anonymous
AAAAAAACGGAAAAAAAAAAAAAAAAAAAAAAAAGTACTCTGCGTTGATACCACTGCTTT
>anonymous
AAAAAAACGGGGGAAAATCCAAAAAAAAAAAAAAAAAAAAAAAAAAAAAGTACTCTGCGTTGATACCCACTGCTT
>anonymous
AAAAAAACGTAAAGAAAATGGTACTCTGCGTTGATACCACTGCTTACTCTGCGTTGATACCACTGCTTACTCTGC
>anonymous
AAAAAAACGTGCAATAAGATTTGCAAAATGCAACTAACTGTCCCCATGTACTCTGCGTTGATACCCACTGCTT
>anonymous
AAAAAAACGTTTTAAAAAAAAAAAAAAAAAAAAAAAAAAAAAAGTACTCTGCGTTGATACCCACTGCTT
>anonymous
AAAAAAACTAAACCAAAAAAAAAAAAAAAAAAAAAAAAAAAAGTACTCTGCGTTGATACCCACTGCTT
>anonymous
AAAAAAACTAGCGTTGCTCGCCGTGGGTTATCGATATGTGCTTCCCCATCTACTCTGCGTTGATACCCACTGCTT
>anonymous
AAAAAAACTAGCGTTGCTCGCCGTGGGTTATCGATATGTGCTTCCCCATGTACTCTGCGTTGATACCCACTGCTT
>anonymous
AAAAAAACTAGCGTTGCTTGCCGTGGGTTATCGATATGTGCTTCCCCATGTACTCTGCGTTGATACCCACTGCTT
>anonymous
AAAAAAACTGCAATTGCATCAGCCAAAGTGACAGCACGGCAATCCCCATGTACTCTGCGTTGATACCACTGCTTT
>anonymous
AAAAAAACTTATTGAAAAAAAAAAAAAAAAAAAAAAAAAAAAAAAAGTACTCTGCGTTGATACCCACTGCTT
>anonymous
AAAAAAACTTTAAAAAGAAAAAAAAAAAAAAAAAAAAAAAAAAAAGTACTCTGCGTTGATACCACTGCTTT
>anonymous
AAAAAAACTTTGGCATTAAAAAAAAAAAAAAAAAAAAAAAAAAAAAGTACTCTGCGTTGATACCCACTGCTT
>anonymous
AAAAAAACTTTTTTTTAAAAGAAAAAAAAAAAAAAAAAAAAAAAAAAAAGTACTCTGCGTTGATACCACTGCTTT
>anonymous
AAAAAAAGAAAAAAAAAAAAAAAAAAAAAAAAAAAAAAAAAGTACTCTGCGTTGATACCACTGCTTT
>anonymous
AAAAAAAGAAAAAAAAAAAAAAAAAAAAAGTACTCTGCGTTGATACCACTGCTTT
>anonymous
AAAAAAAGAAAAAAAAAAAAAAAAAGTACTCTGCGTTGATACCCACTGCTT
>anonymous
AAAAAAAGAAAAACCCAAAAAAAAAAAAAAAAAAAAAAAAAAAGTACTCTGCGTTGATACCACTGCTTT
>anonymous
AAAAAAAGAAAGCAAAAAAAAAAAAAAAAAAAAAAAAAAAAAGTACTCTGCGTTGATACCCACTGCTT
>anonymous
AAAAAAAGAACCAAAAAAAAAAAAAAAAAAAAAAAAAAAAAGTACTCTGCGTTGATACCACTGCTTT
>anonymous
AAAAAAAGCATTTATACAAAAAAAAAAAAAAAAAAAAAAAAAAAAAAGTACTCTGCGTTGATACCCACTGCTT
>anonymous
AAAAAAAGCCAAAAAAAAAAAAAAAAAAAAAAAAAAAAAGTACTCTGCGTTGATACCACTGCTTT
>anonymous
AAAAAAAGCCCAAAAAAAAAAAAAAAAAAAAAAAAAAAAAGTACTCTGCGTTGATACCCACTGCTT
>anonymous
AAAAAAAGGAAAACAAAATCACCTACCAGCTTATCGATAAAACCCCCATGTACTCTGCGTTGATACCCACTGCTT
>anonymous
AAAAAAAGGAAAACCAAAAAAAAAAAAAAAAAAAAAAAGTACTCTGCGTTGATACCACTGCTTT
>anonymous
AAAAAAAGGCAAATCCGAAAAAAAAAAAAAAAAAAAAAAAAAAAAAGTACTCTGCGTTGATACCACTGCTTT
>anonymous
AAAAAAAGGTTTTTTATTAAAAAAAAAAAAAAAAAAAAAAAAAAAAAAAGTACTCTGCGTTGATACCCACTGCTT
>anonymous
AAAAAAAGGTTTTTTTTTAGAAAAAAAAAAAAAAAAAAAAAAAAAAAAGTACTCTGCGTTGATACCACTGCTTT
>anonymous
AAAAAAAGTAAAAAAAAAAAAAAAAAAAAAAAAAAAAAGTACTCTGCGTTGATACCACTGCTTT
>anonymous
AAAAAAAGTACTATGCGTTGATACCACTGCTTACTCTGCGTTGATACCACTGCT
>anonymous
AAAAAAAGTACTCTGCGTTGATACCAACTGCTTACTCTGCGTTGATACCACTGCT
>anonymous
AAAAAAAGTACTCTGCGTTGATACCACTGCTTACTCTGCGTTGATACCACTGCT
>anonymous
AAAAAAAGTACTCTGCGTTGATACCACTGCTTACTCTGCGTTGATACCATTGCT
>anonymous
AAAAAAAGTACTCTGCGTTGATACCACTGCTTACTGCTTACTCTGCGTTGATACCACTGCTTACTCTGCGTTGAT
>anonymous
AAAAAAAGTACTCTGCGTTGATACCACTGCTTAGATCGGAAGAGCTCGTATGCCGTCTTCTGCTTGAAAAA
>anonymous
AAAAAAAGTACTCTGCGTTGATACCACTGCTTCCTGCTTACTCTGCGTTGATACCACTGCTTACTCTGCGTTGAT
>anonymous
AAAAAAAGTACTCTGCGTTGATACCACTGCTTGCTCTGCGTTGATACCACTGCT
>anonymous
AAAAAAAGTACTCTGCGTTGATACCACTGCTTT
>anonymous
AAAAAAAGTACTCTGCGTTGATACCCACTGCTT
>anonymous
AAAAAAAGTACTCTGCGTTGATACGACTGCTTACTCTGCGTTGATACCCACTGCTT
>anonymous
AAAAAAAGTACTCTGGGTTGATACCACTGCTTACTCTGCGTTGATACCACTGCT
>anonymous
AAAAAAAGTACTCTGTGTTGATACCACTGCTTACTCTGCGTTGATACCACTGCT
>anonymous
AAAAAAAGTCCAAAAAAAAAAAAAAAAAAAAAAAAAAAAAAAAGTACTCTGCGTTGATACCACTGCTTT
>anonymous
AAAAAAAGTCCCCAAAAAAAAAAAAAAAAAAAAAAAAGTACTCTGCGTTGATACCCACTGCTT
>anonymous
AAAAAAAGTGAAAACAAACTTGACAGCAGGGTGTAACCAGCTCTCCCATGTACTCTGCGTTGATACCACTGCTTT
>anonymous
AAAAAAAGTGACCAAAAAAAAAAAAAAAAAAAAAAAAAAAAGTACTCTGCGTTGATACCCACTGCTT
>anonymous
AAAAAAAGTGCAAAAAAAAAAAAAAAAAAAAAAAAAAAGTACTCTGCGTTGATACCACTGCTTT
>anonymous
AAAAAAAGTGCGACCAACCGGCGAGACGAAAGAAAACCGACTGCCCCATGTACTCTGCGTTGATACCACTGCTTT
>anonymous
AAAAAAAGTGGGCAAAAAAAAAAAAAAAAAAAAAAAAAAAAGTACTCTGCGTTGATACCACTGCTTT
>anonymous
AAAAAAAGTTCCCAAAAAAAAAAAAAAAAAAAAAAAAAAAAGTACTCTGCGTTGATACCACTGCTTT
>anonymous
AAAAAAAGTTCTCTGCGTTGATACCACTGCTTACTCTGCGTTGATACCACTGCT
>anonymous
AAAAAAATAAAGGTTTTTAAAAAAAAAAAAAAAAAAAAAAAAAGTACTCTGCGTTGATACCACTGCTTT
>anonymous
AAAAAAATAAATTTCTTAAAGAAATTAAATATCCAAATAAATCCCCCATGTACTCTGCGTTGATACCCACTGCTT
>anonymous
AAAAAAATAATTAAAGCGCCTAACTGCCTATCCCATGTACTCTGCGTTGATACCCACTGCTT
>anonymous
AAAAAAATAGTCCCCATCCCCCAAAAAAAAAAAAAAAAAAAAAAAAAAAGTACTCTGCGTTGATACCCACTGCTT
>anonymous
AAAAAAATATTTGAAACGAAAAAAAAAAAAAAAAAAAAAAAAAAGTACTCTGCGTTGATACCCACTGCTT
>anonymous
AAAAAAATATTTGGTTTAATCCGAAAAAAAAAAAAAAAAAAAAAAAAAGTACTCTGCGTTGATACCACTGCTTT
>anonymous
AAAAAAATCTAAGCGCCCTTAACCAAAAAAAAAAAAAAAAAAAAAAAAAGTACTCTGCGTTGATACCCACTGCTT
>anonymous
AAAAAAATGCGCGTTCTAAAATGACGCCGGCCGAACAGTGTACCCCCATGTACTCTGCGTTGATACCCACTGCTT
>anonymous
AAAAAAATGCGCGTTCTAAAATGACGCCGGCCGAACAGTGTGCCCCCATGTACTCTGCGTTGATACCACTGCTTT
>anonymous
AAAAAAATGTCCCCAAAAAAAAAAAAAAAAAAAAAAAAAAAAAGTACTCTGCGTTGATACCCACTGCTT
>anonymous
AAAAAAATGTTAAAAAAAAAAAAAAAAAAAAAAAAAAAAAAAAAAGTACTCTGCGTTGATACCCACTGCTT
>anonymous
AAAAAAATGTTAGCTTTTCAAGGAAAAAAAAAAAAAAAAAAAAAAAAAAGTACTCTGCGTTGATACCCACTGCTT
>anonymous
AAAAAAATTAAAAAAAAAAAAAAAAAAAAAAAAAAAAAAAAAAGTACTCTGCGTTGATACCCACTGCTT
>anonymous
AAAAAAATTAAAAATTGAAAAACCCAAAAAAAAAAAAAAAAAAAAAAAAGTACTCTGCGTTGATACCACTGCTTT
>anonymous
AAAAAAATTAACAAAAAAAAAAAAAAAAAAAAAAAAAAAAAAGTACTCTGCGTTGATACCCACTGCTT
>anonymous
AAAAAAATTACCCAAAAAAAAAAAAAAAAAAAAAAAGTACTCTGCGTTGATACCCACTGCTT
>anonymous
AAAAAAATTATTTAAACCCAAAAAAAAAAAAAAAAAAAAAAAAAAAAAAGTACTCTGCGTTGATACCACTGCTTT
>anonymous
AAAAAAATTCGATTCGTAAAAAAAAAAAAAAAAAAAAAAAAAAAAAAAAGTACTCTGCGTTGATACCACTGCTTT
>anonymous
AAAAAAATTCTTGAAAAGAAAAAAAAAAAAAAAAAAAAAAAAAAAAGTACTCTGCGTTGATACCACTGCTTT
>anonymous
AAAAAAATTGGCAAAAAAAAAAAAAAAAAAAAAAAAAAGTACTCTGCGTTGATACCACTGCTTT
>anonymous
AAAAAAATTGTAAAAAAAAAAAAAACTGTACTCTGCGTTGATACCCCATGTACTCTGCGTTGATACCACTGCTTT
>anonymous
AAAAAAATTGTAGTTGTCGCCGCTGGCAGCTTTGTTTGTGTGTCCCCATGTACTCTGCGTTGATACCCACTGCTT
>anonymous
AAAAAAATTTAAAAAAAAAAAAAAAAAAAAAAAAAAAAAAAAGTACTCTGCGTTGATACCACTGCTTT
>anonymous
AAAAAAATTTAGTTTTTTTTTTGCGGAAAAAAAAAAAAAAAAAAAAAAAGTACTCTGCGTTGATACCCACTGCTT
>anonymous
AAAAAAATTTCCAAAAAAAAAAAAAAAAAAAAAAAAAAAAAAGTACTCTGCGTTGATACCACTGCTTT
>anonymous
AAAAAAATTTCCCAAAAAAAAAAAAAAAAAAAAAAAAAAAAAAGTACTCTGCGTTGATACCACTGCTTT
>anonymous
AAAAAAATTTCCCAAAAAAAAAAAAAAAAAAAAAAAAAAGTACTCTGCGTTGATACCACTGCTTT
>anonymous
AAAAAAATTTGAAAAAAAAAAAAAAAAAAAAAAAAAAAAAAAGTACTCTGCGTTGATACCCACTGCTT
>anonymous
AAAAAAATTTGTAAAAAAAAAAAAAAAAAAAAAAAAAAAAAAGTACTCTGCGTTGATACCACTGCTTT
>anonymous
AAAAAAATTTTAAAAAAAAAAAAAAAAAAAAAAAAAAAAAAAAGTACTCTGCGTTGATACCACTGCTTT
>anonymous
AAAAAAATTTTAAACGGAAAAAAAAAAAAAAAAAAAAAAAAAAAAGTACTCTGCGTTGATACCACTGCTTT
>anonymous
AAAAAAATTTTGTTTTTTTTTAAAAAAAAAAAAAAAAAAAAAAAAAAAGTACTCTGCGTTGATACCCACTGCTTT
>anonymous
AAAAAAATTTTTTATAATTTTAAAAAAAAAAAAAAAAAAAAAAAAAAAAGTACTCTGCGTTGATACCCACTGCTT
>anonymous
AAAAAAATTTTTTTTTAAAAACCCAAAAAAAAAAAAAAAAAAAAAAAAGGTACTCTGCGTTGATACCCACTGCTT
>anonymous
AAAAAAATTTTTTTTTCAAAAAAAAAAAAAAAAAAAAAAAAAAAAAGTACTCTGCGTTGATACCCACTGCTT
>anonymous
AAAAAAATTTTTTTTTTGGAAAAAAAAAAAAAAAAAAAAAAAAAGTACTCTGCGTTGATACCCACTGCTT
>anonymous
AAAAAAATTTTTTTTTTTTTCCCAAAAAAAAAAAAAAAAAAAAAAAAAAGTACTCTGCGTTGATACCACTGCTTT
>anonymous
AAAAAACAAAAAAAAAAAAAAAAAAAAAAAAAAAAAAAAGTACTCTGCGTTGATACCACTGCTTT
>anonymous
AAAAAACAAAAAAAAAAAAAAAAAAAAAAAAAAAAAAAGTACTCTGCGTTGATACCACTGCTTT
>anonymous
AAAAAACAAAAAAAAAAAAAAAAAAAAAAAAAAAAAAGTACTCTGCGTTGATACCACTGCTTT
>anonymous
AAAAAACAAAAAAAAAAAAAAAAAAAAAGTACTCTGCGTTGATACCACTGCTTT
>anonymous
AAAAAACAAAAAGAAGACGCCGGAAAAAAAAGAGAAAAAAAAAAAAAAAGTACTCTGCGTTGATACCCACTGCTT
>anonymous
AAAAAACAACAAGATGAAAAATTCTAAAAAAAAAAAAAAAAAAAAAGTACTCTGCGTTGATACCACTGCTTT
>anonymous
AAAAAACACTACGCCTTTCAACGGCGTTTCGACAGGAAAGAGCCCCCATGTACTCTGCGTTGATACCACTGCTTT
>anonymous
AAAAAACATGATAAACTTATAGAAATTAAATTAACAAATCTAATCCCATGTACTCTGCGTTGATACCCACTGCTT
>anonymous
AAAAAACATGGGCAAAACCAAAAAAAAAAAAAAAAAAAAAAAAAAAAAAGTACTCTGCGTTGATACCCACTGCTT
>anonymous
AAAAAACCAAAAAAAAAAAAAAAAAAAAAAAAAAAAAAGTACTCTGCGTTGATACCACTGCTTT
>anonymous
AAAAAACCAAAAAAAAAAAAAAAAAAAAAAAAAAAAAGTACTCTGCGTTGATACCACTGCTTT
>anonymous
AAAAAACCAAAAAAAAAAAAAAAAAAAAAAAAAAAAAGTACTCTGCGTTGATACCCACTGCTT
>anonymous
AAAAAACCAAAAAAAAAAAAAAAAAAAAAAAAAAAGTACTCTGCGTTGATACCACTGCTTT
>anonymous
AAAAAACCAAAAAAAAAAAAAAAAAAAAAAAAAAAGTACTCTGCGTTGATACCCACTGCTT
>anonymous
AAAAAACCAACGGCCGAAACTTTCAATAAAAAAAAAAAAAAAAAAAAAAGTACTCTGCGTTGATACCACTGCTTT
>anonymous
AAAAAACCACAAAACCTTTGTGAAAAAAAAAAAAAAAAAAAAAAAAAAGTACTCTGCGTTGATACCCACTGCTT
>anonymous
AAAAAACCCAAAAAAAAAAAAAAAAAAAAAAAAAAAAAAAAAAAGTACTCTGCGTTGATACCCACTGCTT
>anonymous
AAAAAACCCAAAAAAAAAAAAAAAAAAAAAAAAAAAAAGTACTCTGCGTTGATACCCACTGCTT
>anonymous
AAAAAACCCAAAAAACTTAAAAAAAAAAAAAAAAAAAAAAAAAAAAGTACTCTGCGTTGATACCCACTGCTT
>anonymous
AAAAAACCCAATTTTGTAAAAAAAAAAAAAAAAAAAAAAAAAAAAAAAAGTACTCTGCGTTGATACCCACTGCTT
>anonymous
AAAAAACCCCAAAAAAAAAAAAAAAAAAAAAAAAAAAAGTACTCTGCGTTGATACCACTGCTTT
>anonymous
AAAAAACCCCATTTTTTCAAAAAAAAAAAAAAAAAAAAAAAAAAAAAAAGTACTCTGCGTTGATACCCACTGCTT
>anonymous
AAAAAACCCCCTTTTTTTAAAAAAAAAAAAAAAAAAAAAAAAAAAAAAAGTACTCTGCGTTGATACCACTGCTTT
>anonymous
AAAAAACCCTAAAAAAAAAAAAAAAAAAAAAAAAAAAAGTACTCTGCGTTGATACCACTGCTTT
>anonymous
AAAAAACCGAAAAAAAAAAAAAAAAAAAAAAAAAAGTACTCTGCGTTGATACCACTGCTTT
>anonymous
AAAAAACCGCGCGGTTATTAGAGGTGAGAAAAAGCCGACAATCCCCATGTACTCTGCGTTGATACCACTGCTTT
>anonymous
AAAAAACCTATGCCAGTAATGTGACCAGACGCGAAGTCAACGCCCCCATGTACTCTGCGTTGATACCACTGCTTT
>anonymous
AAAAAACCTTTATTCGGCTGGGGCCAAAAAAAAAAAAAAAAAAAAAAAAGTACTCTGCGTTGATACCACTGCTTT
>anonymous
AAAAAACGAAAAAAAAAAAAAAAAAAAAAAAAAAAAAAGTACTCTGCGTTGATACCACTGCTTT
>anonymous
AAAAAACGAAAACCAAAAAAAAAAAAAAAAAAAAAAAAAAAAAGTACTCTGCGTTGATACCCACTGCTT
>anonymous
AAAAAACGATTGTTTCATAAAAAAAAAAAAAAAAAAAAAAAAAAAAAGTACTCTGCGTTGATACCCACTGCTT
>anonymous
AAAAAACGGAAAAATTAATTGTAAAAAAAAAAAAAAAAAAAAAAAAAAAGTACTCTGCGTTGATACCACTGCTTT
>anonymous
AAAAAACGGATTGAACCCGAAACCAAAAAAAAAAAAAAAAAAAAAAAAAGTACTCTGCGTTGATACCCACTGCTT
>anonymous
AAAAAACGGATTTGTAAAACTTAAAAAAAAAAAAAAAAAAAAAAAAAAAGTACTCTGCGTTGATACCACTGCTTT
>anonymous
AAAAAACGGCGAAAAAAAAAAAAAAAAAAAAAAAAAAAAGTACTCTGCGTTGATACCACTGCTTT
>anonymous
AAAAAACGGTTCCAACTTTCAAAAAAAAAAAAAAAAAAAAAAAAAAAAAGTACTCTGCGTTGATACCACTGCTTT
>anonymous
AAAAAACGTATTATTCCTAAAAAAAAAAAAAAAAAAAAAAAAAAAAAGTACTCTGCGTTGATACCACTGCTTT
>anonymous
AAAAAACGTATTGAACCCGAAACCAAAAAAAAAAAAAAAAAAAAAAAAAGTACTCTGCGTTGATACCCACTGCTT
>anonymous
AAAAAACGTTATCACTGAAAAAAAAAAAAAAAAAAAAAAAAAAAAAAGTACTCTGCGTTGATACCACTGCTTT
>anonymous
AAAAAACGTTATCTTAAACACGAAAAAAAAAAAAAAAAAAAAAAAAAAAGTACTCTGCGTTGATACCACTGCTTT
>anonymous
AAAAAACTACAGACCACTTTACGAAATTCCACACATGTTCGATGCCCATGTACTCTGCGTTGATACCCACTGCTT
>anonymous
AAAAAACTGCAATTGCATCAGCCAAAGTGACAGCACGGCAATCCCCCATGTACTCTGCGTTGATACCACTGCTTT
>anonymous
AAAAAACTGGACTAAAAAAAAAAAAAAAAAAAAAAAAAAAAAAGTACTCTGCGTTGATACCACTGCTTT
>anonymous
AAAAAACTTAAAAAAAAAAAAAAAAAAAAAAAAAAAAAAAGTACTCTGCGTTGATACCACTGCTTT
>anonymous
AAAAAACTTAAGTGTCGCCAAAAAAAAAAAAAAAAAAAAAAAAAAAAAGTACTCTGCGTTGATACCCACTGCTT
>anonymous
AAAAAACTTCTTAGGCAACGCTCAAACGTTGTGTGTACACTCCCCATGTACTCTGCGTTGATACCACTGCTTT
>anonymous
AAAAAACTTTTGCAGCCGTACGCGGCAATGAATCGTTGAGAATTCCCATGTACTCTGCGTTGATACCCACTGCTT
>anonymous
AAAAAACTTTTTCCAAAACAAAAAAAAAAAAAAAAAAAAAAAAAAAAGTACTCTGCGTTGATACCCACTGCTT
>anonymous
AAAAAACTTTTTTAAACCAAAAAAAAAAAAAAAAAAAAAAAAAAAAAAGTACTCTGCGTTGATACCCACTGCTT
>anonymous
AAAAAACTTTTTTTTAAAGAAAAAAAAAAAAAAAAAAAAAAAAAAAAAGTACTCTGCGTTGATACCCACTGCTT
>anonymous
AAAAAAGAAAAAAAAAAAAAAAAAAAAAAAAGTACTCTGCGTTGATACCCACTGCTT
>anonymous
AAAAAAGAAAAAAAAAAAAAAAAAAAGTACTCTGCGTTGATACCCACTGCTT
>anonymous
AAAAAAGAAAAAAAAAAAAAGTACTCTGCGTTGATACCACTGCTTT
>anonymous
AAAAAAGAAAAAAAAATAAAAAAGTACTCTGCGTTGATACCACTGCTTACTCTGCGTTGATACCACTGCTTACTC
>anonymous
AAAAAAGAAAAAAAGTACTCTGCGTTGATACCACTGCTTAGATCGGAAGAGCTCGTATGCCGTCTTCTGCTTGAA
>anonymous
AAAAAAGAAAGTACTCTGCGTTGATACCACTGCTTACTCTGCGTTGATACCACTGCT
>anonymous
AAAAAAGAAGTACTCTGCGTTGATACCACTGCTTACTCTGCGTTGATACCACTGCT
>anonymous
AAAAAAGACAATTTCCCCCAAAAAAAAAAAAAAAAAAAAAAAAAAAAAGTACTCTGCGTTGATACCACTGCTTT
>anonymous
AAAAAAGAGAAAACCAAAACCGAAAAAAAAAAAAAAAAAAAAAAAAAAGTACTCTGCGTTGATACCACTGCTTT
>anonymous
AAAAAAGCAGCTTGAACGCAATAGAAAAAAAAAAAAAAAAAAAAAAAAAGTACTCTGCGTTGATACCACTGCTTT
>anonymous
AAAAAAGCATTTTAAAAACTACCCAAAAAAAAAAAAAAAAAAAAAAAAAGTACTCTGCGTTGATACCACTGCTTT
>anonymous
AAAAAAGCCCCCCTTTTGGGAAAAAAAAAAAAAAAAAAAAAAAAAAAAAGTACTCTGCGTTGATACCACTGCTTT
>anonymous
AAAAAAGCGACCTTTTTAAATTTAAAAAAAAAAAAAAAAAAAAAAAAAAGTACTCTGCGTTGATACCCACTGCTT
>anonymous
AAAAAAGCTTGACATTCAAAAAAAAAAAAAAAAAAAAAAAAAAAAAAAAGTACTCTGCGTTGATACCACTGCTTT
>anonymous
AAAAAAGGAAAAAAAAAAAAAAAAAAAAAAAAAAAAGTACTCTGCGTTGATACCCACTGCTT
>anonymous
AAAAAAGGAGTAAAACGTTGGTCAGACCAATGTTGATGGAGATCTTCTTACTCATTTATACTGAGTATTTCAATA
>anonymous
AAAAAAGGAGTAAAACGTTGGTCAGATCAATGTTGATGGAGATCTTCTTACTCATTTATACTGAGTATTTCAATA
>anonymous
AAAAAAGGGAAAAAAAAAAAAAAAAAAAAAAAAAAAAAGTACTCTGCGTTGATACCCACTGCTT
>anonymous
AAAAAAGGGTCTCCGTCTAGTAGGCATCAACGCGTGGGGGATCCCCCATGTACTCTGCGTTGATACCACTGCTTT
>anonymous
AAAAAAGGGTTTGTTTAAACGAAAAAAAAAAAAAAAAAAAAAAAAAAAAGTACTCTGCGTTGATACCACTGCTTT
>anonymous
AAAAAAGGGTTTTTTTTAATAAAAAAAAAAAAAAAAAAAAAAAAAAAAAGTACTCTGCGTTGATACCACTGCTTT
>anonymous
AAAAAAGGTTTTTTCCCCAAAAAAAAAAAAAAAAAAAAAAAAAAAAAAAGTACTCTGCGTTGATACCCACTGCTT
>anonymous
AAAAAAGTACTATGCGTTGATACACTGCTTACTCTGCGTTGATACCACTGCT
>anonymous
AAAAAAGTACTCTGCGTTGATACCACAGCTTACTCTGCGTTGATACCACTGCT
>anonymous
AAAAAAGTACTCTGCGTTGATACCACCGCTTACTCTGCGTTGATACCACTGTT
>anonymous
AAAAAAGTACTCTGCGTTGATACCACTGACTCTGCGTTGATACCACTGCTTACTCTGCGTTGATACCACTGCTTA
>anonymous
AAAAAAGTACTCTGCGTTGATACCACTGCTTACTCTGCGCTGATACCACTGCT
>anonymous
AAAAAAGTACTCTGCGTTGATACCACTGCTTACTCTGCGTTGATACACTGCT
>anonymous
AAAAAAGTACTCTGCGTTGATACCACTGCTTACTCTGCGTTGATACCACCTGCT
>anonymous
AAAAAAGTACTCTGCGTTGATACCACTGCTTACTCTGCGTTGATACCACTG
>anonymous
AAAAAAGTACTCTGCGTTGATACCACTGCTTACTCTGCGTTGATACCACTGCT
>anonymous
AAAAAAGTACTCTGCGTTGATACCACTGCTTACTCTGCGTTGATGCCACTGCT
>anonymous
AAAAAAGTACTCTGCGTTGATACCACTGCTTCCTCTGCGTTGATACCACTGCT
>anonymous
AAAAAAGTACTCTGCGTTGATACCACTGCTTGCTCTGCGTTGATACCACTGCT
>anonymous
AAAAAAGTACTCTGCGTTGATACCACTGCTTT
>anonymous
AAAAAAGTACTCTGCGTTGATACCACTGCTTTCCATGTACTCTGCGTTGATACCACTGCTTCCCATGTACTCTGC
>anonymous
AAAAAAGTACTCTGCGTTGATACCACTGCTTTCTCTGCGTTGATACCACTGCT
>anonymous
AAAAAAGTACTCTGCGTTGATACCCACTGCTT
>anonymous
AAAAAAGTACTCTGCGTTGATACTACTGCTTTCTCTGCGTTGATACCACTGC
>anonymous
AAAAAAGTACTCTGCGTTGATGCCCCATGTACTCTGCGTTGATACCCACTGCTT
>anonymous
AAAAAAGTATTTTCTAAAAAAAAAAAAAAAAAAAAAAAAAAAAAGTACTCTGCGTTGATACCCACTGCTT
>anonymous
AAAAAAGTCCAAAAAAAAAAAAAAAAAAAAAAAAAAAGTACTCTGCGTTGATACCACTGCTTT
>anonymous
AAAAAAGTTCCTATGAAGTTACGATTCCCAAAAAAACAGCTGTTCCCATGTACTCTGCGTTGATACCACTGCTTT
>anonymous
AAAAAAGTTTTTTGCTTTTAAAAAAAAAAAAAAAAAAAAAAAAAAAAAAGTACTCTGCGTTGATACCCACTGCTT
>anonymous
AAAAAATAAAAACCCTATTTTTGCAAAAAAAAAAAAAAAAAAAAGTACTCTGCGTTGATACCCACTGCTT
>anonymous
AAAAAATAAAAATATTCCTTATATTGTAAGATAGGAATTGCTGTTCTCGTATGCCGTCTTCTGCTTGAAAA
>anonymous
AAAAAATAAAAATATTCCTTATATTGTAAGATAGGAATTGCTGTTCTCGTATGCCGTCTTCTGCTTGAAAAA
>anonymous
AAAAAATAAAACATGAATTGGAAATTCGACAGCTAGAAAGTGTCCCCATGTACTCTGCGTTGATACCACTGCTTT
>anonymous
AAAAAATAAAATTCTATAAAAATTTTAAATGAAACAGTTAATATCCCATGTACTCTGCGTTGATACCCACTGCTT
>anonymous
AAAAAATAACAATTTCTGCACGTGTCGGAATTAGTGTGGCTGTCCCCATGTACTCTGCGTTGATACCACTGCTTT
>anonymous
AAAAAATAACAATTTCTGCACGTGTCGGAATTAGTGTGGCTGTCCCCATGTACTCTGCGTTGATACCCACTGCTT
>anonymous
AAAAAATAATAAAAATTAATAAATAAAAACTAACCCACTGCTTTCCCATGTACTCTGCGTTGATACCCACTGCTT
>anonymous
AAAAAATAATAAATAATAATAATCATCTAATAGGTGCTATTTGTCCCATGTACTCTGCGTTGATACCCACTGCTT
>anonymous
AAAAAATACATACGTTCAAAAAAAAAAAAAAAAAAAAAAAAAGTACTCTGCGTTGATACCACTGCTTT
>anonymous
AAAAAATACCCAAAAAAAAAAAAAAAAAAAAAAAAAAAAAGTACTCTGCGTTGATACCACTGCTTT
>anonymous
AAAAAATACTAATAGTATTTCCTCGTCGAGCAACAACAATACCCCCCATGTACTCTGCGTTGATACCCACTGCTT
>anonymous
AAAAAATACTCTGCGTTGATACCACTGCTTACTCTGCGTTGATACCACTGCT
>anonymous
AAAAAATAGAAATATTCCTTATATTGTAAGATAGGAATTGCTGTTCTCGTATGCCGTCTTCTGCTTGAAA
>anonymous
AAAAAATATAAAGATTGATACCACTGCTTACTCTGCGTTGATACCACTGCT
>anonymous
AAAAAATATAAAGTACTCTGCGTTGATACCACTGCTTACTCTGCGTTGATACCACTGCT
>anonymous
AAAAAATATATAAGATATTCCCTTTCCGAATCCGGTCAGTGTCCCCCATGTACTCTGCGTTGATACCACTGCTTT
>anonymous
AAAAAATCAAAATAAATGTTGGTATAAAATAGGATCTCCTCCTCCCCATGTACTCTGCGTTGATACCCACTGCTT
>anonymous
AAAAAATCAAGGGAGAAAGTAAAAAAAAAAAAAAAAAAAAAAAAAAAAGTACTCTGCGTTGATACCACTGCTTT
>anonymous
AAAAAATCCAAATGAACTGGAAATTTGCGTTTCTTTCCACAATCCCCATGTACTCTGCGTTGATACCACTGCTTT
>anonymous
AAAAAATCGCAATTGTTAATGAAATAAAATGCCGCCGAAATTCCCCCATGTACTCTGCGTTGATACCCACTGCTT
>anonymous
AAAAAATCTTTTTTTTAAAGTCTAAAAAAAAAAAAAAAAAAAAAAAAAAGTACTCTGCGTTGATACCACTGCTTT
>anonymous
AAAAAATGAATACTTTAGAAAATATGAGACGTTCTAGTTAACCTCGGTATTATTATTTTGACCATCTCTTAAAAC
>anonymous
AAAAAATGATGGAAAAAAAAAAAAAAAAAAAAAAAAGTACTCTGCGTTGATACCACTGCTTT
>anonymous
AAAAAATGCCCCAAAAAAAAAAAAAAAAAAAAAAAAAAAAAGTACTCTGCGTTGATACCACTGCTTT
>anonymous
AAAAAATGGCAAGATGTTTAATGGAACTTTGGTTGGGAATGTCCCCCATGTACTCTGCGTTGATACCACTGCTTT
>anonymous
AAAAAATGGGGAAAAAAAAAAAAAAAAAAAAAAAAAAAGTACTCTGCGTTGATACCCACTGCTT
>anonymous
AAAAAATGTAACTCAAATTGTAAAAAAAAAAAAAAAAAAAAAAAAAAAAGTACTCTGCGTTGATACCCACTGCTT
>anonymous
AAAAAATGTATTCTCTGAGTAATTTAGCTCAACATATTTGGAACCCCATGTACTCTGCGTTGATACCACTGCTTT
>anonymous
AAAAAATGTTGATCCATAAATTGAGTCTGCAATAGTAAATGGAGCCCATGTACTCTGCGTTGATACCCACTGCTT
>anonymous
AAAAAATGTTTTTTAGGGCCCAAAAAAAAAAAAAAAAAAAAAAAAAAAAGTACTCTGCGTTGATACCCACTGCTT
>anonymous
AAAAAATTAAAAAAACACCAAAAAAAAAAAAAAAAAAAAAAAAAAGTACTCTGCGTTGATACCACTGCTTT
>anonymous
AAAAAATTACCAAAAAAAAAAAAAAAAAAAAAAAAAAAAAAGTACTCTGCGTTGATACCACTGCTTT
>anonymous
AAAAAATTATTAACGTAAAATTATTAGTAGTCAAACGCGCACTCCCCATGTACTCTGCGTTGATACCACTGCTTT
>anonymous
AAAAAATTCGAAAATATGAGTGCTTACTACCAGATGGTCGATAGTACTCTGCGTTGATACCCACTGCTT
>anonymous
AAAAAATTGAAAAAAAAAAAAAAAAAAAAAAAAAGTACTCTGCGTTGATACCACTGCTTT
>anonymous
AAAAAATTGGAAAAAAAAAAAAAAAAAAAAAAAAAGTACTCTGCGTTGATACCCACTGCTT
>anonymous
AAAAAATTTAAAAAAAAAAAAAAAAAAAAAAAAAAAAAAAAAAAGTACTCTGCGTTGATACCACTGCTTT
>anonymous
AAAAAATTTAATTGAAAAAAAAAAAAAAAAAAAAAAAAAAAAGTACTCTGCGTTGATACCCACTGCTT
>anonymous
AAAAAATTTACCAAAAAAAAAAAAAAAAAAAAAAAGTACTCTGCGTTGATACCACTGCTTT
>anonymous
AAAAAATTTACCCAAAAAAAAAAAAAAAAAAAAAAAAAAAAAGTACTCTGCGTTGATACCACTGCTTT
>anonymous
AAAAAATTTAGCTTTCCCAATTGAGCAGCACTGATATTTCAGTCCCCATGTACTCTGCGTTGATACCACTGCTTT
>anonymous
AAAAAATTTAGGCTTAAACAAAAAAAAAAAAAAAAAAAAAAAAAAAAAAGTACTCTGCGTTGATACCACTGCTTT
>anonymous
AAAAAATTTATGTTTAATTAAAAAAAAAAAAAAAAAAAAAAAAAAAAAGTACTCTGCGTTGATACCACTGCTTT
>anonymous
AAAAAATTTCACAAAATTTTTAAAAAAAAAAAAAAAAAAAAAAAAAAAAGTACTCTGCGTTGATACCCACTGCTT
>anonymous
AAAAAATTTCCAAAAAAAAAAAAAAAAAAAAAAAAAAAAAAGTACTCTGCGTTGATACCACTGCTTT
>anonymous
AAAAAATTTCCCAAAAAAAAAAAAAAAAAAAAAAGTACTCTGCGTTGATACCACTGCTTT
>anonymous
AAAAAATTTGAACGAAAAAAAAAAAAAAAAAAAAAAAAAAAAGTACTCTGCGTTGATACCACTGCTTT
>anonymous
AAAAAATTTGTTATTTAAGATAACACACGGGTTGTCCGATCACCCCCATGTACTCTGCGTTGATACCACTGCTTT
>anonymous
AAAAAATTTTCCAAAAAAAAAAAAAAAAAAAAAAAAAAAAAAGTACTCTGCGTTGATACCACTGCTTT
>anonymous
AAAAAATTTTCCAAAAAAAAAAAAAAAAAAAAAAAAAAAAAGTACTCTGCGTTGATACCCACTGCTT
>anonymous
AAAAAATTTTCCCCCCTCCCAAAAAAAAAAAAAAAAAAAAAAAAAAAGTACTCTGCGTTGATACCCACTGCTT
>anonymous
AAAAAATTTTTCCCCCAAAAAAAAAAAAAAAAAAAAAAAAAAGTACTCTGCGTTGATACCCACTGCTT
>anonymous
AAAAAATTTTTTGCTTTATCAATGCTCGAGTTCAATGGTTGCATTTTTTAGTTCTTATTAGATTAAAAAAGGAGT
>anonymous
AAAAAATTTTTTGGTTTTTCGAAAAAAAAAAAAAAAAAAAAAAAAAAAAGTACTCTGCGTTGATACCCACTGCTT
>anonymous
AAAAAATTTTTTTTTTTCTAAAAAAAAAAAAAAAAAAAAAAAAAAAAAAGTACTCTGCGTTGATACCCACTGCTT
>anonymous
AAAAACAAAAAAAAAAAAAAAAAAAAAAAAAAAAAAGTACTCTGCGTTGATACCACTGCTTT
>anonymous
AAAAACAAAAAAAAAAAAAAAAAAAAAAAAAAAAGTACTCTGCGTTGATACCCACTGCTT
>anonymous
AAAAACAAAAAAAAAAAAAAAAAAAAAAAAAAGTACTCTGCGTTGATACCACTGCTTT
>anonymous
AAAAACAAAAAAAAAAAAAAAAAAAAAAAAAAGTACTCTGCGTTGATACCCACTGCTT
>anonymous
AAAAACAAAAAAAAAAAAAAAAAAAAAAAAAGTACTCTGCGTTGATACCACTGCTTT
>anonymous
AAAAACAAAAAAAAAAAAAAAAAAAAAAAGTACTCTGCGTTGATACCCACTGCTT
>anonymous
AAAAACAAAAAAAAAAAAAAAAAAAAGTACTCTGCGTTGATACCACTGCTTT
>anonymous
AAAAACAAAAACACAAAAAAAAAAAAAAAAAAAAAAAAAAAAGTACTCTGCGTTGATACCACTGCTTT
>anonymous
AAAAACAAAAATATATACCAAAAAAAAAAAAAAAAAAAAAAAAAGTACTCTGCGTTGATACCCACTGCTT
>anonymous
AAAAACAAACAAATTGCCCCCAAAAAAAAAAAAAAAAAAAAAAAAAAAGTACTCTGCGTTGATACCACTGCTTT
>anonymous
AAAAACAAAGAATTTAGGTGGCGAACGGTTGCCTTGCCAGTGATCCCATGTACTCTGCGTTGATACCCACTGCTT
>anonymous
AAAAACAAGCAAAAAAAAAAAAAAAAAAAAAAAAAAAAGTACTCTGCGTTGATACCACTGCTTT
>anonymous
AAAAACAAGTAAAAAAAAAAAAAAAAAAAAAAAAAAAAGTACTCTGCGTTGATACCCACTGCTT
>anonymous
AAAAACAATTTGCGTTGATACCACTGCTTACTCTGCGTTGATACCACTGCT
>anonymous
AAAAACAATTTTTTAAAACCAAAAAAAAAAAAAAAAAGAAAAAAAAAAAGTACTCTGCGTTGATACCCACTGCTT
>anonymous
AAAAACACAAAAAAAAAAAAAAAAAAAAAAAAAAAAAGTACTCTGCGTTGATACCCACTGCTT
>anonymous
AAAAACACAACTTTCCTTTGCAAGTTGTCGTCGAAAAAGAGCCCCATGTACTCTGCGTTGATACCACTGCTTT
>anonymous
AAAAACACACAAAAAAAAAAAAAAAAAAAAAAAAAAGTACTCTGCGTTGATACCCACTGCTT
>anonymous
AAAAACACATTTTTACTCCAAAAAAAAAAAAAAAAAAAAAAAAAAAAGTACTCTGCGTTGATACCACTGCTTT
>anonymous
AAAAACACGAATACACTTCAGTGCGCAGATTTCTCATTTTGCGCATAATGTACGAGCTCAAAGAAGCTGGAGTCG
>anonymous
AAAAACACGCCTAAATCAGGTGGCACATTTTGGAAAATGAATTGCCCATGTACTCTGCGTTGATACCACTGCTTT
>anonymous
AAAAACAGAAATCAAACAACGTGCGCACGTTTTTTTTTTTTTGCCCCATGTACTCTGCGTTGATACCACTGCTTT
>anonymous
AAAAACAGCTTTACTCAATTAAAACGCGTTTAATTAATGCAGTCCCCATGTACTCTGCGTTGATACCCACTGCTT
>anonymous
AAAAACAGTGTAAATTTAAAAAAAAAAAAAAAAAAAAAAAAAAGTACTCTGCGTTGATACCACTGCTTT
>anonymous
AAAAACAGTTCTAAAGACACCTAAAAAAAAAAAAAAAAAAAAAAAAAAAGTACTCTGCGTTGATACCCACTGCTT
>anonymous
AAAAACATCATTGGGTATGCGATCGAGGGCATTTAGAGAAAATAATTCATTAAACAGTTTCGACAATACCCTTAT
>anonymous
AAAAACATCATTGGGTATGCGATCGAGGGCATTTAGAGAAAATAATTCATTAAACAGTTTCGACGATACCCTTAT
>anonymous
AAAAACATCCTTGGGTATGCGATCGAGGGCATTTAGAGAAAATAATTCATTAAACAGTTTCGACGATACCCTTAT
>anonymous
AAAAACCAAAAAAAAAAAAAAAAAAAAAAAAAAAAAAAAAAGTACTCTGCGTTGATACCACTGCTTT
>anonymous
AAAAACCAAAAAAAAAAAAAAAAAAAAAAAAAAAAAAAAAAGTACTCTGCGTTGATACCCACTGCTT
>anonymous
AAAAACCAAAAAAAAAAAAAAAAAAAAAAAAAAAAAAAAAGTACTCTGCGTTGATACCACTGCTTT
>anonymous
AAAAACCAAAAAAAAAAAAAAAAAAAAAAAAAAAAAAAGTACTCTGCGTTGATACCACTGCTTT
>anonymous
AAAAACCAAAAAAAAAAAAAAAAAAAAAAAAAAAAAAAGTACTCTGCGTTGATACCCACTGCTT
>anonymous
AAAAACCAAAAAAAAAAAAAAAAAAAAAAAAAAAAAAGTACTCTGCGTTGATACCACTGCTTT
>anonymous
AAAAACCAAAAAAAAAAAAAAAAAAAAAAAAAAAAAAGTACTCTGCGTTGATACCCACTGCTT
>anonymous
AAAAACCAAAAAAAAAAAAAAAAAAAAAAAAAAAAAGTACTCTGCGTTGATACCACTGCTTT
>anonymous
AAAAACCAAAAAAAAAAAAAAAAAAAAAAAAAAAAAGTACTCTGCGTTGATACCCACTGCTT
>anonymous
AAAAACCAAAAAAAAAAAAAAAAAAAAAAAAAAAAGTACTCTGCGTTGATACCCACTGCTT
>anonymous
AAAAACCAAAAAAAAAAAAAAAAAAAAAAAAAAAGTACTCTGCGTTGATACCACTGCTTT
>anonymous
AAAAACCAAAAAAAAAAAAAAAAAAAAAAAAAAAGTACTCTGCGTTGATACCCACTGCTT
>anonymous
AAAAACCAAAAAAAAAAAAAAAAAAAAAAAAAAGTACTCTGCGTTGATACCACTGCTTT
>anonymous
AAAAACCAAAAAAAAAAAAAAAAAAAAAAAAAAGTACTCTGCGTTGATACCCACTGCTT
>anonymous
AAAAACCAAAAAAAAAAAAAAAAAAAAAAAAAGTACTCTGCGTTGATACCACTGCTTT
>anonymous
AAAAACCAAAAAAAAAAAAAAAAAAAAAAAAGTACTCTGCGTTGATACCACTGCTTT
>anonymous
AAAAACCAAAAAAAAAAAAAAAAAAAAAAAGTACTCTGCGTTGATACCCACTGCTT
>anonymous
AAAAACCAAAAAAAAAAGAAAAAAAAAAAAAAAAAAGTACTCTGCGTTGATACCCACTGCTT
>anonymous
AAAAACCAAAAAAAAGTTTAATTAAAAAAAAAAAAAAAAAAAAAAAAAAGTACTCTGCGTTGATACCACTGCTTT
>anonymous
AAAAACCAAAAACCCAAAAAAAAAAAAAAAAAAAAAAAAAAAGTACTCTGCGTTGATACCACTGCTTT
>anonymous
AAAAACCAACAAAAAAAAAAAAAAAAAAAAAAAAAAAAAGTACTCTGCGTTGATACCACTGCTTT
>anonymous
AAAAACCAACCAAAAAAAAAAAAAAAAAAAAAAAAAAAAAAAAGTACTCTGCGTTGATACCCACTGCTT
>anonymous
AAAAACCAACCAAAAAAAAAAAAAAAAAAAAAAAAAAAAGTACTCTGCGTTGATACCCACTGCTT
>anonymous
AAAAACCAATTTTCTTTAAAAAAAAAAAAAAAAAAAAAAAAAAAGTACTCTGCGTTGATACCCACTGCTT
>anonymous
AAAAACCATTTAAAAAAAAAAAAAAAAAAAAAAAAAAAAAAAGTACTCTGCGTTGATACCCACTGCTT
>anonymous
AAAAACCATTTAAAAAATGAAAAAAAAAAAAAAAAAAAAAAAAAAGTACTCTGCGTTGATACCACTGCTTT
>anonymous
AAAAACCCAAAAAAAAAAAAAAAAAAAAAAAAAAAAAAAAAAAAGTACTCTGCGTTGATACCACTGCTTT
>anonymous
AAAAACCCAAAAAAAAAAAAAAAAAAAAAAAAAAAAAAAAAAAGTACTCTGCGTTGATACCACTGCTTT
>anonymous
AAAAACCCAAAAAAAAAAAAAAAAAAAAAAAAAAAAAAAAAGTACTCTGCGTTGATACCACTGCTTT
>anonymous
AAAAACCCAAAAAAAAAAAAAAAAAAAAAAAAAAAAAAAAGTACTCTGCGTTGATACCACTGCTTT
>anonymous
AAAAACCCAAAAAAAAAAAAAAAAAAAAAAAAAAAAAAGTACTCTGCGTTGATACCCACTGCTT
>anonymous
AAAAACCCAAAAAAAAAAAAAAAAAAAAAAAAAAAAAGTACTCTGCGTTGATACCACTGCTTT
>anonymous
AAAAACCCAAAAAAAAAAAAAAAAAAAAAAAAAAAAAGTACTCTGCGTTGATACCCACTGCTT
>anonymous
AAAAACCCAAAAAAAAAAAAAAAAAAAAAAAAAAAAGTACTCTGCGTTGATACCACTGCTTT
>anonymous
AAAAACCCAAAAAAAAAAAAAAAAAAAAAAAAAAAGTACTCTGCGTTGATACCACTGCTTT
>anonymous
AAAAACCCAAAAAAAAAAAAAAAAAAAAAAAAGTACTCTGCGTTGATACCCACTGCTT
>anonymous
AAAAACCCAAAAAAAAAAAAAAAAAAAAAGAAAAAAAAGTACTCTGCGTTGATACCACTGCTTT
>anonymous
AAAAACCCAAAAAAAAAAAAAAACAAAAAAAAAAAGTACTCTGCGTTGATACCACTGCTTT
>anonymous
AAAAACCCAAAAAAAAAGAAAAAAAAAAAAAAAAAAAAAAAAAAAGTACTCTGCGTTGATACCACTGCTTT
>anonymous
AAAAACCCACCAAAAAAAAAAAAAAAAAAAAAAAAAAAAAAAGTACTCTGCGTTGATACCACTGCTTT
>anonymous
AAAAACCCCAAAAAAAAAAAAAAAAAAAAAAAAAAAAAAAAGTACTCTGCGTTGATACCACTGCTTT
>anonymous
AAAAACCCCAAAAAAAAAAAAAAAAAAAAAAAAAAAAAAAGTACTCTGCGTTGATACCCACTGCTT
>anonymous
AAAAACCCCAAAAAAAAAAAAAAAAAAAAAAAAAAAAGTACTCTGCGTTGATACCCACTGCTT
>anonymous
AAAAACCCCCCAAAAAAAAAAAAAAAAAAAAAAAAAAAAAAAAAGTACTCTGCGTTGATACCCACTGCTT
>anonymous
AAAAACCCCCCAGCCCAAAAAAAAAAAAAAAAAAAAAAAAAAAAAAAAGTACTCTGCGTTGATACCACTGCTTT
>anonymous
AAAAACCCCTGGGAAAAAAAAAAAAAAAAAAAAAAAAAAAAAAAAAAAAGTACTCTGCGTTGATACCACTGCTTT
>anonymous
AAAAACCCGTTGACAAAAAAAAAAAAAAAAAAAAAAAAAAAAAGTACTCTGCGTTGATACCACTGCTTT
>anonymous
AAAAACCCTAAAAAAACCAAAAAAAAAAAAAAAAAAAAAAAAAAAAGTACTCTGCGTTGATACCCACTGCTT
>anonymous
AAAAACCGAAAAAAAAAAAAAAAAAAAAAAAAAAAAAAAAAGTACTCTGCGTTGATACCACTGCTTT
>anonymous
AAAAACCGAAAAAAAAAAAAAAAAAAAAAAAAAAAGTACTCTGCGTTGATACCCACTGCTT
>anonymous
AAAAACCGAAAAAAAAAAAAAAAAAAAAAAAAAGTACTCTGCGTTGATACCACTGCTTT
>anonymous
AAAAACCGAAACCCAAAAAAAAAAAAAAAAAAAAAAAAAAAAAGTACTCTGCGTTGATACCACTGCTTT
>anonymous
AAAAACCGCAAAAAAAAAAAAAAAAAAAAAAAAAAAAGTACTCTGCGTTGATACCACTGCTTT
>anonymous
AAAAACCGGCAAAAAAAAAAAAAAAAAAAAAAAAGTACTCTGCGTTGATACCCACTGCTT
>anonymous
AAAAACCTTAAAAAACCCAAAAAAAAAAAAAAAAAAAAAAAAAAAAAGTACTCTGCGTTGATACCACTGCTTT
>anonymous
AAAAACCTTAAAAAACGGAAAAAAAAAAAAAAAAAAAAAAAAAAAAAGTACTCTGCGTTGATACCACTGCTTT
>anonymous
AAAAACCTTTCTGAAAAAAAAAAAAAAAAAAAAAAAAAAAAAAAAAAAAGTACTCTGCGTTGATACCACTGCTTT
>anonymous
AAAAACGAAAAAAAAAAAAAAAAAAAAAAAAAAAAAAGTACTCTGCGTTGATACCACTGCTTT
>anonymous
AAAAACGAAAAAAAAAAAAAAAAAAAAAAAGTACTCTGCGTTGATACCACTGCTTT
>anonymous
AAAAACGATTTTACGGGGCATAAAAAAAAAAAAAAAAAAAAAAAAAAAAGTACTCTGCGTTGATACCACTGCTTT
>anonymous
AAAAACGCAAAAAAAAAAAAAAAAAAAAAAAGTACTCTGCGTTGATACCACTGCTTT
>anonymous
AAAAACGCTTGTAAAAAAAAAAAAAAAAAAAAAAAAAAAAAGTACTCTGCGTTGATACCCACTGCTT
>anonymous
AAAAACGGAAAAAAAAAAAAAAAAAAAAAAAAAAGTACTCTGCGTTGATACCACTGCTTT
>anonymous
AAAAACGGAAAGAGCCCCATGTACTCTGCGTTGATACCACTGCTTACTCTGCGTTGATACCACTGCTTACTCTG
>anonymous
AAAAACGTAAAAAAAAAAAAAAAAAAAAAAAAAAAAAGTACTCTGCGTTGATACCCACTGCTT
>anonymous
AAAAACGTGAAAAAAAAAAAAAAAAAAAAAAAAAAAAAAAGTACTCTGCGTTGATACCCACTGCTT
>anonymous
AAAAACGTGCAATAAGATTTGCAAAATGCAACTAACTGTAATTCCCCATGTACTCTGCGTTGATACCCACTGCTT
>anonymous
AAAAACGTGGGAAAACTTAAAAAAAAAAAAAAAAAAAAAAAAAAAGTACTCTGCGTTGATACCACTGCTTC
>anonymous
AAAAACGTTCATCCCCAAAAAAAAAAAAAAAAAAAAAAAAAGTACTCTGCGTTGATACCCACTGCTT
>anonymous
AAAAACGTTTTCTTTTTCAAAAAAAAAAAAAAAAAAAAAAAAAAAAAGTACTCTGCGTTGATACCCACTGCTT
>anonymous
AAAAACTAAAAAAAAAAAAAAAAAAAAAAAAAAAAAGTACTCTGCGTTGATACCACTGCTTT
>anonymous
AAAAACTAAAAAAAAAAAAAAAAAAAAAAAAAAAAGTACTCTGCGTTGATACCACTGCTTT
>anonymous
AAAAACTAAAAAAGAAAAAAAAAAAAAAAAAAAAAAAAAAAAAAGTACTCTGCGTTGATACCACTGCTTT
>anonymous
AAAAACTAAAAATAAAAAAAAAAAAAAAAAAAAAAAAAAAAAGTACTCTGCGTTGATACCACTGCTTT
>anonymous
AAAAACTAACCCCATGTACTCTGCGTTGATACCACTGCTTACTCTGCGTTGATACCACTGCTTACTCTGCGTTGA
>anonymous
AAAAACTAACCCCATGTACTCTGCGTTGATACCACTGCTTACTCTGTGTTGATACCACTGCTTACTCTGCGTTGA
>anonymous
AAAAACTAACCCCATGTACTCTGCGTTGATACCACTGCTTGCTCTGCGTTGATACCACTGCTTACTCTGCGTTGA
>anonymous
AAAAACTAATTGGTTTTTCCCCACGACACGCTGCACGGAATGGCCCCATGTACTCTGCGTTGATACCACTGCTTT
>anonymous
AAAAACTATTTAACAACTGTACAGTACAGTAAACATTGCTCTCGCCCATGTACTCTGCGTTGATACCCACTGCTT
>anonymous
AAAAACTCAACCCCCCAAAAAAAAAAAAAAAAAAAAAAAAAAGTACTCTGCGTTGATACCCACTGCTT
>anonymous
AAAAACTCCCTCGTTACTCCCCAGAGTTGAATAAAAAAAAAAAAAAAGTACTCTGCGTTGATACCACTGCTTT
>anonymous
AAAAACTCCGGCCCCCAAAAAAAAAAAAAAAAAAAAAAAAAAAGTACTCTGCGTTGATACCACTGCTTT
>anonymous
AAAAACTCTGGCTTTAGATCGGAAGAGCTCGTATGCCGTCTTCTGCTTGAAAAA
>anonymous
AAAAACTCTTAAAAAAAAAAAAAAAAAAAAAAAAAAAAAAAAAGTACTCTGCGTTGATACCACTGCTTT
>anonymous
AAAAACTGACGTACGAAAAAAAAAAAAAAAAAAAAAAAAAAAAAGTACTCTGCGTTGATACCCACTGCTT
>anonymous
AAAAACTGATTTAAACAAAAAAAAAAAAAAAAAAAAAAAAAAAGTACTCTGCGTTGATACCACTGCTTT
>anonymous
AAAAACTGCAATTGCATCAGCCAAAGTGACAGCACGGCAATCCCCCATGTACTCTGCGTTGATACCACTGCTTT
>anonymous
AAAAACTGTTTTACACGACCGGCAAACGTGAAAAAGGGAAAAGCCCCATGTACTCTGCGTTGATACCCACTGCTT
>anonymous
AAAAACTTACCCAAAAAAAAAAAAAAAAAAAAAAAAAAAAAGTACTCTGCGTTGATACCACTGCTTT
>anonymous
AAAAACTTCGATAAAAAAAAAAAAAAAAAAAAAAAAAAAAAGTACTCTGCGTTGATACCCACTGCTT
>anonymous
AAAAACTTCTTTTGCAGAATCAGACGAAGCCGCGTGCTCACTTCCCCATGTACTCTGCGTTGATACCCACTGCTT
>anonymous
AAAAACTTGAAAAAAAAAAAAAAAAAAAAAAAAAAAAAGTACTCTGCGTTGATACCCACTGCTT
>anonymous
AAAAACTTGTCAGAATGTCGGCATAAACAATGACGTGGCTCCCCATGTACTCTGCGTTGATACCACTGCTTT
>anonymous
AAAAACTTTAAAAAAAAAAAAAAAAAAAAAAAAGTACTCTGCGTTGATACCACTGCTTT
>anonymous
AAAAACTTTGTGACGTAAAAAAAAAAAAAAAAAAAAAAAAAAAAGTACTCTGCGTTGATACCACTGCTTT
>anonymous
AAAAACTTTTGCAGCCGTACGCGGCAATGAATCGTTGAGAATTCCCCATGTACTCTGCGTTGATACCCACTGCTT
>anonymous
AAAAACTTTTGCCGCCGTACGCGGCAATGAATCGTTGAGAATTCCCCATGTACTCTGCGTTGATACCCACTGCTT
>anonymous
AAAAACTTTTTAAAAAAAAAAAAAAAAAAAAAAGTACTCTGCGTTGATACCACTGCTTT
>anonymous
AAAAACTTTTTCCAAAAAAAAAAAAAAAAAAAAAAAAAAAAAAAAAAAGTACTCTGCGTTGATACCACTGCTTT
>anonymous
AAAAACTTTTTCCAAAAAAAAAAAAAAAAAAAAAAAAAAAAAAAAAAGTACTCTGCGTTGATACCCACTGCTT
>anonymous
AAAAACTTTTTCCAAAAAAAAAAAAAAAAAAAAAAAAAGTACTCTGCGTTGATACCACTGCTTT
>anonymous
AAAAACTTTTTCCAAACAAAAAAAAAAAAAAAAAAAAAAAAAAAAAAAGTACTCTGCGTTGATACCCACTGCTT
>anonymous
AAAAACTTTTTTAAAAAAAAAAAAAAAAAAAAAAAAAAAAGTACTCTGCGTTGATACCACTGCTTT
>anonymous
AAAAAGAAAAAAAAAAAAAAAAAAAAAAAAAAAAAAAGTACTCTGCGTTGATACCACTGCTTT
>anonymous
AAAAAGAAAAAAAAAAAAAAAAAAAAAAAAAAAAAATACTCTGCGTTGATACCACTGCTTT
>anonymous
AAAAAGAAAAAAAAAAAAAAAAAAAAAAAAAAAGTACTCTGCGTTGATACCCACTGCTT
>anonymous
AAAAAGAAAAAAAAAAAAAAAAAAAAAAAGTACTCTGCGTTGATACCACTGCTTT
>anonymous
AAAAAGAAAAAAAAAAAAAAAAAAAAGAAAAAAGTACTCTGCGTTGATACCCACTGCTT
>anonymous
AAAAAGAAAAAAAAAAAAAAAAAAGTACTCTGCGTTGATACCACTGCTTT
>anonymous
AAAAAGAAAAAAAAAAAAAGAACTCTGCGTTGATACCACTGCTTACTCTGCGTTGATACCACTGCTTACTCTGCG
>anonymous
AAAAAGAAACTTTAAAAAAAAAAAAAAAAAAAAAAAAAAAAAAGTACTCTGCGTTGATACCACTGCTTT
>anonymous
AAAAAGAACAATACAGGGCTCATATCCGAGGCCCTGTAATTGGAATGAGTACTCTGCGTTGATACCACTGCTTT
>anonymous
AAAAAGAACTGCAACGATTATTCCGTCTGTTCCACGCAATCGCCCCCATGTACTCTGCGTTGATACCACTGCTTT
>anonymous
AAAAAGAAGTACTCTGCGTTGATACCACTGCTTACTCTGCGTTGATACCACTGCT
>anonymous
AAAAAGACATGTTTTTGTTAAACAGGCGAATATTATTTTTGCCGCCCATGTACTCTGCGTTGATACCCACTGCTT
>anonymous
AAAAAGACTCTGCGTTGATACCACTGCTTACTCTGCGTTGATACCACTGCT
>anonymous
AAAAAGCAAAAAAAAAAAAAAAAAAAAAAAAAAAAAGTACTCTGCGTTGATACCACTGCTTT
>anonymous
AAAAAGCAAAAAAAAAAAAAAAAAAAAAAAAGTACTCTGCGTTGATACCACTGCTTT
>anonymous
AAAAAGCAAAAAAAAAAAAAAAAAAAAAAAAGTACTCTGCGTTGATACCCACTGCTT
>anonymous
AAAAAGCAAAAAAAAAAAAAAAAAAAAAAAGTACTCTGCGTTGATACCACTGCTTT
>anonymous
AAAAAGCAACCACCAAAAAAAAAAAAAAAAAAAAAAAAAAAAAGTACTCTGCGTTGATACCACTGCTTT
>anonymous
AAAAAGCACCCAAAAAAATTTTCAAAAAAAAAAAAAAAAAAAAAAAAAAGTACTCTGCGTTGATACCCACTGCTT
>anonymous
AAAAAGCACTCTGCGTTGATACCACTGCTTACTCTGCGTTGATACACTGCT
>anonymous
AAAAAGCAGAAAAGGTTGATCCAAAAAAAAAAAAAAAAAAAAAAAAAAAGTACTCTGCGTTGATACCCACTGCTT
>anonymous
AAAAAGCATTTTATAAACTACAAAAAAAAAAAAAAAAAAAAAAAAGTACTCTGCGTTGATACCACTGCTTT
>anonymous
AAAAAGCCAAAAAAAAAAAAAAAAAAAAAAAAAAAAGTACTCTGCGTTGATACCCACTGCTT
>anonymous
AAAAAGCGTTGAAAAAAAAAAAAAAAAAAAAAAAAAAAAGTACTCTGCGTTGATACCCACTGCTT
>anonymous
AAAAAGGAAAAAAAAAAAAAAAAAAAAAAAAAAAAAAAGTACTCTGCGTTGATACCACTGCTTT
>anonymous
AAAAAGGAAAAAAAAAAAAAAAAAAAAAAAAAAAAAAGTACTCTGCGTTGATACCACTGCTTT
>anonymous
AAAAAGGAAAAAAAAAAAAAAAAAAAAAAAAAAAAGTACTCTGCGTTGATACCACTGCTTT
>anonymous
AAAAAGGAAAAAAAAAAAAAAAAAAAAAAAAAAAAGTACTCTGCGTTGATACCCACTGCTT
>anonymous
AAAAAGGAAAAAAAAAAAAAAAAAAAAAAAAAAGTACTCTGCGTTGATACCACTGCTTT
>anonymous
AAAAAGGAAAAAAAAAAAAAAAAAAAAAAAGTACTCTGCGTTGATACCCACTGCTT
>anonymous
AAAAAGGAAAAACTGCCACCCAAAAAAAAAAAAAAAAAAAAAAAAAAAAGTACTCTGCGTTGATACCACTGCTTT
>anonymous
AAAAAGGAAACAGCAAAAAAAAAAAAAAAAAAAAAAAAAAAAGTACTCTGCGTTGATACCCACTGCTT
>anonymous
AAAAAGGAAAGTTGGTTTTCCCCAAAAAAAAAAAAAAAAAAAAAAAAAAGTACTCTGCGTTGATACCACTGCTTT
>anonymous
AAAAAGGAACCCAAGTTAAAAAAAAAAAAAAAAAAAAAAAAAAAGTACTCTGCGTTGATACCACTGCTTT
>anonymous
AAAAAGGAAGGATTACCCATGTACTCTGCGTTGATACCACTGCTTACTCTGCGTTGATACCACTGCTTACTCTGC
>anonymous
AAAAAGGAGTAAAACGTTGGTCAGATCAATGTTGATGGAGATCTTCTTACTCATTTATACTGAGTATTTCAATAA
>anonymous
AAAAAGGATAAAAAAAAAAAAAAAAAAAAAAAAAAAGTACTCTGCGTTGATACCACTGCTTT
>anonymous
AAAAAGGATTGGAAAAAAAAAAAAAAAAAAAAAAAAAAAAAAAAGTACTCTGCGTTGATACCACTGCTTT
>anonymous
AAAAAGGATTGGAAAAAAAAAAAAAAAAAAAAAAAAAAAAAAAGTACTCTGCGTTGATACCACTGCTTT
>anonymous
AAAAAGGATTTTTTAAACCAAAAAAAAAAAAAAAAAAAAAAAAGTACTCTGCGTTGATACCCACTGCTT
>anonymous
AAAAAGGATTTTTTTCAAAACAAAAAAAAAAAAAAAAAAAAAAAAAAAAGTACTCTGCGTTGATACCACTGCTTT
>anonymous
AAAAAGGCAGTTTCTGTTGAACAAAATTGTCATGCACAAAATTCCCCATGTACTCTGCGTTGATACCCACTGCTT
>anonymous
AAAAAGGGAAAAAAAAAAAAAAAAAAAAAAAAAAAAAAAAAGTACTCTGCGTTGATACCACTGCTTT
>anonymous
AAAAAGGGAAAAAAAAAAAAAAAAAAAAAAAAAAAAAGTACTCTGCGTTGATACCACTGCTTT
>anonymous
AAAAAGGGAAAAAAAAAAAAAAAAAAAAAAAAAAAAAGTACTCTGCGTTGATACCCACTGCTT
>anonymous
AAAAAGGGAAAAAAAGCCCAAAAAAAAAAAAAAAAAAAAAAAAAAAAAGTACTCTGCGTTGATACCACTGCTTT
>anonymous
AAAAAGGGACTTTCCAAAAAAAAAAAAAAAAAAAAAAAAAGTACTCTGCGTTGATACCACTGCTTT
>anonymous
AAAAAGGGATGATTGGTCGAAAAAAAAAAAAAAAAAAAAAAAAAAGTACTCTGCGTTGATACCCACTGCTT
>anonymous
AAAAAGGGATTCTAAAACGAAAAAAAAAAAAAAAAAAAAAAAAAGTACTCTGCGTTGATACCACTGCTTT
>anonymous
AAAAAGGGCCCCATGTACTCTGCGTTGATACCCACTGCTT
>anonymous
AAAAAGGGGAAAAAAAAAAAAAAAAAAAAAAAAAAAAAGTACTCTGCGTTGATACCACTGCTTT
>anonymous
AAAAAGGGGACAAGTTCGAAAATTTCTTAATTGATTTCATATCTCCCATGTACTCTGCGTTGATACCCACTGCTT
>anonymous
AAAAAGGGGGGGGTTTAAACGAAAAAAAAAAAAAAAAAAAAAAAAAAAAGTACTCTGCGTTGATACCCACTGCTT
>anonymous
AAAAAGGGGGTACCAGTAGCGAAAAAAAAAAAAAAAAAAAAAAAAAAGTACTCTGCGTTGATACCACTGCTTT
>anonymous
AAAAAGGTACGAAAAAAAAAAAAAAAAAAAAAAGAAAAAAAAGTACTCTGCGTTGATACCCACTGCTT
>anonymous
AAAAAGGTGAAACTAATATGATGAGCCTAATTCCGGTCACTATCCCCATGTACTCTGCGTTGATACCACTGCTTT
>anonymous
AAAAAGGTTAAAACAAAAAAAAAAAAAAAAAAAAAAAAGTACTCTGCGTTGATACCCACTGCTT
>anonymous
AAAAAGGTTAACAAAACGGTAATCGAAAACTCGCAGTAACAATCCCCATGTACTCTGCGTTGATACCACTGCTTT
>anonymous
AAAAAGGTTTTAAAAAAAAAAAAAAAAAAAAAAAAAAAAAAAGTACTCTGCGTTGATACCACTGCTTT
>anonymous
AAAAAGTAAAAAAAAAAAAAAAAAAAAAAAAAAAAAAGTACTCTGCGTTGATACCCACTGCTT
>anonymous
AAAAAGTAAAAAAAAAAAAAAAAAAAAAAAAAAAAGTACTCTGCGTTGATACCACTGCTTT
>anonymous
AAAAAGTAAAAAAAAAAAAAAAAAAAAAAAAAAAGTACTCTGCGTTGATACCCACTGCTT
>anonymous
AAAAAGTAAAAAAAAAAAAAAGATGCGCTGCGTTGATACCCCATGTACTCTGCGTTGATACCCACTGCTT
>anonymous
AAAAAGTACCCAAAAAAAAAAAAAAAAAAAAAAAAAGTACTCTGCGTTGATACCACTGCTTT
>anonymous
AAAAAGTACTAAAAAAAAAAAAAAAAAAAAAAAAAAAAAAATACTCTGCGTTGATACCACTGCTTT
>anonymous
AAAAAGTACTCTCCCATGTACTCTGCGTTGATACCCACTGCTT
>anonymous
AAAAAGTACTCTGAGTTGATACCACTGCTTACTCTGCGTTGATACCACTGCT
>anonymous
AAAAAGTACTCTGCCCATGTACTCTGCGTTGATACCACTGCTTT
>anonymous
AAAAAGTACTCTGCGTTGATACACTGCTTACTCTGCGTTGATACCACTGCT
>anonymous
AAAAAGTACTCTGCGTTGATACCACTGCTACTCTGCGTTGATACCACTGCT
>anonymous
AAAAAGTACTCTGCGTTGATACCACTGCTTACCCTGCGTTGATACCACTGC
>anonymous
AAAAAGTACTCTGCGTTGATACCACTGCTTACCCTGCGTTGATACCACTGCT
>anonymous
AAAAAGTACTCTGCGTTGATACCACTGCTTACTCAGCGTTGATACCACTGC
>anonymous
AAAAAGTACTCTGCGTTGATACCACTGCTTACTCTGCATTGATACCACTGCT
>anonymous
AAAAAGTACTCTGCGTTGATACCACTGCTTACTCTGCCTTGATACCACTGCT
>anonymous
AAAAAGTACTCTGCGTTGATACCACTGCTTACTCTGCGATGATACCACTGCT
>anonymous
AAAAAGTACTCTGCGTTGATACCACTGCTTACTCTGCGTTGATA
>anonymous
AAAAAGTACTCTGCGTTGATACCACTGCTTACTCTGCGTTGATACACTGCT
>anonymous
AAAAAGTACTCTGCGTTGATACCACTGCTTACTCTGCGTTGATACCACTGC
>anonymous
AAAAAGTACTCTGCGTTGATACCACTGCTTACTCTGCGTTGATACCACTGCC
>anonymous
AAAAAGTACTCTGCGTTGATACCACTGCTTACTCTGCGTTGATACCACTGCT
>anonymous
AAAAAGTACTCTGCGTTGATACCACTGCTTACTCTGCGTTGATACCACTGCTACTCTGCGTTGATACCACTGCTT
>anonymous
AAAAAGTACTCTGCGTTGATACCACTGCTTACTCTGCGTTGATACCACTGCTTACT
>anonymous
AAAAAGTACTCTGCGTTGATACCACTGCTTACTCTGCGTTGATACCACTGCTTACTCTGCGTTGATAC
>anonymous
AAAAAGTACTCTGCGTTGATACCACTGCTTACTCTGCGTTGATACCACTGCTTACTCTGCGTTGATACCCACTGC
>anonymous
AAAAAGTACTCTGCGTTGATACCACTGCTTACTCTGCGTTGATACCACTGTT
>anonymous
AAAAAGTACTCTGCGTTGATACCACTGCTTACTCTGCGTTGATACCACTGTTTACTGCT
>anonymous
AAAAAGTACTCTGCGTTGATACCACTGCTTACTCTGCGTTGATACCCTGCT
>anonymous
AAAAAGTACTCTGCGTTGATACCACTGCTTACTCTGCGTTGATACCGCTGCT
>anonymous
AAAAAGTACTCTGCGTTGATACCACTGCTTACTCTGCGTTGATACGATGAGATCAAGAAGGTCTTGTAAATAGAT
>anonymous
AAAAAGTACTCTGCGTTGATACCACTGCTTACTCTGCGTTGGTACCCACTGCTTCTC
>anonymous
AAAAAGTACTCTGCGTTGATACCACTGCTTACTCTGCGTTGTTACCACTGCT
>anonymous
AAAAAGTACTCTGCGTTGATACCACTGCTTACTCTGTGTTGATACCACTGCT
>anonymous
AAAAAGTACTCTGCGTTGATACCACTGCTTCTCTGCGTTGATACCACTGCT
>anonymous
AAAAAGTACTCTGCGTTGATACCACTGCTTGCTCTGCGTTGATACACTGCT
>anonymous
AAAAAGTACTCTGCGTTGATACCACTGCTTGCTCTGCGTTGATACCACTGCT
>anonymous
AAAAAGTACTCTGCGTTGATACCACTGCTTT
>anonymous
AAAAAGTACTCTGCGTTGATACCCACTGCTT
>anonymous
AAAAAGTACTCTGCGTTGATACCCCATGTACTCTGCGTTGATACCCACTGCTT
>anonymous
AAAAAGTACTCTGCGTTGATACCGCTGCTTACTCTGCGTTGATACCACTGCT
>anonymous
AAAAAGTACTCTGCGTTGATACGACTGCTTACTCTGCGTTGATACCACTGCT
>anonymous
AAAAAGTACTCTGCGTTGATGCCACTGCTTACTCTGCGTTGATACCACTGCT
>anonymous
AAAAAGTACTCTGGGTTGATACCACTGCTACTCTGCGTTGATACCACTGCT
>anonymous
AAAAAGTACTCTGGGTTGATACCACTGCTTACTCTGCGTTGATACCACTGCT
>anonymous
AAAAAGTATCTGCGTTGATACCACTGCTTACTCTGCGTTGATACCACTGCT
>anonymous
AAAAAGTCAAAAATTTTTAAAAAAAAAAAAAAAAAAAAAAAAAAAAAAAGTACTCTGCGTTGATACCACTGCTTT
>anonymous
AAAAAGTCATTTTTTTTTGTAAAAAAAAAAAAAAAAAAAAAAAAAAAGTACTCTGCGTTGATACCACTGCTTT
>anonymous
AAAAAGTCGACCTTTTTAAAAAAAAAAAAAAAAAAAAAAAAAAAAAGTACTCTGCGTTGATACCACTGCTTT
>anonymous
AAAAAGTCTCTGCGTTGATACCACTGCTTACTCTGCGTTGATACCACTGCT
>anonymous
AAAAAGTGATCTTTCTCAAAAAAAAAAAAAAAAAAAAAAAAAAAAAGTACTCTGCGTTGATACCCACTGCTT
>anonymous
AAAAAGTGCAACAAAAAAACCAAAAAAAAAAAAAAAAAAAAAAAAAAAGTACTCTGCGTTGATACCACTGCTTT
>anonymous
AAAAAGTGCATAAAAAAAAAAAAAAAAAAAAAAAAAAAAAGTACTCTGCGTTGATACCACTGCTTT
>anonymous
AAAAAGTGCTTTAAAATGCAACCTCTCCGCTTGCTGCTTCACTGCCCATGTACTCTGCGTTGATACCACTGCTTT
>anonymous
AAAAAGTGCTTTAAAATGCAACCTCTCCGCTTGCTGCTTCACTGCCCATGTACTCTGCGTTGATACCCACTGCTT
>anonymous
AAAAAGTGTACATTGGCAAACCAAAAAAAAAAAAAAAAAAAAAAAGTACTCTGCGTTGATACCACTGCTTT
>anonymous
AAAAAGTGTTTTTTTTATGAAAAACAAAAAAAAAAAAAAAAAAAAAAAAGTACTCTGCGTTGATACCACTGCTTT
>anonymous
AAAAAGTTAAAAAAAAAAAAAAAAAAAAAAAAAAAAAAAAAAGTACTCTGCGTTGATACCACTGCTTT
>anonymous
AAAAAGTTAAAACCAAAAAAAAAAAAAAAAAAAAAAAAAAAGTACTCTGCGTTGATACCACTGCTTT
>anonymous
AAAAAGTTAAACACCCAAAAAAAAAAAAAAAAAAAAAAAAGTACTCTGCGTTGATACCCACTGCTT
>anonymous
AAAAAGTTAATTTTCTAAAAAAAAAAAAAAAAAAAAAAAAAAAGTACTCTGCGTTGATACCACTGCTTT
>anonymous
AAAAAGTTACGTTTTGAGCATTCAAAAAAAAAAAAAAAAAAAAAAAAAAGTACTCTGCGTTGATACCCACTGCTT
>anonymous
AAAAAGTTACGTTTTTAGCATTCAAAAAAAAAAAAAAAAAAAAAAAAAAGTACTCTGCGTTGATACCACTGCTTT
>anonymous
AAAAAGTTAGTAAATAAAAAAAAAAAAAAAAAAAAAAAAAAAGTACTCTGCGTTGATACCACTGCTTT
>anonymous
AAAAAGTTATTTTTTTTCGAAAAAAAAAAAAAAAAAAAAAAAAAAAAGTACTCTGCGTTGATACCCACTGCTT
>anonymous
AAAAAGTTTCTTTTATAAACCCAAAAAAAAAAAAAAAAAAAAAAAAGTACTCTGCGTTGATACCACTGCTTT
>anonymous
AAAAAGTTTGAAATTTTAAAAAAAAAAAAAAAAAAAAAAAAAAGTACTCTGCGTTGATACCACTGCTTT
>anonymous
AAAAAGTTTGCATTTTTAAAAAAAAAAAAAAAAAAAAAAAAAAAAAAGTACTCTGCGTTGATACCCACTGCTT
>anonymous
AAAAAGTTTTCCCAAAAAAAAAAAAAAAAAAAAAAAAAGTACTCTGCGTTGATACCCACTGCTT
>anonymous
AAAAATAAAAAAAAAAAAAAAAAAAAAAAAAAAAAGTACTCTGCGTTGATACCACTGCTTT
>anonymous
AAAAATAAAAATATTCCTTATATTGTAAGATAGGAATTGCTGTTCTCGTATGCCGTCTTCTGCTTGAAA
>anonymous
AAAAATAAAAATATTCCTTATATTGTAAGATAGGAATTGCTGTTCTCGTATGCCGTCTTCTGCTTGAAAA
>anonymous
AAAAATAAAATTGCTTTCACACACAGAGACAGTTGATGAAAGTCCCCATGTACTCTGCGTTGATACCCACTGCTT
>anonymous
AAAAATAAAATTGTTATCGATGTATAGATGTGTTATTGAACCACCACAAGTACTCTGCGTTGATACCCACTGCTT
>anonymous
AAAAATAAACATTTATTTTTTATTTAATAAACACTGATACACAACCCATGTACTCTGCGTTGATACCCACTGCTT
>anonymous
AAAAATAAAGACGAAATGAACCAGTCGAAAAAAAAAAAAAAAAAAAAAAGTACTCTGCGTTGATACCACTGCTTT
>anonymous
AAAAATAAATTATATTATAACTTCCAATTAAAAAAATAAAAGATCCCATGTACTCTGCGTTGATACCACTGCTTT
>anonymous
AAAAATAACTATAACCTTTAAGACCGCTATGATGCAATCACAATCCCATGTACTCTGCGTTGATACCCACTGCTT
>anonymous
AAAAATAAGAAATAAACAAATCGGAGACCGCGAGGTTAAAGGCCCCCATGTACTCTGCGTTGATACCCACTGCTT
>anonymous
AAAAATAATAAATTCGCTCAAACGAAAGGTTTTCAACTACGGCTCCCATGTACTCTGCGTTGATACCACTGCTTT
>anonymous
AAAAATAATTTTGGCGGTTTTGGAAGAGTCCCCATGTACTCTGCGTTGATACCACTGCTTT
>anonymous
AAAAATAGCTGAGGGGTCGAATACAGAAAATAAATTTGTTATCATCCATGTACTCTGCGTTGATACCCACTGCTT
>anonymous
AAAAATATAAAGATTTATAGGGTCTTCTCGTCTTTTAAATAAATCCCATGTACTCTGCGTTGATACCACTGCTTT
>anonymous
AAAAATATAAAGATTTATAGGGTCTTCTCGTCTTTTAAATAAATCCCATGTACTCTGCGTTGATACCCACTGCTT
>anonymous
AAAAATATCGGTCCGAAATATGACAGCTAACAACTGGAGATATATCGATGTACTCTGCGTTGATACCCACTGCTT
>anonymous
AAAAATATGAAAATTGAGAAAACCAAAAAAAAAAAAAAAAAAAAAAAAAGTACTCTGCGTTGATACCACTGCTTT
>anonymous
AAAAATATTAAATATAAATGTTAATACAAATGATAAAAATGAATCCCATGTACTCTGCGTTGATACCCACTGCTT
>anonymous
AAAAATATTATTGTTTTGGTTTTCTCATGGCAAATTTAGGGATCCCCATGTACTCTGCGTTGATACCACTGCTTT
>anonymous
AAAAATATTCCTTATATTGTAAGATAGGAATTGCTGTTCTCGTATGCCGTCTTCTGCTTGAAAA
>anonymous
AAAAATATTCGTAAAATGTTAACACCAAAAAAAAAAAAAAAAAAAAAAAGTACTCTGCGTTGATACCCACTGCTT
>anonymous
AAAAATATTTAAAAAACCAAAAAAAAAAAAAAAAAAAAAAAAAAGTACTCTGCGTTGATACCCACTGCTT
>anonymous
AAAAATATTTGTTGAGACAGGCTTGATGATTCCTTTGCAATAAGTGCGTCTACTCTGCGTTGATACCACTGCTTT
>anonymous
AAAAATCAAAAAAAAAAAAAAAAAAAAAAAAAAAAGTACTCTGCGTTGATACCACTGCTTT
>anonymous
AAAAATCAATCAACCACTAGCAAAAACACGAATACACTTCAGTGCGCAGATTTCTCATTTTGCGCATAATGTACG
>anonymous
AAAAATCAATTTAACCCACGGTATTGGTGTCCACTAATAGTGTCCCCATGTACTCTGCGTTGATACCACTGCTTT
>anonymous
AAAAATCCAAAAAAAAAAAAAAAAAAAAAAAAAAGTACTCTGCGTTGATACCACTGCTTT
>anonymous
AAAAATCGAAAAAAAAAAAAAAAAAAAAAAAAAGTACTCTGCGTTGATACCACTGCTTT
>anonymous
AAAAATCGAAAAAAGCCCATGTACTCTGCGTTGATACCACTGCTTCCCATG
>anonymous
AAAAATCTAAAAAAAAAAAAAAAAAAAAAAAAAAAAGTACTCTGCGTTGATACCACTGCTTT
>anonymous
AAAAATCTGCAAAAAAATGCGCGTTCTAAAATGACGCCGGCCGACCCATGTACTCTGCGTTGATACCACTGCTTT
>anonymous
AAAAATCTTAAAAAAAAAAAAAAAAAAAAAAAAAAAAAAAAAGTACTCTGCGTTGATACCCACTGCTT
>anonymous
AAAAATCTTAAAATCCCAAAAAAAAAAAAAAAAAAAAAAAAAAAAAAAGTACTCTGCGTTGATACCACTGCTTT
>anonymous
AAAAATCTTTATTTCTATAAGACTTTGTGTTTTAAATTGTCCCCATGTACTCTGCGTTGATACCCACTGCTT
>anonymous
AAAAATCTTTGCGAAAAAAAAAAAAAAAAAAAAAAAAAAAGTACTCTGCGTTGATACCCACTGCTT
>anonymous
AAAAATGAAAAAAAAAAAAAAAAAAAAAAAAAAAAAAAAAAAGTACTCTGCGTTGATACCACTGCTTT
>anonymous
AAAAATGAAAAAAAAAAAAAAAAAAAAAAAAAAAAAAAGTACTCTGCGTTGATACCACTGCTTT
>anonymous
AAAAATGAAAAAAAAAAAAAAAAAAAAAAAAAAAAAAAGTACTCTGCGTTGATACCCACTGCTT
>anonymous
AAAAATGAAAAAAAAAAAAAAAAAAAAAAAAAAGTACTCTGCGTTGATACCCACTGCTT
>anonymous
AAAAATGAATAAATAAAAACTAACCCCATGTACTCTGCGTTGATACCACTGCTTT
>anonymous
AAAAATGAATTTTTTTAAAAAAAAAAAAAAAAAAAAAAAAAAAAAAAGTACTCTGCGTTGATACCACTGCTTT
>anonymous
AAAAATGATCCAAAAAAAAAAAAAAAAAAAAAAAAAAGTACTCTGCGTTGATACCCACTGCTT
>anonymous
AAAAATGCAAAAAAAAAAAAAAAAAAAAAAAAGTACTCTGCGTTGATACCCACTGCTT
>anonymous
AAAAATGCCGACTCAAAAGCATTTAAAAAAAAAAAAAAAAAAAAAAAAAGTACTCTGCGTTGATACCCACTGCTT
>anonymous
AAAAATGCTCAACAAACTCCTCCGGCAGTCAAACAGCAACTCCCCATGTACTCTGCGTTGATACCACTGCTTT
>anonymous
AAAAATGGAAAAAAAAAAAAAAAAAAAAAAAAAAAAAGTACTCTGCGTTGATACCCACTGCTT
>anonymous
AAAAATGGACAGTGTGACCAGAGGAGGTCACCGGCTGCATCTCCCCATGTACTCTGCGTTGATACCACTGCTTT
>anonymous
AAAAATGGACGACGATGCTTGCGTGACGGGACGTGAACAGAGTCCCCATGTACTCTGCGTTGATACCCACTGCTT
>anonymous
AAAAATGGGAAAAAAAAAAAAAAAAAAAAAAAAAAAGTACTCTGCGTTGATACCCACTGCTT
>anonymous
AAAAATGTAAAAAAACACGAAAAAAAAAAAAAAAAAAAAAAAAAAAAGTACTCTGCGTTGATACCCACTGCTT
>anonymous
AAAAATGTATCCGAAAAAAAAAAAAAAAAAAAAAAAAAAGTACTCTGCGTTGATACCACTGCTTT
>anonymous
AAAAATGTCAAAAAAAAAAAAAAAAAAAAAAAAAAAAAAGTACTCTGCGTTGATACCCACTGCTT
>anonymous
AAAAATGTCTGAAAATGTATTATCCTATCTCAAACGTTGAATCTCCCATGTACTCTGCGTTGATACCACTGCTTT
>anonymous
AAAAATGTCTTTAACCTATTCTAACTAATACAAAAATAAAGTGACCCATGTACTCTGCGTTGATACCACTGCTTT
>anonymous
AAAAATGTGCCCAAAAAAAACAAAAAAAAAAAAAAAAAAAAAAAAAAAAGTACTCTGCGTTGATACCCACTGCTT
>anonymous
AAAAATGTGGAGGCGCAGCAGCGCGATATTTAAAAGAACTCCTATACTCTGCGTTGATACCACTGCTTT
>anonymous
AAAAATGTTTCATAGGCTCTCAAAAAAAAAAAAAAAAAAAAAAAGTACTCTGCGTTGATACCCACTGCTT
>anonymous
AAAAATTAAAAAAAAAAAAAAAAAAAAAAAAAAAAAAAAAAAAGTACTCTGCGTTGATACCACTGCTTT
>anonymous
AAAAATTAAAAAAAAAAAAAAAAAAAAAAAAAAAAAAAAAAAGTACTCTGCGTTGATACCACTGCTTT
>anonymous
AAAAATTAAAAAAAAAAAAAAAAAAAAAAAAAAAAAAGTACTCTGCGTTGATACCACTGCTTT
>anonymous
AAAAATTAAAAAAAAAAAAAAAAAAAAAAAAAAAAAGTACTCTGCGTTGATACCACTGCTTT
>anonymous
AAAAATTAAAAAAAAAAAAAAAAAAAAAAAAAAAAAGTACTCTGCGTTGATACCCACTGCTT
>anonymous
AAAAATTAAAAAAAAAAAAAAAAAAAAAAAAAAAAGTACTCTGCGTTGATACCCACTGCTT
>anonymous
AAAAATTAAAAAAAAAAAAAAAAAAAAAAAAAGTACTCTGCGTTGATACCACTGCTTT
>anonymous
AAAAATTAAAAACCAAAAAAAAAAAAAAAAAAAAAAAAAAAAGTACTCTGCGTTGATACCCACTGCTT
>anonymous
AAAAATTAAAACTAAAAAAAAAAAAAAAAAAAAAAAAAGTACTCTGCGTTGATACCACTGCTTT
>anonymous
AAAAATTAAAAGTATGATTCAAACCAAAAAAAAAAAAAAAAAAAAAAAAGTACTCTGCGTTGATACCACTGCTTT
>anonymous
AAAAATTAAAAGTTTTTTAAATTTTAATATCACCCCAATAAAATCCCATGTACTCTGCGTTGATACCACTGCTTT
>anonymous
AAAAATTAAACCCCTAAAAAAAAAAAAAAAAAAAAAAAAAAAAGTACTCTGCGTTGATACCACTGCTTT
>anonymous
AAAAATTAATAAATAAAAACTAACCCCATGTACTCTGCGTTGATCCCATGTACTCTGCGTTGATACCACTGCTTT
>anonymous
AAAAATTAATAAATAAAAACTAACCCCATGTACTCTGCGTTGATCCCATGTACTCTGCGTTGATACCCACTGCTT
>anonymous
AAAAATTAATCACAACAAATGTAAACAGCTGTTTTCCTTACGTCCCCATGTACTCTGCGTTGATACCCACTGCTT
>anonymous
AAAAATTAATGCACAATTTCGAAAAAAAAAAAAAAAAAAAAAAAAAAAGTACTCTGCGTTGATACCACTGCTTT
>anonymous
AAAAATTACAACCGTAAAAAAAAAAAAAAAAAAAAAAAAAAAAAAGTACTCTGCGTTGATACCACTGCTTT
>anonymous
AAAAATTACCAAAAAAAAAAAAAAAAAAAAAAAAAAAAAAAGTACTCTGCGTTGATACCACTGCTTT
>anonymous
AAAAATTACCAAAAAAAAAAAAAAAAAAAAAAAAAAGTACTCTGCGTTGATACCACTGCTTT
>anonymous
AAAAATTACGCTGTTATCCCTAAAGTAACTTAATTTTTTAATCACCCATGTACTCTGCGTTGATACCACTGCTTT
>anonymous
AAAAATTACGTCATATCTAAAAAAAAAAAAAAAAAAAAAAAAAAAAGTACTCTGCGTTGATACCCACTGCTT
>anonymous
AAAAATTACTCTGCGTTGATACCACTGCTTT
>anonymous
AAAAATTATAAAAAAAAAAAAAAAAAAAAAAAAAAAAAAAAGTACTCTGCGTTGATACCCACTGCTT
>anonymous
AAAAATTATTTTTATAAAACCAAAAAAAAAAAAAAAAAAAAAAAAAAAAGTACTCTGCGTTGATACCCACTGCTT
>anonymous
AAAAATTATTTTTTTCCAAAAAAAAAAAAAAAAAAAAAAAAAAAAGTACTCTGCGTTGATACCACTGCTTT
>anonymous
AAAAATTGGACAAACCCCATGTACTCTGCGTTGATACCACTGCTTT
>anonymous
AAAAATTGTAAACTTAAAAAAAAAAAAAAAAAAAAAAAAAAAAAAAGTACTCTGCGTTGATACCACTGCTTT
>anonymous
AAAAATTGTCGCGGTCAAAAAAAAAAAAAAAAAAAAAAAAAAAAAAAGTACTCTGCGTTGATACCACTGCTTT
>anonymous
AAAAATTGTTTTACAAAAAAAAAAAAAAAAAAAAAAAAGTACTCTGCGTTGATACCACTGCTTT
>anonymous
AAAAATTTAAAAAAAAAAAAAAAAAAAAAAAAAAAAAAAAAAAGTACTCTGCGTTGATACCCACTGCTT
>anonymous
AAAAATTTAAAAAAAAAAAAAAAAAAAAAAAAAAAAAAGTACTCTGCGTTGATACCACTGCTTT
>anonymous
AAAAATTTAAAAAAAAAAAAAAAAAAAAAAAAAAAAGTACTCTGCGTTGATACCCACTGCTT
>anonymous
AAAAATTTAAAAAAAAAAAAAAAAAAAAAAAAAAAAGTACTCTGCGTTGATACCCACTGCTTT
>anonymous
AAAAATTTAAAAAAAAAAAAAAAAAAAAAAAAAAAGTACTCTGCGTTGATACCCACTGCTT
>anonymous
AAAAATTTAAAAAAAAAACAAAAAAAAAAAAAAAAAAAAAAAAAGTACTCTGCGTTGATACCCACTGCTT
>anonymous
AAAAATTTAAAAAAAACAAAAAAAAAAAAAAAAAAAAAAAAAAGTACTCTGCGTTGATACCACTGCTTT
>anonymous
AAAAATTTAAATTAAACCAGCTATCGCAGCTGAGGAACAACCCATGTACTCTGCGTTGATACCACTGCTTT
>anonymous
AAAAATTTAAATTAAACCAGCTGTCACAGCTGAGGAACAACCCATGTACTCTGCGTTGATACCACTGCTTT
>anonymous
AAAAATTTAAATTAAACCAGCTGTCGCAGCTGAGGAACAACCCATGTACTCTGCGTTGATACCACTGCTTT
>anonymous
AAAAATTTAAATTAAACCAGCTGTCGCAGCTGAGGAACAACCCATGTACTCTGCGTTGATACCCACTGCTT
>anonymous
AAAAATTTAAATTAAACCAGCTGTCGCAGCTGAGGAACAGCCCATGTACTCTGCGTTGATACCACTGCTTT
>anonymous
AAAAATTTAAATTTTCAAAAAAAAAAAAAAAAAAAAAAAAAAGTACTCTGCGTTGATACCCACTGCTT
>anonymous
AAAAATTTAATAAAAAAAAAAAAAAAAAAAAAAAAAAAAAAAAGTACTCTGCGTTGATACCACTGCTTT
>anonymous
AAAAATTTACAAAAAAAAAAAAAAAAAAAAAAAAAAAAAAAAGTACTCTGCGTTGATACCACTGCTTT
>anonymous
AAAAATTTACAAAAAAAAAAAAAAAAAAAAAAAAAAGTACTCTGCGTTGATACCACTGCTTT
>anonymous
AAAAATTTACACAAAGGAAAAAAAAAAAAAAAAAAAAAAAAGTACTCTGCGTTGATACCCACTGCTT
>anonymous
AAAAATTTACCAAAAAAAAAAAAAAAAAAAAAAAAAAAAAAAGTACTCTGCGTTGATACCACTGCTTT
>anonymous
AAAAATTTACCCAAAAAAAAAAAAAAAAAAAAAAAAAAAAAAGTACTCTGCGTTGATACCACTGCTTT
>anonymous
AAAAATTTATCCAAAAAAAAAAAAAAAAAAAAAAAAGTACTCTGCGTTGATACCACTGCTTT
>anonymous
AAAAATTTATGTTTAATCATAAAAAAAAAAAAATAAAAAAAAAAAGTACTCTGCGTTGATACCACTGCTTT
>anonymous
AAAAATTTATTAAAAAAAAAAAAAAAAAAAAAAAAAAAAAAAAAAGTACTCTGCGTTGATACCACTGCTTT
>anonymous
AAAAATTTCAAAAAAAAAAAAAAAAAAAAAAAAAAAAAGTACTCTGCGTTGATACCACTGCTTT
>anonymous
AAAAATTTCAAAATTGAAAAAAAAAAAAAAAAAAAAAAAAAAAGTACTCTGCGTTGATACCACTGCTTT
>anonymous
AAAAATTTCAATATTCAAAAAAAAAAAAAAAAAAAAAAAAAGTACTCTGCGTTGATACCACTGCTTT
>anonymous
AAAAATTTCCAAAAAAAAAAAAAAAAAAAAAAAAAGTACTCTGCGTTGATACCCACTGCTT
>anonymous
AAAAATTTGAAAAAAAAAAAAAAAAAAAAAAAAAAAAAAAAGTACTCTGCGTTGATACCCACTGCTT
>anonymous
AAAAATTTGAGGGGAAAAAAAAAAAAAAAAAAAAAAAAAAGTACTCTGCGTTGATACCACTGCTTT
>anonymous
AAAAATTTGGGTTAAAACCAAAAAAAAAAAAAAAAAAAAAAAAAAGTACTCTGCGTTGATACCACTGCTTT
>anonymous
AAAAATTTGTACGCAAAATGTATTCTAACACGAAACACCCTGTCCCCATGTACTCTGCGTTGATACCACTGCTTT
>anonymous
AAAAATTTTAAAAAAAAAAAAAAAAAAAAAAAAAAAAAAAAGTACTCTGCGTTGATACCACTGCTTT
>anonymous
AAAAATTTTAAAAAAAAAAAAAAAAAAAAAAAAAAAAAAAAGTACTCTGCGTTGATACCCACTGCTT
>anonymous
AAAAATTTTAAAAAAAAAAAAAAAAAAAAAAAAGTACTCTGCGTTGATACCCACTGCTT
>anonymous
AAAAATTTTAAAGTCAAAAAAAAAAAAAAAAAAAAAAAAGTACTCTGCGTTGATACCCACTGCTT
>anonymous
AAAAATTTTAAATGAAACAGTTAATATTTCGTCCAACCATTCATTCCATGTACTCTGCGTTGATACCCACTGCTT
>anonymous
AAAAATTTTCCCCCAAAAAAAAAAAAAAAAAAAAAAAAAAAGTACTCTGCGTTGATACCACTGCTTT
>anonymous
AAAAATTTTTAAAAAAAAAAAAAAAAAAAAAAAAAAAAAAAAAAAAGTACTCTGCGTTGATACCACTGCTTT
>anonymous
AAAAATTTTTAAAAAAAAAAAAAAAAAAAAAAAAAAAAAAAAAAAAGTACTCTGCGTTGATACCCACTGCTT
>anonymous
AAAAATTTTTAAAAAAAAAAAAAAAAAAAAAAAAAAAAAAAAAGTACTCTGCGTTGATACCCACTGCTT
>anonymous
AAAAATTTTTAAAAAAAAAAAAAAAAAAAAAAAAAAAAAAAAGTACTCTGCGTTGATACCACTGCTTT
>anonymous
AAAAATTTTTAAAAAAAAAAAAAAAAAAAAAAAAAAAAAAAGTACTCTGCGTTGATACCACTGCTTT
>anonymous
AAAAATTTTTAATGCAAAAAAAAAAAAAAAAAAAAAAAAAAAAAAAGTACTCTGCGTTGATACCCACTGCTT
>anonymous
AAAAATTTTTCAAAAAAAAAAAAAAAAAAAAAAAAAAAGTACTCTGCGTTGATACCACTGCTTT
>anonymous
AAAAATTTTTTAAAAAAAAAAAAAAAAAAAAAAAAAAAAAAAAAAGTACTCTGCGTTGATACCACTGCTTT
>anonymous
AAAAATTTTTTAAAAAAAAAAAAAAAAAAAAAAAAAAAAAAAAGTACTCTGCGTTGATACCACTGCTTT
>anonymous
AAAAATTTTTTAAAAAAAAAAAAAAAAAAAAAAAAAAAAAAAGTACTCTGCGTTGATACCCACTGCTT
>anonymous
AAAAATTTTTTAAAAAATTAAAAAAAAAAAAAAAAAAAAAAAAAAAAAAGTACTCTGCGTTGATACCACTGCTTT
>anonymous
AAAAATTTTTTACCTAAAAAAAAAAAAAAAAAAAAAAAAAAAGTACTCTGCGTTGATACCACTGCTTT
>anonymous
AAAAATTTTTTCAAAAAAAAAAAAAAAAAAAAAAAAAAAAAAAGTACTCTGCGTTGATACCCACTGCTT
>anonymous
AAAAATTTTTTCCCAAAAAAAAAAAAAAAAAAAAAAAAAAAGTACTCTGCGTTGATACCCACTGCTT
>anonymous
AAAAATTTTTTGCTTTATCAATGCTCGAGTTCAATGGTTGCATTTTTTAGTTCTTATTAGATTAAAAAAGGAGTA
>anonymous
AAAAATTTTTTTAAAAAAAAAAAAAAAAAAAAAAAAAAAAAGTACTCTGCGTTGATACCACTGCTTT
>anonymous
AAAAATTTTTTTAACTTTTCAAAAAAAAAAAAAAAAAAAAAAAAGTACTCTGCGTTGATACCCACTGCTT
>anonymous
AAAAATTTTTTTTAAAAGGAAAAAAAAAAAAAAAAAAAAAAAAAAAAAGTACTCTGCGTTGATACCACTGCTTT
>anonymous
AAAAATTTTTTTTTAAAAAAAAAAAAAAAAAAAAAAAAAAAAAAAAGTACTCTGCGTTGATACCACTGCTTT
>anonymous
AAAAATTTTTTTTTTAGAAAAAAAAAAAAAAAAAAAAAAAAAAAAGTACTCTGCGTTGATACCCACTGCTT
>anonymous
AAAAATTTTTTTTTTTTAAAAAAAAAAAAAAAAAAAAAAAAAAAAAAAAGTACTCTGCGTTGATACCACTGCTTT
>anonymous
AAAACAAAAAAAAAAAAAAAAAAAAAAAAAAAAAAAAAGTACTCTGCGTTGATACCACTGCTTT
>anonymous
AAAACAAAAAAAAAAAAAAAAAAAAAAAAAAAAAAAAAGTACTCTGCGTTGATACCCACTGCTT
>anonymous
AAAACAAAAAAAAAAAAAAAAAAAAAAAAAAAAAAAAGTACTCTGCGTTGATACCCACTGCTT
>anonymous
AAAACAAAAAAAAAAAAAAAAAAAAAAAAAAAAAAAGTACTCTGCGTTGATACCACTGCTTT
>anonymous
AAAACAAAAAAAAAAAAAAAAAAAAAAAAAAAAAAAGTACTCTGCGTTGATACCCACTGCTT
>anonymous
AAAACAAAAAAAAAAAAAAAAAAAAAAAAAAAAAAGTACTCTGCGTTGATACCACTGCTTT
>anonymous
AAAACAAAAAAAAAAAAAAAAAAAAAAAAAAAAGTACTCTGCGTTGATACCCACTGCTT
>anonymous
AAAACAAAAAAAAAAAAAAAAAAAAAAAAAAGTACTCTGCGTTGATACCACTGCTTT
>anonymous
AAAACAAAAAAAAAAAAAAAAAAAAAAAGTACTCTGCGTTGATACCCACTGCTT
>anonymous
AAAACAAAAACAAAAGCAGAAAAAGACATGAAATCTGTGCCAACCCATGTACTCTGCGTTGATACCACTGCTTAC
>anonymous
AAAACAAAAGATTGTCACTTGTTTTCACGTACGTCCAGTGTGCCCCATGTACTCTGCGTTGATACCACTGCTTT
>anonymous
AAAACAAAATGATATATGTAAAATTGCCGGCGCAATGTGCCTCTCCCATGTACTCTGCGTTGATACCACTGCTTT
>anonymous
AAAACAAACAAATTGAAACAGACGCCACAAAAAGGCAATAAATCCCCATGTACTCTGCGTTGATACCACTGCTTT
>anonymous
AAAACAAACTTCGGTCCGAGCGCCAGAAAGAGCAGCAGGCTACTCCCATGTACTCTGCGTTGATACCACTGCTTT
>anonymous
AAAACAACAACCAAAAAAAAAAAAAAAAAAAAAAAAAGTACTCTGCGTTGATACCCACTGCTT
>anonymous
AAAACAACTCAAAATGTTCTCTCACATCTGGATTTTGTTGACTCCCCATGTACTCTGCGTTGATACCACTGCTTG
>anonymous
AAAACAACTCAGCGAACAGCAACAAAAACAAAATATCAGCCTGTCCCATGTACTCTGCGTTGATACCCACTGCTT
>anonymous
AAAACAAGCAAAAAAAAAAAAAAAAAAAAAAAGTACTCTGCGTTGATACCACTGCTTT
>anonymous
AAAACAAGCATAAAATCCAAAAAAAAAAAAAAAAAAAAAAAAAAGTACTCTGCGTTGATACCACTGCTTT
>anonymous
AAAACAAGGCTTACGTTCTCGTTATTTCGCTTGTTCTATTTTCCCCATGTACTCTGCGTTGATACCACTGCTTT
>anonymous
AAAACAAGTACTATTTGTAATAAAAATCACATACCCATGTACTCTGCGTTGATACCACTGCTTACTCTGCGTTGA
>anonymous
AAAACAATAACTAAAAAAAAAAAAGCCCCATGTACTCTGCGTTGATACCCACTGCTT
>anonymous
AAAACACCGCCAGATGCCAGATGCAGAGGCGGCCTGCAGTGTCCCCATGTACTCTGCGTTGATACCACTGCTTT
>anonymous
AAAACACCGTAATATTAATACTAAAAAAAAAAAAAAAAAAAAAAAAAAAGTACTCTGCGTTGATACCACTGCTTT
>anonymous
AAAACACCTCTAAACGTCTTTATCGAAGGCACGAACAACAACTCCCCAAGTACTCTGCGTTGATACCACTGCTTT
>anonymous
AAAACACGCAACAAACACAAATTACCAATGATAGGCAAAACCCCATGTACTCTGCGTTGATACCACTTGCTTT
>anonymous
AAAACACGTGCGCCCAGTCGTAGTCAAATGTCAAAAAGAAAATCCCCATGTACTCTGCGTTGATACCCACTGCTT
>anonymous
AAAACACGTGCGCCCAGTCGTAGTCAAATGTCAAAAAGAAATCCCCCATGTACTCTGCGTTGATACCCACTGCTT
>anonymous
AAAACAGGAGAAACGGGAAAAGTGACACGTACAGCTATGGCCCCCATGTACTCTGCGTTGATACCCACTGCTT
>anonymous
AAAACATAAACAAAGTCTCACAAAATAGTGATGTACTAACAATCCCCATGTACTCTGCGTTGATACCCACTGCTT
>anonymous
AAAACATAATTATATATCTATCAAAACTAGGGATGGTGCGTGCTCCCATGTACTCTGCGTTGATACCACTGCTTT
>anonymous
AAAACATACACATTTCAATTTAACTTTCATACTTGGTTTGCCTTGTTTTTAAGAACAATCGCTGCCAACGCTTTA
>anonymous
AAAACATACCAGTAGTAAGTATTGAAGCCTAAACTTAGCAATCACCCATGTACTCTGCGTTGATACCACTGCTTT
>anonymous
AAAACATCATTGGGTATGCGATCGAGGGCATTTAGAGAAAATAATTCATTAAACAGTTTCGACGATACCCTTATA
>anonymous
AAAACATGAAAAAAAAAAAAAAAAAAAAAAAAAAAAAGTACTCTGCGTTGATACCACTGCTTT
>anonymous
AAAACCAAAAAAAAAAAAAAAAAAAAAAAAAAAAAAAAAAGTACTCTGCGTTGATACCACTGCTTT
>anonymous
AAAACCAAAAAAAAAAAAAAAAAAAAAAAAAAAAAAAAAGTACTCTGCGTTGATACCACTGCTTT
>anonymous
AAAACCAAAAAAAAAAAAAAAAAAAAAAAAAAAAAAAAAGTACTCTGCGTTGATACCCACTGCTT
>anonymous
AAAACCAAAAAAAAAAAAAAAAAAAAAAAAAAAAAAAAGTACTCTGCGTTGATACCACTGCTTT
>anonymous
AAAACCAAAAAAAAAAAAAAAAAAAAAAAAAAAAAAAAGTACTCTGCGTTGATACCCACTGCTT
>anonymous
AAAACCAAAAAAAAAAAAAAAAAAAAAAAAAAAAAAAGTACTCTGCGTTGATACCACTGCTTT
>anonymous
AAAACCAAAAAAAAAAAAAAAAAAAAAAAAAAAAAAAGTACTCTGCGTTGATACCCACTGCTT
>anonymous
AAAACCAAAAAAAAAAAAAAAAAAAAAAAAAAAAAAGTACTCTGCGTTGATACCACTGCTTT
>anonymous
AAAACCAAAAAAAAAAAAAAAAAAAAAAAAAAAAAAGTACTCTGCGTTGATACCCACTGCTT
>anonymous
AAAACCAAAAAAAAAAAAAAAAAAAAAAAAAAAAAGTACTCTGCGTTGATACCACTGCTTT
>anonymous
AAAACCAAAAAAAAAAAAAAAAAAAAAAAAAAAAAGTACTCTGCGTTGATACCCACTGCTT
>anonymous
AAAACCAAAAAAAAAAAAAAAAAAAAAAAAAAAAGTACTCTGCGTTGATACCACTGCTTT
>anonymous
AAAACCAAAAAAAAAAAAAAAAAAAAAAAAAAAAGTACTCTGCGTTGATACCCACTGCTT
>anonymous
AAAACCAAAAAAAAAAAAAAAAAAAAAAAAAAAGTACTCTGCGTTGATACCACTGCTTT
>anonymous
AAAACCAAAAAAAAAAAAAAAAAAAAAAAAAAGTACTCTGCGTTGATACCACTGCTTT
>anonymous
AAAACCAAAAAAAAAAAAAAAAAAAAAAAAAAGTACTCTGCGTTGATACCCACTGCTT
>anonymous
AAAACCAAAAAAAAAAAAAAAAAAAAAAAAAGTACTCTGCGTTGATACCACTGCTTC
>anonymous
AAAACCAAAAAAAAAAAAAAAAAAAAAAAAAGTACTCTGCGTTGATACCACTGCTTT
>anonymous
AAAACCAAAAAAAAAAAAAAAAAAAAAAAAAGTACTCTGCGTTGATACCACTTGCTTT
>anonymous
AAAACCAAAAAAAAAAAAAAAAAAAAAAAAAGTACTCTGCGTTGATACCCACTGCTT
>anonymous
AAAACCAAAAAAAAAAAAAAAAAAAAAAAAGTACTCTGCGTTGATACCACTGCTTT
>anonymous
AAAACCAAAAAAAAAAAAAAAAAAAAAAAATACTCTGCGTTGATACCCACTGCTT
>anonymous
AAAACCAAAAAAAAAAAAAAAAAAAAAAAGTACTCTGCGTTGATACCACTGCTTT
>anonymous
AAAACCAAAAAAAAAAAAAAAAAAAAGAAAAAAAAAAAAGTACTCTGCGTTGATACCCACTGCTT
>anonymous
AAAACCAAAAAAAAAAAAGAAAAAAAAAAAGTACTCTGCGTTGATACCCACTGCTT
>anonymous
AAAACCAAGTAAAAAAAAAAAAAAAAAAAAAAAAAAAAAAGTACTCTGCGTTGATACCCACTGCTT
>anonymous
AAAACCACAAAAAAAAAAAAAAAAAAAAAAAAAAAAAGTACTCTGCGTTGATACCACTGCTTT
>anonymous
AAAACCAGGAAAAAACCAAAAAAAAAAAAAAAAAAAAAAAAAAGTACTCTGCGTTGATACCACTGCTTT
>anonymous
AAAACCCAAAAAAAAAAAAAAAAAAAAAAAAAAAAAAAAAAGTACTCTGCGTTGATACCACTGCTTT
>anonymous
AAAACCCAAAAAAAAAAAAAAAAAAAAAAAAAAAAAAGTACTCTGCGTTGATACCACTGCTTT
>anonymous
AAAACCCAAAAAAAAAAAAAAAAAAAAAAAAAAAAAGTACTCTGCGTTGATACCACTGCTTT
>anonymous
AAAACCCAAAAAAAAAAAAAAAAAAAAAAAAAAAGTACTCTGCGTTGATACCCACTGCTT
>anonymous
AAAACCCAAAAAAAAAAAAAAAAAAAAAAAAAGTACTCTGCGTTGATACCACTGCTTT
>anonymous
AAAACCCAAAAAAAAAAAAAAAAAAAAAAAAAGTACTCTGCGTTGATACCCACTGCTT
>anonymous
AAAACCCAAAAAAAAAAAAAAAAAAAAAAAAGTACTCTGCGTTGATACCACTGCTTT
>anonymous
AAAACCCAAAAAAAAAAAAAAAAAAAAGTACTCTGCGTTGATACCACTGCTTT
>anonymous
AAAACCCAAAAAAAAAACCCAAAAAAAAAAAAAAAAAAAAAAAAAAGTACTCTGCGTTGATACCCACTGCTT
>anonymous
AAAACCCAATACCATAAGATATAATAAATATATCCGTATAATGCCCCATGTACTCTGCGTTGATACCACTGCTTT
>anonymous
AAAACCCACTAAAAAAAAAAAAAAAAAAAAAGTACTCTGCGTTGATACCACTGCTTT
>anonymous
AAAACCCAGAAGCTTTTGGATGTTCTGACGAATGGACATGGTGCCCCATGTACTCTGCGTTGATACCACTGCTTT
>anonymous
AAAACCCCAAAAAAAAAAAAAAAAAAAAAAAAAAAAAGTACTCTGCGTTGATACCCACTGCTT
>anonymous
AAAACCCCAAACCAAAAAAAAAAAAAAAAAAAAAAAAAAAAAGTACTCTGCGTTGATACCACTGCTTT
>anonymous
AAAACCCCCAAAAAAAAAAAAAAAAAAAAAAAAAAGTACTCTGCGTTGATACCCACTGCTT
>anonymous
AAAACCCCCAAAACCCAAAAAAAAAAAAAAAAAAAAAAAAAAAAAAAAGTACTCTGCGTTGATACCACTGCTTT
>anonymous
AAAACCCCGAAAAAAAAAAAAAAAAAAAAAAAAAAAAGTACTCTGCGTTGATACCACTGCTTT
>anonymous
AAAACCCCGGGGGACACAAAAAAAAAAAAAAAAAAAAAAAGTACTCTGCGTTGATACCACTGCTTT
>anonymous
AAAACCCCGTGGGACACAAAAAAAAAAAAAAAAAAAAAAAAAAGTACTCTGCGTTGATACCCACTGCTT
>anonymous
AAAACCCCTTTAAAAAAAAAAAAAAAAAAAAAAAAAAAAAGTACTCTGCGTTGATACCACTGCTTT
>anonymous
AAAACCCGGAAAAAAAAAAAAAAAAAAAAAAAGTACTCTGCGTTGATACCCACTGCTT
>anonymous
AAAACCCTAAAAAAAAAAAAAAAAAAAAAAAAAAAAAAAAAAGTACTCTGCGTTGATACCACTGCTTT
>anonymous
AAAACCGAAAAAAAAAAAAAAAAAAAAAAAAAAAAAAAAAGTACTCTGCGTTGATACCCACTGCTT
>anonymous
AAAACCGAAAAAAAAAAAAAAAAAAAAAAAAAAAAGTACTCTGCGTTGATACCACTGCTTT
>anonymous
AAAACCGAAAAAAAAAAAAAAAAAAAAAAAAAAAAGTACTCTGCGTTGATACCCACTGCTT
>anonymous
AAAACCGAAAAAAAAAAAAAAAAAAAAAAAAAAGTACTCTGCGTTGATACCACTGCTTT
>anonymous
AAAACCGAAAAAAAAAAAAAAAAAAAAAGTACTCTGCGTTGATACCACTGCTTT
>anonymous
AAAACCGAATTGTAATTCAAAGAAAAAAAAAAAAAAAAAAAAAAAAAGTACTCTGCGTTGATACCCACTGCTT
>anonymous
AAAACCGATTTTAAAAAAAAAAAAAAAAAAAAAAAAAAGTACTCTGCGTTGATACCACTGCTTT
>anonymous
AAAACCGGAAAAAAAAAAAAAAAAAAAAAAAAAAAAAAGTACTCTGCGTTGATACCACTGCTTT
>anonymous
AAAACCTACATTAAAACCAAAAAAAAAAAAAAAAAAAAAAAAAAAAAAGTACTCTGCGTTGATACCCACTGCTT
>anonymous
AAAACCTATATTTTGTAAAAAAAAAAAAAAAAAAAAAAAAAAAAGTACTCTGCGTTGATACCACTGCTTT
>anonymous
AAAACCTCCTTCTCACAAAAAAAAAAAAAAAAAAAAAAAGTACTCTGCGTTGATACCACTGCTTT
>anonymous
AAAACCTGCATTAGTGCTCTTAAACGAGTGTTATTGTGGGCCGGTACTATTACTCTGCGTTGATACCACTTGCTT
>anonymous
AAAACCTTGGCTTGTTTCAACACCCAAAAAAAAAAAAAAAAAAAAAAAGTACTCTGCGTTGATACCCACTGCTT
>anonymous
AAAACCTTTCGTTAAAAAAAAAAAAAAAAAAAAAAAAAAAAAAGTACTCTGCGTTGATACCACTGCTTT
>anonymous
AAAACCTTTTCTCTTCCCCGATATCACCCTGACTATCATGTGTCCCCATGTACTCTGCGTTGATACCACTGCTTT
>anonymous
AAAACCTTTTTTACCAAAAAAAAAAAAAAAAAAAAAAAAAAAAAAAGTACTCTGCGTTGATACCACTGCTTT
>anonymous
AAAACGAAAAAAAAAAAAAAAAAAAAAAAAAAAAAAAGTACTCTGCGTTGATACCACTGCTTT
>anonymous
AAAACGAAAAAAAAAAAAAAAAAAAAAAAAAAAAGTACTCTGCGTTGATACCCACTGCTT
>anonymous
AAAACGAAAAAAAAAAAAAAAAGTACTCTGCCTTGATACCACCCATGTACTCTGCGTTGATACCCACTGCTT
>anonymous
AAAACGAAAAAAGTTGAGAACCTTCCAGGTATCTTCTATGGTGTCCCATGTACTCTGCGTTGATACCACTGCTTT
>anonymous
AAAACGAAAAAAGTTGAGAACTTTCCAGGTATCTTCTATGGTGTCCCATGTACTCTGCGTTGATACCACTGCTTT
>anonymous
AAAACGAAAAAAGTTGAGAACTTTCCAGGTATCTTCTATGGTGTCCCATGTACTCTGCGTTGATACCCACTGCTT
>anonymous
AAAACGAAAACCAAACCCGGAAAAAAAAAAAAAAAAAAAAAAAAAAAAAGTACTCTGCGTTGATACCACTGCTTT
>anonymous
AAAACGAAACATTCAAACTGTAACACGTGCACTGGTTGCAAAATAACTTTTACTCTGCGTTGATACCCACTGCTT
>anonymous
AAAACGAAACCAAAAAAAAAAAAAAAAAAAAAAAAAGTACTCTGCGTTGATACCCACTGCTT
>anonymous
AAAACGAAATCTATAACATAAGAGATTCATTAGTCAATGGCGAGACTAAAATTATACTTCTCCGCACTGAAATTG
>anonymous
AAAACGAACAATATGCGGCGGCAGCGAACAACACGCTTCGAGTCCCCATGTACTCTGCGTTGATACCCACTGCTT
>anonymous
AAAACGAATGTGCTTCTAAAAAAAAAAAAAAAAAAAAAAAAAAAAAAAAGTACTCTGCGTTGATACCCACTGCTT
>anonymous
AAAACGACTGTTATGCATTTAGTGCCACGTGATAATTTGCCAGACCCATGTACTCTGCGTTGATACCCACTGCTT
>anonymous
AAAACGAGTACTTTTGATCGGGTCAAATATATTGAAATGTATCCCATGTACTCTGCGTTGATACCCACTGCTTTT
>anonymous
AAAACGATGATGATAATGATGATGGTGCCCATGTACTCTGCGTTCCCATGTACTCTGCGTTGATACCACTGCTTT
>anonymous
AAAACGATGCATTTATGTATTTTGATTTGAAAATTTGGTATAACTCCAATTACTCTGCGTTGATACCCACTGCTT
>anonymous
AAAACGCAAATTGTCAAAAAATTCGTGAATATTCGCCCATGTACTCTGCGTTGATACCACTGCTTACTCTGCGTT
>anonymous
AAAACGCAAATTGTCAAAAAATTCGTGAATATTCGCGCAACTTCCCCATGTACTCTGCGTTGATACCACTGCTTT
>anonymous
AAAACGCACTTGACTGACCAAACTGACTGACATTTTGAGCAGGCCCCATGTACTCTGCGTTGATACCCACTGCTT
>anonymous
AAAACGCAGCGTCCCCGAATAATTTTCGTGTTTTTCCTTTTTTCCCCATGTACTCTGCGTTGATACCCACTGCTT
>anonymous
AAAACGCCAAACATGTTATTTCCAAAAAAAAAAAAAAAAAAAAAAAAAGTACTCTGCGTTGATACCCACTGCTT
>anonymous
AAAACGCTTTGGAAAAAAAAAAAAAAAAAAAAAAAAAAAAAGTACTCTGCGTTGATACCCACTGCTT
>anonymous
AAAACGGAAAAAAAAAAAAAAAAAAAAAAAAAAAAAGTACTCTGCGTTGATACCCACTGCTT
>anonymous
AAAACGGAAAAAAAAAAAAAAAAAAAAAAAAAAGTACTCTGCGTTGATACCACTGCTTT
>anonymous
AAAACGGAATAATTAACTGGAAAAAAAAAAAAAAAAAAAAAAAAAAAGTACTCTGCGTTGATACCCACTGCTT
>anonymous
AAAACGGATGCGGCTGGAACTCTGCCTCAAAATAAATACAATTTCCCATGTACTCTGCGTTGATACCACTGCTTT
>anonymous
AAAACGGGGAGGAAAAAAAAAAAAAAAAAAAAAAAAGTACTCTGCGTTGATACCCACTGCTT
>anonymous
AAAACGGGGGAAAAAAAAAAAAAAAAAAAAAAAAAAAGTACTCTGCGTTGATACCACTGCTTT
>anonymous
AAAACGGGGGAAAAAAAAAAAAAAAAAAAAAAAAAAGTACTCTGCGTTGATACCACTGCTTT
>anonymous
AAAACGTAAAAAAAGGAAAAAAGGAAAAAAAAAAAAAAAAAAGTACTCTGCGTTGATACCACTGCTTT
>anonymous
AAAACGTACCAAAAAAAAAAAAAAAAAAAAAAAAAAAGTACTCTGCGTTGATACCCACTGCTT
>anonymous
AAAACGTATTGAACCTGAAACCAAAAAAAAAAAAAAAAAAAAAAAAAAAGTACTCTGCGTTGATACCCACTGCTT
>anonymous
AAAACGTATTTGCTAAAAAAAAAAAAAAAAAAAAAAAAAGTACTCTGCGTTGATACCACTGCTTT
>anonymous
AAAACGTTGGTCAGATCAATGTTGATGGAGATCTTCTCACTCATTTATACTGAGTATTTCAATAACTAGACATAT
>anonymous
AAAACGTTGGTCAGATCAATGTTGATGGAGATCTTCTTACTCATTTATACTGAGTATTTCAATAAACATATACCC
>anonymous
AAAACGTTGGTCAGATCAATGTTGATGGAGATCTTCTTACTCATTTATACTGAGTATTTCAATAACTAGACATAT
>anonymous
AAAACGTTTTTCGAACTAAAAAAAAAAAAAAAAAAAAAAAAAAAAAGTACTCTGCGTTGATACCACTGCTTC
>anonymous
AAAACTAAAAAAAAAAAAAAAAAAAAAAAAAAAAAAGTACTCTGCGTTGATACCACTGCTTT
>anonymous
AAAACTAAAAAAAAAAAAAAAAAAAAAAAAAAAAAGTACTCTGCGTTGATACCACTGCTTT
>anonymous
AAAACTAAAAAAAAAAAAAAAAAAAAAAAAAAAGTACTCTGCGTTGATACCCACTGCTT
>anonymous
AAAACTAAAAAAAAAAAAGAAAAAAAAAAAAAAAGTACTCTGCGTTGATACCACTGCTTT
>anonymous
AAAACTAAAAAAAATAAACCAAAAAAAAAAAAAAAAAAAAAAAAAGTACTCTGCGTTGATACCACTGCTTT
>anonymous
AAAACTAAACGATCTAGAACTCATGTGAGTAGCGGGCAAGTGCCCCCATGTACTCTGCGTTGATACCCACTGCTT
>anonymous
AAAACTAACCCCATGTACTCTGCGTTGATACCACTGCTTACTCTGCGTTGATACCACTGCTTACCCTGCGTTGTT
>anonymous
AAAACTAAGGCAAACTGCTCGGCGGATCAACACAAGCCAGAATCCCCATGTACTCTGCGTTGATACCACTGCTTT
>anonymous
AAAACTAATGCAATAACTCCTCCTAATTTATTTGGAATAGATCGCCCATGTACTCTGCGTTGATACCACTGCTTT
>anonymous
AAAACTACATCGATGCTTGGTGCGCTACTATCGCGGTGTTATCCCCCATGTACTCTGCGTTGATACCCACTGCTT
>anonymous
AAAACTACGCTCCCATTGCCGGATTGTTATTGGAGAATTGCGCCCCCATGTACTCTGCGTTGATACCACTGCTTT
>anonymous
AAAACTACGGGAGCTAGCATAGCGGAGCATTCAATTAGATGGTTCCCATGTACTCTGCGTTGATACCACTGCTTT
>anonymous
AAAACTACTCTGCGTTGATCACGCTGCTTACTCTGCGTTGATACCACTGCT
>anonymous
AAAACTAGAATATTGATATTAAGCATTAAGACTCAGTCACAGAGTTTGTAAGAGTTTGTTTCATGCCGTTGCGAC
>anonymous
AAAACTAGCAATAGTACAAGTTGGTCAATGCCTTGATTATTTCTCCCATGTACTCTGCGTTGATACCACTGCTTT
>anonymous
AAAACTAGCGTTGCTTGCCGTGGGTTATCGATATGTGTCCCATGTACTCTGCGTTGATACCCACTGCTT
>anonymous
AAAACTCCTGCGTGCGCTTTGCTTAGGCTCACAAAATCGTGTGTCCCATGTACTCTGCGTTGATACCACTGCTTT
>anonymous
AAAACTCCTTTCTAGCAAAAAAAAAAATAAAAAAAAAAAAAAAAGTACTCTGCGTTGATACCACTGCTTT
>anonymous
AAAACTCTCGCGTGGACAGTTGGAGGTGCAATCGATATGTATTCCCCATGTACTCTGCGTTGATACCCACTGCTT
>anonymous
AAAACTCTTCCGATATCTCTCGACGGCTTCTTTATGGTCGTTCCCCCATGTACTCTGCGTTGATACCCACTGCTT
>anonymous
AAAACTGAAAAAAAAAAAAAAAAAAAAAAAAAGTACTCTGCGTTGATACCCACTGCTT
>anonymous
AAAACTGAGTACCGGACCGGTTCGGTATTTTTCAACGATTCCCCATGTACTCTGCGTTGATACCCACTGCTT
>anonymous
AAAACTGCAATTGCATCAGCCAAAGTGACAGCACGGCAATCAGCCCCATGTACTCTGCGTTGATACCACTGCTTT
>anonymous
AAAACTGCAATTGCATCAGCCAAAGTGACAGCACGGCAATCAGCCCCATGTACTCTGCGTTGATACCCACTGCTT
>anonymous
AAAACTGCCCCATGTACTCTGCGTTGATACCACTGCTTACTCTGCGTTGATACCACTGCT
>anonymous
AAAACTGGTTTGCAAAATTACTTTAGGGCCACCATTTTAGGGCTCCCATGTACTCTGCGTTGATACCACTGCTTT
>anonymous
AAAACTGTAAAAACTTTCTCCGAAAAACGAAAACTTGCGGAACCCCCATGTACTCTGCGTTGATACCACTGCTTT
>anonymous
AAAACTTAAAAAAAAAAAAAAAAAAAAAAAAAAAAAAAAAGTACTCTGCGTTGATACCCACTGCTT
>anonymous
AAAACTTTCTGCAATTGTCTTTTTGGCTGCGGCAACATTGCCATCCCATGTACTCTGCGTTGATACCCACTGCTT
>anonymous
AAAACTTTGGTTGCATGTTACAAGCCGGTAATTATTCTAAATGCCCCATGTACTCTGCGTTGATACCCACTGCTT
>anonymous
AAAACTTTTGTAATTACTGGGGCTTCTCCCTCGTTCGCTCAGGTCCCATGTACTCTGCGTTGATACCACTGCTTT
>anonymous
AAAACTTTTTCCAAAAAAAAAAAAAAAAAAAAAAAAAAAAGTACTCTGCGTTGATACCACTGCTTT
>anonymous
AAAACTTTTTCCAAAAAAAAAAAAAAAAAAAAAAAAGTACTCTGCGTTGATACCCACTGCTT
>anonymous
AAAACTTTTTTTTTTTTAAAAAAAAAAAAAAAAAAAAAAAAAAAGTACTCTGCGTTGATACCACTGCTTT
>anonymous
AAAAGAAAAAAAAAAAAAAAAAAAAAAAAAAGTACTCTGCGTTGATACCACTGCTTT
>anonymous
AAAAGAAAAAAAAAAAAAAAAAAAAAAAAAAGTACTCTGCGTTGATACCCACTGCTT
>anonymous
AAAAGAAAAAAAAAAAAAAAAAAAAAAGTACTCTGCGTTGATACCACTGCTTT
>anonymous
AAAAGAAAAAAAAAAAAAAAAAAAAAGTACTCTGCGTTGATACCACTGCTTT
>anonymous
AAAAGAAAAAAAAAAAAAAAGTACTCTGCGTTGATACCACTGCTTT
>anonymous
AAAAGAAAAAAAAAAAAAGTACTCTGCGTTGATACCACTGCTTACTCTGCGTTGATACCACTGCTTACTCTGCG
>anonymous
AAAAGAAAAGAAGGCCGAATTAATGTGGCTGCCTGAGGCGGAGTCCCATGTACTCTGCGTTGATACCCACTGCTT
>anonymous
AAAAGAAAAGCCCCATGTACTCTGCGTTGATACCACTGCTTACTCTGCGTTGATACCACTGCTTACTCTGCGTTG
>anonymous
AAAAGAAAGAAATCGGCAACAATTGGTGTTTCTACAGCTGTTGCCCCATGTACTCTGCGTTGATACCCACTGCTT
>anonymous
AAAAGAACACACACACATTGCAAAACACAAACAACACACTAGCGCCCATGTACTCTGCGTTGATACCACTGCTTT
>anonymous
AAAAGAACCTTTTGTACTCTACACGTGCCCGTAAAACGGCGATCCCCATGTACTCTGCGTTGATACCACTGCTTT
>anonymous
AAAAGAACGAATTAAACGAAGCAAACAAAACAGCTGTTTGGTGTCCCATGTACTCTGCGTTGATACCCACTGCTT
>anonymous
AAAAGAACTAGTTATACAAGTTTAACACAGATCTAGCTCCTGTCCCCATGTACTCTGCGTTGATACCACTGCTTT
>anonymous
AAAAGAACTCTGCGTTGATACCACTGCTTACTCTGCGTTGATACCACTGCT
>anonymous
AAAAGAATCGACAAGCTCAACCTAATCGTGTTAAATTGAACTTCCCCATGTACTCTGCGTTGATACCCACTGCTT
>anonymous
AAAAGAATGTAAACCAAAAAAAAAAAAAAAAAAAAAAAAAAAAAAGTACTCTGCGTTGATACCACTGCTTT
>anonymous
AAAAGAATTAATTGCCCCAAAAAAAAAAAAAAAAAAAAAAAAAAAAAAAGTACTCTGCGTTGATACCCACTGCTT
>anonymous
AAAAGACGCGCTGAATTTTTTCAAGTTCCGTTGTTTTCAAATTCCCCATGTACTCTGCGTTGATACCCACTGCTT
>anonymous
AAAAGACGTTGATGCTTCGACCACTGAAGTCAGTGCGATATGTCCCCATGTACTCTGCGTTGATACCACTGCTTT
>anonymous
AAAAGAGAACGTTGAAGAGGAAAAAAAAAAAAAAAAAAAAAAAAAAAGTACTCTGCGTTGATACCACTGCTTT
>anonymous
AAAAGAGACCATCGTGTATGGCTTGCGACCGCATGTACGATACTCCCATGTACTCTGCGTTGATACCCACTGCTT
>anonymous
AAAAGAGACGACGACACGATATACGAAGGGAAAGACTGCCCTCCCCCATGTACTCTGCGTTGATACCACTGCTTT
>anonymous
AAAAGAGCGCAGCGCGACTTTTCTTTTGTTTTCCTTTCGTGGATCCCATGTACTCTGCGTTGATACCACTGCTTT
>anonymous
AAAAGAGCTCCGCGGAAGAGTGCTCCCTGAGGGTCTCCATTTTGCCCATGTACTCTGCGTTGATACCACTGCTTT
>anonymous
AAAAGATCCAAACCGCCGGAAGCATTCGCTTGTTATGTTGTTCCCCATGTACTCTGCGTTGATACCCACTGCTT
>anonymous
AAAAGATGATTCGGAGAAGAGGAAGCTGCGATTGTCAGACGAAAATGTTGTACTCTGCGTTGATACCACTGCTTT
>anonymous
AAAAGATTTATTAAAATCACGTGGAGTAGAAATATTTTAAACATCCCATGTACTCTGCGTTGATACCCACTGCTT
>anonymous
AAAAGCAAAAAAAAAAAAAAAAAAAAAAAAAAAAAAGTACTCTGCGTTGATACCACTGCTTT
>anonymous
AAAAGCAACAGAACAAAAGCCGAATGAGAGTATGGTTACTCGTCCCCATGTACTCTGCGTTGATACCCACTGCTT
>anonymous
AAAAGCACTCTGCGTTGATACCACTGCTTACTCTGCGTTGATACCACTGCT
>anonymous
AAAAGCAGTAGCATGTTAAAGGTTTGTGTATACTTGAAAGGTCACCCATGTACTCTGCGTTGATACCACTGCTTT
>anonymous
AAAAGCATATGCTCAAAAAAAAAAAAAAAAAAAAAAAAAAAGTACTCTGCGTTGATACCACTGCTTT
>anonymous
AAAAGCATATGCTTAAAAAAAAAAAAAAAAAAGTACTCTGCGTTGATACCACTGCTTT
>anonymous
AAAAGCCAACAAAAAAAAAAAAAAAAAAAAAAAAAAAAGTACTCTGCGTTGATACCACTGCTTT
>anonymous
AAAAGCCCAAAAAAAAAAAAAAAAAAAAAAAAAAAAAAGTACTCTGCGTTGATACCACTGCTTT
>anonymous
AAAAGCCCCATGTACTCTGCGTTGATACCCACTGCTT
>anonymous
AAAAGCCCCATGTACTCTGCGTTGATACCCACTGCTTACTCTGCGTTGATACCACTGCT
>anonymous
AAAAGCCCCGCAACGAGAAGTCCTAGATCGGAAGAGCTCGTATGCCGTCTTCTGCTTGAAAAAACACAGACC
>anonymous
AAAAGCCCCGGAAAACCAAAAAAAAAAAAAAAAAAAAAAAAAGTACTCTGCGTTGATACCCACTGCTT
>anonymous
AAAAGCCGAAAAAAAAAAAAAAAAAAAAAAAAAAAAAAGTACTCTGCGTTGATACCCACTGCTT
>anonymous
AAAAGCGAAAAAAAAAAAAAAAAAAAAAAAAAAAAAAAGTACTCTGCGTTGATACCCACTGCTT
>anonymous
AAAAGCTCTTTTCGCGAACTGCGGAGTCTTCTCCTTTTCACGCACCCATGTACTCTGCGTTGATACCACTGCTTT
>anonymous
AAAAGGAAAAAAAAAAAAAAAAAAAAAAAAAAAAAAAGTACTCTGCGTTGATACCCACTGCTT
>anonymous
AAAAGGAAAAAAAAAAAAAAAAAAAAAAAAAAAAAAGTACTCTGCGTTGATACCACTGCTTT
>anonymous
AAAAGGAAAAAAAAAAAAAAAAAAAAAAAAAAAGTACTCTGCGTTGATACCCACTGCTT
>anonymous
AAAAGGAACACCGAATGCAAGAAACGAATCAGCTGTTTAGTGTCCCCATGTACTCTGCGTTGATACCCACTGCTT
>anonymous
AAAAGGAAGTACTCTGCGTTGATACCACTGCTTT
>anonymous
AAAAGGAAGTTGAGCGGTTATCGGCACAGCGACGTGAAGTTCCCCATGTACTCTGCGTTGATACCACTGCTTACT
>anonymous
AAAAGGAATAGTACTCTGCGTTGATACACTCTGCGTTGATACCACTGCTTACTCTGCGTTGATACCACTGCTTAC
>anonymous
AAAAGGACTAGAGGTGGACGGTTTCGCGGGGAACCAGTATATCCCCCATGTACTCTGCGTTGATACCCACTGCTT
>anonymous
AAAAGGAGTAAAACGTTGGTCAGATCAATGTTGATGGAGATCTTCTTACTCATTTATACTGAGTATTTCAATAAC
>anonymous
AAAAGGATGCCGAATCCAGTCCAGTCAGCCAGTCGCTTACTTCTCCCATGTACTCTGCGTTGATACCACTGCTTT
>anonymous
AAAAGGCCCAAAAAAAAAAAAAAAAAAAAAAAAAAAGTACTCTGCGTTGATACCACTGCTTT
>anonymous
AAAAGGCGAAAGATTTATTCGACAATTGGAGAGAAACCAGAGTCCCCATGTACTCTGCGTTGATACCACTGCTTT
>anonymous
AAAAGGCGTGCGACTTCGCGAAGCGTTCGGCGCGGAAAAAAAGCCCCATGTACTCTGCGTTGATACCACTGCTTT
>anonymous
AAAAGGCGTGCGACTTCGCGAAGCGTTCGGCGCGGAAAGAAAACCCCATGTACTCTGCGTTGATACCCACTGCTT
>anonymous
AAAAGGCGTGCGACTTCGCGAAGCGTTCGGCGCGGAAAGAAAGCCCCATGTACTCTGCGTTGATACCACTGCTTT
>anonymous
AAAAGGGAACCAAAAAAAAAAAAAAAAAAAAAAAAAGTACTCTGCGTTGATACCCACTGCTT
>anonymous
AAAAGGGAAGAAAAAAAAAAAAAAAAAAAAAAAAAAAAAAAAAGTACTCTGCGTTGATACCACTGCTTT
>anonymous
AAAAGGGGCAAAAAAAAAAAAAAAAAAAGAAAAAAAAAAAGTACTCTGCGTTGATACCACTGCTTT
>anonymous
AAAAGGGTCCCAACGCAAAAAAAAAAAAAAAAAAAAAAAAAAAAGTACTCTGCGTTGATACCACTGCTTT
>anonymous
AAAAGGGTGATTTGAGTGTGTAGACATCCCATGTACTCTGCATTCCCATGTACTCTGCGTTGATACCCACTGCTT
>anonymous
AAAAGGTACTCTGCGTTGATACCACTGCTTT
>anonymous
AAAAGGTATTCCACATAAAGCTAAATTAGATACGTTAAAACAAGCTCATGTACTCTGCGTTGATACCACTGCTTT
>anonymous
AAAAGGTCTCCCATATCTAAGCCATCTGCAAGTTTTTTAAGAACCCCATGTACTCTGCGTTGATACCCACTGCTT
>anonymous
AAAAGGTGGACAAAGCGATCACCGAACTTTTTCTCGAGCAACCCCCATGTACTCTGCGTTGATACCCACTGCTTT
>anonymous
AAAAGTAAAAAAAAAAAAAAAAAAAAAAAAAAAAAGTACTCTGCGTTGATACCACTGCTTT
>anonymous
AAAAGTAAATTTTCATTTCAAAAAAAAAAAAAAAAAAAAAAAAAAAAGTACTCTGCGTTGATACCCACTGCTT
>anonymous
AAAAGTAATCTGCGTTGATACCACTGCCTACTCTGCGTTGATACCACTGCT
>anonymous
AAAAGTAATCTGCGTTGATACCACTGCTTACTCTGCGTTGATACCATTGCT
>anonymous
AAAAGTACACTGCGTTGATACCACAGCTTACTCTGCGTTGATACCACTGCT
>anonymous
AAAAGTACACTGCGTTGATACCACTGCTTACTCTGCGTTGATACCACTGCT
>anonymous
AAAAGTACCCTGCGTTGATACCACTGCTTACTCTGCGTTGATACCACTGCT
>anonymous
AAAAGTACGCTGCGTTGATACCACTGCTTACTCTGCGTTGATACCACTGCC
>anonymous
AAAAGTACTCAGCGTTGATACCACTGCTTACTCTGCGTTGATACCACTGCT
>anonymous
AAAAGTACTCCGCGTTGATACCACTGCTTACTCTGCGTTGATACCACTGCT
>anonymous
AAAAGTACTCGGCGTTGATACCACTGCTTACTCTGCGTTGATACCACTGCT
>anonymous
AAAAGTACTCTACGTTGATACCACTGCTTACTCTGCGTTGATACCACTGCT
>anonymous
AAAAGTACTCTGAGTTGATACCACTGCTTACTCTGCGTTGATACCACTGCG
>anonymous
AAAAGTACTCTGAGTTGATACCACTGCTTACTCTGCGTTGATACCACTGCT
>anonymous
AAAAGTACTCTGCGGTGATACCACTGCTTACTCTGCGTTGATACCACTGCT
>anonymous
AAAAGTACTCTGCGTCGATACCACTGCTTACTCTGCGTTGATACCACTGCT
>anonymous
AAAAGTACTCTGCGTTGATACCACCTGCTTACTCTGCGTTGATACCACTGCT
>anonymous
AAAAGTACTCTGCGTTGATACCACGGCTTACTCTGCGTTGATACCACTGCT
>anonymous
AAAAGTACTCTGCGTTGATACCACTGCCTACTCTGCGTTGATACCACTGCT
>anonymous
AAAAGTACTCTGCGTTGATACCACTGCTTACCCTGCGTTGATACCACTGCT
>anonymous
AAAAGTACTCTGCGTTGATACCACTGCTTACCCTGCGTTGATACCACTGCTTACTCTGCGTTGATACCACTGCTT
>anonymous
AAAAGTACTCTGCGTTGATACCACTGCTTACTCAGCGTTGATACCACTGCT
>anonymous
AAAAGTACTCTGCGTTGATACCACTGCTTACTCCGCGTTGATACCACTGCT
>anonymous
AAAAGTACTCTGCGTTGATACCACTGCTTACTCTACGTTGATACCACTGCT
>anonymous
AAAAGTACTCTGCGTTGATACCACTGCTTACTCTGAGTTGATACCACTGCT
>anonymous
AAAAGTACTCTGCGTTGATACCACTGCTTACTCTGCATTGATACCACTGCT
>anonymous
AAAAGTACTCTGCGTTGATACCACTGCTTACTCTGCCTTGATACCACTGCT
>anonymous
AAAAGTACTCTGCGTTGATACCACTGCTTACTCTGCGCTGATACCACTGCT
>anonymous
AAAAGTACTCTGCGTTGATACCACTGCTTACTCTGCGGTGATACCACTGCT
>anonymous
AAAAGTACTCTGCGTTGATACCACTGCTTACTCTGCGTAGATACCACTGCT
>anonymous
AAAAGTACTCTGCGTTGATACCACTGCTTACTCTGCGTCGATACCACTGCT
>anonymous
AAAAGTACTCTGCGTTGATACCACTGCTTACTCTGCGTTAATACCACTGCT
>anonymous
AAAAGTACTCTGCGTTGATACCACTGCTTACTCTGCGTTGACACCACTGCT
>anonymous
AAAAGTACTCTGCGTTGATACCACTGCTTACTCTGCGTTGAGACCACTGCT
>anonymous
AAAAGTACTCTGCGTTGATACCACTGCTTACTCTGCGTTGATACACTGCT
>anonymous
AAAAGTACTCTGCGTTGATACCACTGCTTACTCTGCGTTGATACACTGCTTACTCTGCGTTGATACCACTGCTTA
>anonymous
AAAAGTACTCTGCGTTGATACCACTGCTTACTCTGCGTTGATACCACAGCT
>anonymous
AAAAGTACTCTGCGTTGATACCACTGCTTACTCTGCGTTGATACCACCGCT
>anonymous
AAAAGTACTCTGCGTTGATACCACTGCTTACTCTGCGTTGATACCACCTGCT
>anonymous
AAAAGTACTCTGCGTTGATACCACTGCTTACTCTGCGTTGATACCACTACT
>anonymous
AAAAGTACTCTGCGTTGATACCACTGCTTACTCTGCGTTGATACCACTGCC
>anonymous
AAAAGTACTCTGCGTTGATACCACTGCTTACTCTGCGTTGATACCACTGCG
>anonymous
AAAAGTACTCTGCGTTGATACCACTGCTTACTCTGCGTTGATACCACTGCT
>anonymous
AAAAGTACTCTGCGTTGATACCACTGCTTACTCTGCGTTGATACCACTGCTTACTC
>anonymous
AAAAGTACTCTGCGTTGATACCACTGCTTACTCTGCGTTGATACCACTGCTTACTCTGCGTTGATACCACTGCTT
>anonymous
AAAAGTACTCTGCGTTGATACCACTGCTTACTCTGCGTTGATACCACTGCTTCTCTGCGTTGATACCACTGCTTA
>anonymous
AAAAGTACTCTGCGTTGATACCACTGCTTACTCTGCGTTGATACCACTGTT
>anonymous
AAAAGTACTCTGCGTTGATACCACTGCTTACTCTGCGTTGATACCACTGTTTACTCTGCGTTGATACCACTGCT
>anonymous
AAAAGTACTCTGCGTTGATACCACTGCTTACTCTGCGTTGATACCACTTCT
>anonymous
AAAAGTACTCTGCGTTGATACCACTGCTTACTCTGCGTTGATACCATTGCT
>anonymous
AAAAGTACTCTGCGTTGATACCACTGCTTACTCTGCGTTGATACCGCTGCG
>anonymous
AAAAGTACTCTGCGTTGATACCACTGCTTACTCTGCGTTGATACCGCTGCT
>anonymous
AAAAGTACTCTGCGTTGATACCACTGCTTACTCTGCGTTGATACTACTGCT
>anonymous
AAAAGTACTCTGCGTTGATACCACTGCTTACTCTGCGTTGATATCACTGCT
>anonymous
AAAAGTACTCTGCGTTGATACCACTGCTTACTCTGCGTTGATGCCACTGCT
>anonymous
AAAAGTACTCTGCGTTGATACCACTGCTTACTCTGCGTTGATNCCACTGCT
>anonymous
AAAAGTACTCTGCGTTGATACCACTGCTTACTCTGCGTTGGTACCACTGCT
>anonymous
AAAAGTACTCTGCGTTGATACCACTGCTTACTCTGGGTTGATACCACTGCT
>anonymous
AAAAGTACTCTGCGTTGATACCACTGCTTACTCTGTGTTGATACCACTGCA
>anonymous
AAAAGTACTCTGCGTTGATACCACTGCTTACTCTGTGTTGATACCACTGCT
>anonymous
AAAAGTACTCTGCGTTGATACCACTGCTTCCCATG
>anonymous
AAAAGTACTCTGCGTTGATACCACTGCTTCCCATGTACTCTGCGTTGATACCACTGCTTCCCATGTACTCTGCGT
>anonymous
AAAAGTACTCTGCGTTGATACCACTGCTTCCTCTGCGTTGATACCACTGCC
>anonymous
AAAAGTACTCTGCGTTGATACCACTGCTTCCTCTGCGTTGATACCACTGCT
>anonymous
AAAAGTACTCTGCGTTGATACCACTGCTTGCTCTGCGTTGATACCACTGCT
>anonymous
AAAAGTACTCTGCGTTGATACCACTGCTTT
>anonymous
AAAAGTACTCTGCGTTGATACCACTGCTTTCTCTGCGTTGATACCACTGCT
>anonymous
AAAAGTACTCTGCGTTGATACCAGTGCTTACTCTGCGTTGATACCACTGCT
>anonymous
AAAAGTACTCTGCGTTGATACCATTGCTTACTCTGCGTTGATACCACTGCT
>anonymous
AAAAGTACTCTGCGTTGATACCCACTGCTT
>anonymous
AAAAGTACTCTGCGTTGATACCTCTGCTTACTCTGCGTTGATTCCACTGCT
>anonymous
AAAAGTACTCTGCGTTGATACTACTGCTTACTCTGCGTTGATACCACTGCTTACTCTGCGTTGATACCACTGCTT
>anonymous
AAAAGTACTCTGCGTTGATTCCACTGCTTACTCTGCGTTGATACCACTGCT
>anonymous
AAAAGTACTCTGCGTTGGTACCACTGCTTACTCTGCGTTGATACTACTGCT
>anonymous
AAAAGTACTCTGCGTTGTTACCACTGCTTACTCTGCGTTGATACCACTGCT
>anonymous
AAAAGTACTCTGGGTTGATACCACTGCTTACTCTGCGTTGATACCACTGCT
>anonymous
AAAAGTACTCTTCGTTGATACCACTGCTTACTCTGCGTTGATACCACTGCT
>anonymous
AAAAGTAGGATAATCACACGTATATTCATGGTGCCTCACTGGTCCCCATGTACTCTGCGTTGATACCCACTGCTT
>anonymous
AAAAGTAGTCTGCGTTGATACCACTGCTTACTCTGCGTTGATACCACTGCT
>anonymous
AAAAGTATACAAAAATGAAGCCGACGTTGGGCAAACTTTCATTTCCCATGTACTCTGCGTTGATACCACTGCTTT
>anonymous
AAAAGTATTCTGCGTTGATACCACTGCTTACTCTGCGTTGATACCACTGCT
>anonymous
AAAAGTCAAAACAAAAAAAAAAAAAAAAAAAAAAAAGTACTCTGCGTTGATACCACTGCTTT
>anonymous
AAAAGTCCTCTGCGTTGATACCACTGCTTACTCTGCGTTGATACCACTGCT
>anonymous
AAAAGTCCTTAAACTCCTGCGTTGATACCACTGCTTACTCTGCGTTGATACCACTGCT
>anonymous
AAAAGTCGATGAGTCAAAATTGCGATGGAACAATCGATTGAATCCCCATGTACTCTGCGTTGATACCCACTGCTT
>anonymous
AAAAGTGAAGAGAAGCCAGTGAAGTTGGCGGCGATTGGTGGTGCCCCATGTACTCTGCGTTGATACCACTGCTTT
>anonymous
AAAAGTGCTTTAAAATGCAACCTCTCCGCTTGCTGCTTCACTGACCCATGTACTCTGCGTTGATACCCACTGCTT
>anonymous
AAAAGTGTTTTAGAGTCCCCATGTACTCTGCGTTGATACCACTGCTTACTCTGCGTTGATACCACTGCTTACTCT
>anonymous
AAAAGTTAAAAAAAAAAAAAAAAAAAAAAAAAAAAAAAGTACTCTGCGTTGATACCACTGCTTT
>anonymous
AAAAGTTAAAACAAAAAAAAAAAAAAAAAAAAAAAAAAAAGTACTCTGCGTTGATACCCACTGCTT
>anonymous
AAAAGTTAATCTGTAAAAAAAAAAAAAAAAAAAAAAAAGTACTCTGCGTTGATACCCACTGCTT
>anonymous
AAAAGTTAATTTTATATAAAATAATAAATTAAACACATCACAACCCCATGTACTCTGCGTTGATACCACTGCTTT
>anonymous
AAAAGTTAGCCCGGTTTGAGGTGTGACCACAGATCGAATGATTCCCCATGTACTCTGCGTTGATACCCACTGCTT
>anonymous
AAAAGTTCTCTGCGTTGATACCACTGCTTACTCTGCGTTGATACCACTGCT
>anonymous
AAAAGTTGAAAAGAAAAAAAAAAAAAAAAAAAAAAAAAAAAGTACTCTGCGTTGATACCACTGCTTT
>anonymous
AAAAGTTGATAGGGCAGACATTTGAAAGATCTGTCGTCGGTACCCATGTACTCTGCGTTGATACCACTGCTTT
>anonymous
AAAAGTTGATCCTACTCTGCGTTGATACCCACTGCTT
>anonymous
AAAAGTTGCACAACAGCATTTAAAAAAAAAAAAGGGAAATAAAACAAAGTACTCTGCGTTGATACCACTGCTTT
>anonymous
AAAAGTTTCTTTTATAAACCCTAAAAAAAAAAAAAAAAAAAAAAAAAAGTACTCTGCGTTGATACCACTGCTTT
>anonymous
AAAAGTTTGAACAAAAAAAAAAAAAAAAAAAAAAAAAAAAGTACTCTGCGTTGATACCCACTGCTT
>anonymous
AAAAGTTTTATCTGGACTCGAAAAAAAAAAAAAAAAAAAAAAAGTACTCTGCGTTGATACCCACTGCTT
>anonymous
AAAAGTTTTCAAAAAAAAAAAAAAAAAAAAAAAGTACTCTGCGTTGATACCACTGCTTT
>anonymous
AAAAGTTTTGTAAAAAAAAAAAAAAAAAAAAAAAAAAAAAAAGTACTCTGCGTTGATACCACTGCTTT
>anonymous
AAAAGTTTTTTAAACGGAAAAAAAAAAAAAAAAAAAAAAAAAAAAGTACTCTGCGTTGATACCACTGCTTT
>anonymous
AAAAGTTTTTTTAATTGTGTTAAAAAAAAAAAAAAAAAAAAAAAAAAAGTACTCTGCGTTGATACCACTGCTTT
>anonymous
AAAATAAAAAAAAAAAAAAAAAAAAAAAAAAAAAAAAAAAAGTACTCTGCGTTGATACCACTGCTTT
>anonymous
AAAATAAAAAAAAAAAAAAAAAAAAAAAAAAAGTACTCTGCGTTGATACCCACTGCTT
>anonymous
AAAATAAAAAAAAAAAAAAAAAAAAAAAAAAGTACTCTGCGTTGATACCACTGCTTT
>anonymous
AAAATAAAAAAAAAATATAAAGATTTATAGGGTCTTCTCGTCTTCCCATGTACTCTGCGTTGATACCCACTGCTT
>anonymous
AAAATAAAAAATGTACTCTGCGTTGATACCCACTGCTT
>anonymous
AAAATAAAAACCCAAGTTTTGGAAAAAAAAAAAAAAAAAAAAGTACTCTGCGTTGATACCACTGCTTT
>anonymous
AAAATAAAAATATTCCTTATATTGTAAGATAGGAATTGCTGTTCTCGTATGCCGTCTTCTGCTTGAAAA
>anonymous
AAAATAAAACTTCTGATAAAATAAATAAAATTATTCCTCATCGCCCCAGGTACTCTGCGTTGATACCCACTGCTT
>anonymous
AAAATAAAACTTGACCGAGAATACACTTGCTGTTGAAAAAACTCCCCATGTACTCTGCGTTGATACCCACTGCTT
>anonymous
AAAATAAAATTCTATAAAAATTTTAAATGAAACCCCATGTACTCCCCATGTACTCTGCGTTGATACCCACTGCTT
>anonymous
AAAATAAACAATAGTGGTGGTGCGTCGGTAGATTTCTTGTGGCCCCCATGTACTCTGCGTTGATACCACTGCTTT
>anonymous
AAAATAAATAGTATGTATATTCAAGTACTTTTCGGCCTCATCTCCCCATGTACTCTGCGTTGATACCCACTGCTT
>anonymous
AAAATAAATGTAATAGAAAAAATAATAAATAATAATAATCATCTCCCATGTACTCTGCGTTGATACCACTGCTTT
>anonymous
AAAATAAATTATATTATAACTTCCAATTAAAAAAATAAAAGATACCCATGTACTCTGCGTTGATACCCACTGCTT
>anonymous
AAAATAAATTGTGTTTAAGCCTACAATGAGTTTATGTTCCGCCCCCCATGTACTCTGCGTTGATACCACTGCTTT
>anonymous
AAAATAACAATAAAACTATTATTTATGCACGCACACGTGCAGCCCCCAGGTACTCTGCGTTGATACCACTGCTTT
>anonymous
AAAATAACAATTGAACCTTTTTGCGTTTCATTTGGAACGGTAATCCCATGTACTCTGCGTTGATACCACTGCTTT
>anonymous
AAAATAACAATTGAACCTTTTTGCGTTTCATTTGGAACGGTAATCCCATGTACTCTGCGTTGATACCCACTGCTT
>anonymous
AAAATAACCGAGCACTTATCAAAAGTGCATTCACGATGTTCCACCCCATGTACTCTGCGTTGATACCCACTGCTT
>anonymous
AAAATAATAAAAAAAAAAGTACTCTGCGTTGATACCACTGCTTT
>anonymous
AAAATAATAAAAATTAATAAATAAAAACTAACCCCATGTACTCTCCCATGTACTCTGCGTTGATACCACTGCTTT
>anonymous
AAAATAATAATTACAAGCAAAACTTGGCGACCGAAAACATATGTCCCATGTACTCTGCGTTGATACCACTGCTTT
>anonymous
AAAATAATATCACTAAATCTAGATTCCTCTCAAAGAACTGTTCCCCCATGTACTCTGCGTTGATACCCACTGCTT
>anonymous
AAAATAATGTATGTATATATTTCCCGCAAAATAAATCGAGTTCCCCCATGTACTCTGCGTTGATACCACTGCTTT
>anonymous
AAAATAATGTATGTATATATTTCCCGCAAAATAAATCGAGTTCTCCCATGTACTCTGCGTTGATACCCACTGCTT
>anonymous
AAAATAATTTTTATTTAGCAAAAAAAAAAAAAAAAAAAAAAAAAAAAAAGTACTCTGCGTTGATACCACTGCTTT
>anonymous
AAAATACCTCCTTTTCTTACTCCCCATGTACTGTGCGTTGATACCCCATGTACTCTGCGTTGATACCACTGCTTT
>anonymous
AAAATACGAGACCGAACACGAGGACTATCCCATGTACTCTGCGTTGATACCACTGCTTT
>anonymous
AAAATACTGCGGCCATTTAAAATTTTCAGTGGGCAGGTTAGACCCCATGTACTCTGCGTTGATACCCACTGCTTT
>anonymous
AAAATACTTTAAATTTAAGTGTAGAAAAAAAAATGTATAAAAAAAAAAAGTACTCTGCGTTGATACCCACTGCTT
>anonymous
AAAATAGAACAGCTGCAGCTGGTGAGCACGCTTCACTGTGACTCCCCATGTACTCTGCGTTGATACCCACTGCTT
>anonymous
AAAATAGAGATAGATATTCCAAAACAAATCAAATCAAATCCCCCATGTACTCTGCGTTGATACCACTGCTTT
>anonymous
AAAATAGCTGAGGGGTCGAATACAGAAAATAAATTTGTTATCATCCCATGTACTCTGCGTTGATACCACTGCTTT
>anonymous
AAAATAGCTGAGGGGTCGAATACAGAAAATAAATTTGTTATCATCCCATGTACTCTGCGTTGATACCCACTGCTT
>anonymous
AAAATAGTTTTTTAAATACAAACCGAAACGCAAAAAAAAAAAAAAAAAAGTACTCTGCGTTGATACCACTGCTTT
>anonymous
AAAATATAAACAAACGGACAGTGTGACCAGATGTAATAAATGTTCCCCATTACTCTGCGTTGATACCACTTGCTT
>anonymous
AAAATATAAACTTATTCTCAAATCAAATCTTCGAGAACTGACTCCCCATGTACTCTGCGTTGATACCCACTGCTT
>anonymous
AAAATATACACGCCGTAAAACGAAAAAAAAAAAAAAAAAAGTACTCTGCGTTGATACCACTGCTTT
>anonymous
AAAATATATTAAAAATAAATATGGAAAAAAAAAAAAAAAAAAAAAAAAAGTACTCTGCGTTGATACCACTGCTTT
>anonymous
AAAATATCGACACAACAGTATATGTCATGCTCTTCTAGCCCATCCCCACGTACTCTGCGTTGATACCCACTGCTT
>anonymous
AAAATATGCAGTTAAGAAATGCCGACAAAAGTGCAAGTTGTTCCCCCATGTACTCTGCGTTGATACCCACTGCTT
>anonymous
AAAATATTAATTTATCAACTATTCAGTTGTTTTAACTAAACACTCCCATGTACTCTGCGTTGATACCACTGCTTT
>anonymous
AAAATATTCCTTATATTGTAAGATAGGAATTGCTGTTCTCGTATGCCGTCTTCTGCTTGAAA
>anonymous
AAAATATTCTAACAAATTCTACTAGAGCTGGCAACACAGCGATCCCCATGTACTCTGCGTTGATACCACTGCTTT
>anonymous
AAAATATTGGGCGGACCAGCTGCCACATCCTCGGGCCTAGGCCCCATGTACTCTGCGTTGATACCACTGCTTT
>anonymous
AAAATATTTGCGTTCGGTTAAGTTTGCGTTGAATACTACTGCTTCCCATGTACTCTGCGTTGATACCCACTGCTT
>anonymous
AAAATCAAAAAAAAAAAAAAAAAAAAAAAAAAAAAGTACTCTGCGTTGATACCACTGCTTT
>anonymous
AAAATCAAAAAAAAAAAAAAAAAAAAAAAAAAAAGTACTCTGCGTTGATACCACTGCTTT
>anonymous
AAAATCAAAAAAAACCAAAAAAAAAAAAAAAAAAAAAAAAAAAAGTACTCTGCGTTGATACCACTGCTTT
>anonymous
AAAATCAACCAATTTGCTCTGTATTGTTGAGAAAAAAAAAAAAGTACTCTGCGTTGATACCACTGCTTT
>anonymous
AAAATCAAGCGACAATAGCTTATCGGCCTCATCCAAAACTAATATTAGATCGGAAGAGCTCGTATGCCGTCTTCT
>anonymous
AAAATCAATCAACCACTAGCAAAAACACGAATACACTTCAGTGCGCAGATTTCTCATTTTGCGCATAATGTACGA
>anonymous
AAAATCAATGCTGTAAGGTTAGAATGCTTCTTCTTAACGATTTCCCCATGTACTCTGCGTTGATACCCACTGCTT
>anonymous
AAAATCACGACATTGGTTCGATGTGAACTGCGCGAGGGACTACCCCCATGTACTCTGCGTTGATACCCACTGCTT
>anonymous
AAAATCAGAGACTTAATGGCCATCTTCAGCGTTGGTTTTGGACTCCCATGTACTCTGCGTTGATACCACTGCTTT
>anonymous
AAAATCATAACAAACACTGTTTTCCTGCGGGACAGTGTGGCCGTCCCATGTACTCTGCGTTGATACCACTGCTTT
>anonymous
AAAATCATCAACTGGGTAGCAGATGGTACCTCCTTTTCTTACTCCCCATGTACTCTGCGTTGATACCACTGCTTT
>anonymous
AAAATCCAAAAAAAAAAAAAAAAAAAAAAAAAAAAAAGTACTCTGCGTTGATACCACTGCTTT
>anonymous
AAAATCCAAAAAAAAAAAAAAAAAAAAAAAAAAAGTACTCTGCGTTGATACCACTGCTTT
>anonymous
AAAATCGATGATGTCCCTGGTAAGCGTTTATGATTTCGTTTTTCCCCATGTACTCTGCGTTGATACCACTGCTTT
>anonymous
AAAATCGGAGCGCACAAGACAAATTCGCGAAGAGGAAACCTCTCCCCATGTACTCTGCGTTGATACCACTGCTTT
>anonymous
AAAATCGGAGCGCACAAGACAAATTCGCGAAGAGGAAACCTCTCCCCATGTACTCTGCGTTGATACCCACTGCTT
>anonymous
AAAATCGTATTAAATTCAAAAAAGCAAAAAAAAAAAAAAAAAAAAAAAAGTACTCTGCGTTGATACCACTGCTTT
>anonymous
AAAATCGTCGGCTTCACAGCTCTCTCAACAATCGATGTGTGTTCCCCATGTACTCTGCGTTGATACCACTGCTTT
>anonymous
AAAATCGTCGGCTTCACAGCTCTCTCAACAATCGATGTGTGTTCCCCATGTACTCTGCGTTGATACCCACTGCTT
>anonymous
AAAATCTAGCCAAACTCAACACATGGTTGCACTGCGCGATAACCCCCATGTACTCTGCGTTGATACCCACTGCTT
>anonymous
AAAATCTATGAAAATCGGGTTGGATTCCACAACAAAAAGTCACCCCCATGTACTCTGCGTTGATACCACTGCTTT
>anonymous
AAAATCTCCGCCTTTCCTTTATTTATTACAATTACCGAAAAGTCCCCATGTACTCTGCGTTGATACCCACTGCTT
>anonymous
AAAATCTTAACTACTTGCATTTAGATTACAATTTCAACTTGAAGCCCATGTACTCTGCGTTGATACCACTGCTTT
>anonymous
AAAATCTTCGCTAAACGGCAATCCCAAAAACTCGATTCCAGTGTCCCATGTACTCTGCGTTGATACCACTGCTTT
>anonymous
AAAATGAAAAAAAAAAAAAAAAAAAAAAAAAAAAAAGTACTCTGCCCATGTACTCTGCGTTGATACCACTGCTTT
>anonymous
AAAATGAAAAAAAAAAAAAAAAAAAAAAAAAAAAAGTACTCTGCGTTGATACCCACTGCTT
>anonymous
AAAATGAATACTTTAGAAAATATGAGACGTTCTAGTTAACCTCGGTATTATTATTTTGACCATCTCTTAAAACTA
>anonymous
AAAATGACACAGCAATTGGGCGGCAGTGTGACCGAATGCTGAATCCCATGTACTCTGCGTTGATACCACTGCTTT
>anonymous
AAAATGACGCCGGCCGAACAGTGTGCGAAAATACGCGTGGACTCCCCATATACTCTGCGTTGATACCACTGCTTT
>anonymous
AAAATGCAACCTCTCCGCTTGCTGCTTCACTGAGGGCAATTGCCCCCATGTACTCTGCGTTGATACCACTGCTTT
>anonymous
AAAATGCACCACAACCACACGTGCTACGCTTTAATATCGATATCCCCATGTACTCTGCGTTGATACCACTGCTTT
>anonymous
AAAATGCATAAATTTCGGTTAATAAAAAAAAAAAAAAAAAAAAAAAAAAGTACTCTGCGTTGATACCACTGCTTT
>anonymous
AAAATGCATGCGGGTATAAGTTAAAAATGCGTAACATAGTCTGTCCCATGTACTCTGCGTTGATACCACTGCTTT
>anonymous
AAAATGCGGGTTCCCACCCCAAAAAAAAAAAAAAAAATAAAAAAAAAAAGTACTCTGCGTTGATACCACTGCTTT
>anonymous
AAAATGCTAAAAGCCGCCTGGGAAGATGACTTTTTGTTTCTCCCCATGTACTCTGCGTTGATACCCACTGCTT
>anonymous
AAAATGCTAAAAGCCGCCTGGGAAGATGACTTTTTGTTTCTGCCCCCATGTACTCTGCGTTGATACCACTGCTTT
>anonymous
AAAATGCTGCTTCTCCGACGAGTTCACGTTTTTTTCCGCTTTCCCCCATGTACTCTGCGTTGATACCACTGCTTT
>anonymous
AAAATGGAATTTTTGAAATTTAAAAGCTGGAATCGTTTGCTCATTTGTTGTCTTTATTTGCCCACGTTTGGCCAC
>anonymous
AAAATGGATTTATTTCAAAACAAAAAAAAAAAAAAAAAAAAAAAAAAAAGTACTCTGCGTTGATACCACTGCTTT
>anonymous
AAAATGGCGGACTCCGCAATCTGAAATGCCGCTGCCGACCTGTCCCCATGTACTCTGCGTTGATACCCACTGCTT
>anonymous
AAAATGGGCATACGATTTCAAAAAAAAAAAAAAAAAAAAAAAAAAGTACTCTGCGTTGATACCACTGCTTT
>anonymous
AAAATGGGCCTATCGTTCCCATGTACTCTGCGTTGATACCCACTGCTT
>anonymous
AAAATGTACAAAGTATATGATTTTTGTGTTTCTTCACAGAAATAAATATGTACTCTGCGTTGATACCACTGCTTT
>anonymous
AAAATGTACCCTTTTTTAAAAAAAAAAAAAAAAAAAAAAAAAAAAAAAAGTACTCTGCGTTGATACCACTGCTTT
>anonymous
AAAATGTATTTCGCTCTCTTTTGCTTTCGGCTGACTAATGAATCCCCATGTACTCTGCGTTGATACCCACTGCTT
>anonymous
AAAATGTCCCCATGTACTCTGCGTTGATACCACTGCTTACTCTGCGTTGATACCACTGCT
>anonymous
AAAATGTCCTTGTACAAACTTAAAAAAAAAAAAAAAAAAAAAAAAAAAAGTACTCTGCGTTGATACCACTGCTTT
>anonymous
AAAATGTGCAAAAAAAAAAAAAAAAAAAAAAAGTACTCTGCGTTGATACCACTGCTTT
>anonymous
AAAATGTGTGGCAATCGATTGGATGCTTGTGGCAATCGTTATCCCCCATGTACTCTGCGTTGATACCACTGCTTT
>anonymous
AAAATGTTAATTTTCTAAAAAAAAAAAAAAAAAAAAGTACTCTGCGTTGATACCACTGCTTAC
>anonymous
AAAATGTTACAGCCGGCTGTGCTTATCCTTATCGCCCAAATTTCCCCATGTACTCTGCGTTGATACCCACTGCTT
>anonymous
AAAATGTTGCAAAAACCAAAAAAAAAAAAAAAAAAAAAAAGTACTCTGCGTTGATACCACTGCTTT
>anonymous
AAAATGTTTCATAGGCCCTAAAAAAAAAAAAAAAAAAAAAAAAAAGTACTCTGCGTTGATACCACTGCTTT
>anonymous
AAAATTAAAAAAAAAAAAAAAAAAAAAAAAAAAAAAAAAAAAGTACTCTGCGTTGATACCCACTGCTT
>anonymous
AAAATTAAAAAAAAAAAAAAAAAAAAAAAAAAAAAAAAAAAGTACTCTGCGTTGATACCACTGCTTT
>anonymous
AAAATTAAAAAAAAAAAAAAAAAAAAAAAAAAAAAAAAAAAGTACTCTGCGTTGATACCCACTGCTT
>anonymous
AAAATTAAAAAAAAAAAAAAAAAAAAAAAAAAAAAAAAAAGTACTCTGCGTTGATACCCACTGCTT
>anonymous
AAAATTAAAAAAAAAAAAAAAAAAAAAAAAAAAAAAAGTACTCTGCGTTGATACCCACTGCTT
>anonymous
AAAATTAAAAAAAAAAAAAAAAAAAAAAAAAAAAAAGTACTCTGCGTTGATACCACTGCTTT
>anonymous
AAAATTAAAAAAAAAAAAAAAAAAAAAAAAAAAAAAGTACTCTGCGTTGATACCCACTGCTT
>anonymous
AAAATTAAAAAAAAAAAAAAAAAAAAAAAAAAAAAGTACTCTGCGTTGATACCCACTGCTT
>anonymous
AAAATTAAAAAAAAAAAAAAAAAAAAAAAAAAAGTACTCTGCGTTGATACCCACTGCTT
>anonymous
AAAATTAAAAAAAAAAAAAAAAAAAAAAAAAAGTACTCTGCGTTGATACCACTGCTTT
>anonymous
AAAATTAAAAAAAAAAACCAAAAAAAAAAAAAAAAAAAAAAAGTACTCTGCGTTGATACCACTGCTTT
>anonymous
AAAATTAAAAAAGTTTTAACCAAAAAAAAAAAAAAAAAAAAAAAAAAGTACTCTGCGTTGATACCACTGCTTT
>anonymous
AAAATTAAAAATAGCTGAGGGGTCGAATACAGAAAATAAATTTGCCCATGTACTCTGCGTTGATACCCACTGCTT
>anonymous
AAAATTAAAAGTTTAATTTTAGATCGGAAGAGCTCGTATGCCGTCTTCTGCTTGAAAAA
>anonymous
AAAATTAAAAGTTTGGTAAACAAAAAGCTGTTTGGTTGCGAGTCCCCATGTACTCTGCGTTGATACCACTGCTTT
>anonymous
AAAATTAAAAGTTTTTTAAATTTTAATATCACCCCAATAAAATACCCATGTACTCTGCGTTGATACCACTGCTTT
>anonymous
AAAATTAAACTGAAAAAAAAAAAAAAAAAAAAAGTACTCTGCGTTGATACCACTGCTTT
>anonymous
AAAATTAAAGATTCCACGCCGAATCTTTGTTTATTTTGCCAACCTAATAGTTATAAAAAATTCGCCGAGTTTCAG
>anonymous
AAAATTAAATATTGGTCAGATTTCGTAAAAACAATTCGATAGTCCCCATGTACTCTGCGTTGATACCACTGCTTT
>anonymous
AAAATTAAATGCAAAACGCTTATGAAATAATTGATGTTTCCCCCCCCATGTACTCTGCGTTGATACCCACTGCTT
>anonymous
AAAATTAAATGCTGTGGGCGTCAGACGCGCTCTAACCGTAACTCACCATGTACTCTGCGTTGATACCACTGCTTT
>anonymous
AAAATTAACCCCCAAAAAAAAAAAAAAAAAAAAAAAAAAAAAAAAAGTACTCTGCGTTGATACCCACTGCTT
>anonymous
AAAATTAAGGATAATCACACAGATTCTGTTTTGTAGCCAAGTGGCCCATGTACTCTGCGTTGATACCACTGCTTT
>anonymous
AAAATTAATTGTTCTATTAAAGGAGAAGCTCTATCTTGTAAACCCCCATGTACTCTGCGTTGATACCCACTGCTT
>anonymous
AAAATTACAAGTTGTTTGTGAGTTGCCGAATGCGATGACAAGCCCCCATGTACTCTGCGTTGATACCACTGCTTT
>anonymous
AAAATTACATAAAGTTGCAGCAGTCGCGTCTACATATGCACAGATTGGGTTACTCTGCGTTGATACCCACTGCTT
>anonymous
AAAATTACGCTGCCCATGTACTCTGCGTTGATACCACTGCTTT
>anonymous
AAAATTACGCTGTTATCCCTAAAGTAACTTAATTTTTTAATCATCCCATGTACTCTGCGTTGATACCACTGCTTT
>anonymous
AAAATTACTAGTCATTCGCGTTAGCTGTGTTGCCGTACTATCCCCATGTACTCTGCGTTGATACCACTGCTTT
>anonymous
AAAATTACTAGTCATTCGCGTTAGCTGTGTTGCCGTACTATCCCCATGTACTCTGCGTTGATACCCACTGCTT
>anonymous
AAAATTACTCTGCGTTGATACCACTGCTTACTCTGCGTTGATACCACTGCTTACTCTGCGTTGATACCACTGCTT
>anonymous
AAAATTAGAAAAAACGTACTAACCAAAAGGATTTTGTAATATCCCCATGTACTCTGCGTTGATACCCACTGCTT
>anonymous
AAAATTAGCATTTAAACACCAAAAAAAAAAAAAAAAAAAAAAAAAAAGTACTCTGCGTTGATACCACTGCTTT
>anonymous
AAAATTATAAATTGAAAAAAAAAAAAAAAAAAAAGTACTCTGCGTTGATACCACTGCTTT
>anonymous
AAAATTATACTTCTCCGCACTGAAATTGGCAAATTAAAGGAGGCTCTACAAGCAATTATGAAGGCTCTTGATTCC
>anonymous
AAAATTATTTGGCACTTTTTATACACGTGCTGCTACTGATTTTCCCCATGTACTCTGCGTTGATACCCACTGCTT
>anonymous
AAAATTCAAAAAAAAAAAAAAAAAAAAAAAAAAAAAGTACTCTGCGTTGATACCACTGCTTT
>anonymous
AAAATTCCCCCAAAAAAAAAAAAAAAAAAAAAAAAAAAAAAGTACTCTGCGTTGATACCACTGCTTT
>anonymous
AAAATTCGATTTTGCAGGCAGCTCCACCACAAAAATTATGAATCCCCATGTACTCTGCGTTGATACCACTGCTTT
>anonymous
AAAATTCGATTTTGCAGGCAGCTCCACCACAAAAATTATGAATCCCCATGTACTCTGCGTTGATACCCACTGCTT
>anonymous
AAAATTCTGAGAAATTAAGCAAATTGCAATGTAAACAAACATTCCCCATGTACTCTGCGTTGATACCCACTGCTT
>anonymous
AAAATTGAAAAAAAAAAAAAAAAAAAAAAAAAAAAAGTACTCTGCGTTGATACCACTGCTTT
>anonymous
AAAATTGAAAAAAAAAAAAAAAAAAAAAAAAAAAAGTACTCTGCGTTGATACCACTGCTTT
>anonymous
AAAATTGAAAAAAAAAGAAAAAAAAAAAAAAAAAAAAAAAAAAAAGTACTCTGCGTTGATACCCACTGCTT
>anonymous
AAAATTGAAAAAACCAAAAAAAAAAAAAAAAAAAAAAAAAAAAGTACTCTGCGTTGATACCACTGCTTT
>anonymous
AAAATTGCATTGTTTTTTTAAAAAAAAAAAAAAAAAAAAAAAAGTACTCTGCGTTGATACCCACTGCTT
>anonymous
AAAATTGCCCAATACGACCACTCCGGAAACGGGGCGAAAAGACCCCATGTACTCTGCGTTGATACCACTGCTTT
>anonymous
AAAATTGCGGAGCTCCTGGAGTCAACAGCTTACAGCTTCAACTTCCCATGTACTCTGCGTTGATACCACTGCTTT
>anonymous
AAAATTGCGGATCTTAGCGCCAAAATTGCCAATGCATCAGTGTCCCCATGTACTCTGCGTTGATACCCACTGCTT
>anonymous
AAAATTGCTTGTGAGCGTGACCAGATCTCGCACACCTCAAAATCCCCATGTACTCTGCGTTGATACCACTGCTTT
>anonymous
AAAATTGGAATGAAATGACGAGAAAGAGCGCATATCTGCCAGTCCCCATGTACTCTGCGTTGATACCCACTGCTT
>anonymous
AAAATTGGCAACGAAAAAAAAAAAAAAAAAAAAAAAAAAAAAAAAAGTACTCTGCGTTGATACCACTGCTTT
>anonymous
AAAATTGTACATTTAACTCAAAAAAAAAAAAAAAAAAAAAAAGTACTCTGCGTTGATACCCACTGCTT
>anonymous
AAAATTGTGGTATCCAGCGTGTTAGAACTGTTTTCTTAACCTTACTCTGCGTTGATACCACTGCTTACTCTGCGT
>anonymous
AAAATTGTTCATTTTTGTAAAAAAAAAAAAAAAAAAAAAAAAAAAAAAAGTACTCTGCGTTGATACCACTGCTTT
>anonymous
AAAATTGTTTCCAAAAAAAAAAAAAAAAAAAAAAAAAGTACTCTGCGTTGATACCCACTGCTT
>anonymous
AAAATTTAAAAAAAAAAAAAAAAAAAAAAAAAAAAAAAGTACTCTGCGTTGATACCACTGCTTT
>anonymous
AAAATTTAAAAAAAAAAAAAAAAAAAAAAAAAAAAAAAGTACTCTGCGTTGATACCCACTGCTT
>anonymous
AAAATTTAAAAAAAAAAAAAAAAAAAAAAAAAAAAGTACTCTGCGTTGATACCACTGCTTT
>anonymous
AAAATTTAAAAAAAATGTGCAACGCAACTCTAAGCATCGTATTTCCCATGTACTCTGCGTTGATACCCACTGCTT
>anonymous
AAAATTTAAAAACGGTGAAAAAAAAAAAAAAAAAAAAAAAAAAAAAAGTACTCTGCGTTGATACCACTGCTTT
>anonymous
AAAATTTAAATTAAACCAGCTGTCGCAGCTGAGGAACAACCCAGGTACTCTGCGTTGATACCACTGCTTT
>anonymous
AAAATTTAAATTAAACCAGCTGTCGCAGCTGAGGAACAACCCATGTACTCTGCGTTGATACCACTGCTTT
>anonymous
AAAATTTAAGCGTCCTTAACTGAAAAAAAAAAAAAAAAAAAAAAAAAAGTACTCTGCGTTGATACCCACTGCTT
>anonymous
AAAATTTACAACAGGGGTTTTCTAAAAAAAAAAAAAAAAAAAAAAAAAAGTACTCTGCGTTGATACCCACTGCTT
>anonymous
AAAATTTCAAAAAAAAAAAAAAAAAAAAAAAAAAAAAAAAAGTACTCTGCGTTGATACCACTGCTTT
>anonymous
AAAATTTCAAAAAAACAAAAAAAAAAAAAAAAAAAAAAAAAAAGTACTCTGCGTTGATACCACTGCTTT
>anonymous
AAAATTTCCTTGTTTCTCGCTTAGTAGCTTCATGTACATGGCTACCCATGTACTCTGCGTTGATACCACTGCTTT
>anonymous
AAAATTTCTTAAACAGATTACTACAAGTATGGGTTTTCTACGGTCCCATGTACTCTGCGTTGATACCCACTGCTT
>anonymous
AAAATTTCTTCCGTACCGATAGCCACAGAATTCAATTGTGCGCCCCCATGTACTCTGCGTTGATACCCACTGCTT
>anonymous
AAAATTTGAAAAAAAAAAAAAAAAAAAAAAAAAAAAAGTACTCTGCGTTGATACCACTGCTTT
>anonymous
AAAATTTGAACGAAAAAAAAAAAAAAAAAAAAAAAAAAAGTACTCTGCGTTGATACCACTGCTTT
>anonymous
AAAATTTGAACGGCTACACCCAAAATTATATCTGCGTTGATACCACTGCTTACTCTGCGTTGATACCACTTGCTT
>anonymous
AAAATTTGATAACAATATAACCGCTAAAATAAAAAAGATTTATTCCCATGTACTCTGCGTTGATACCCACTGCTT
>anonymous
AAAATTTGTAAAAAAATTAAAAAAAAAGAAAAAAAAAAAAAAAAAAAGTACTCTGCGTTGATACCACTGCTTT
>anonymous
AAAATTTGTAAATATTTTTGTTAGCGATGCGGCGGTTTGCCCCCATGTACTCTGCGTTGATACCACTGCTTACTC
>anonymous
AAAATTTGTTGTAGGACCGCAGTTTGTAACTGCGAAAATTCCTCCCCATGTACTCTGCGTTGATACCACTGCTTT
>anonymous
AAAATTTGTTTAGGAAAAAAAAAAAAAAAAAAAAAAAAAAAAGTACTCTGCGTTGATACCACTGCTTT
>anonymous
AAAATTTGTTTAGGTAAAAAAAAAAAAAAAAAAGTACTCTGCGTTGATACCCACTGCTT
>anonymous
AAAATTTTAAAAAAAAAAAAAAAAAAAAAAAAAAAAGTACTCTGCGTTGATACCACTGCTTT
>anonymous
AAAATTTTAAAAAAAAAAAAAAAAAAAAAAAAAAAGTACTCTGCGTTGATACCACTGCTTT
>anonymous
AAAATTTTAAACCGAGTAAAAAAAAAAAAAAAAAAAAAAAAAAAAAAAGTACTCTGCGTTGATACCACTGCTTT
>anonymous
AAAATTTTCAACTGGCGAGAATCTCACGAGCCTGGCGATAGGTCCCCATGTACTCTGCGTTGATACCACTGCTTT
>anonymous
AAAATTTTCAACTGGCGAGAATCTCACGAGCCTGGCGATAGGTCCCCATGTACTCTGCGTTGATACCCACTGCTT
>anonymous
AAAATTTTCACTGCAAATCGATCATATGATTTCACGAAAGTGTCCCCATGTACTCTGCGTTGATACCACTGCTTT
>anonymous
AAAATTTTCAGCCCTCTCAGCCGGAAGATTTTAAGACAGACTCCCCATGTACTCTGCGTTGATACCCACTGCTT
>anonymous
AAAATTTTCTAAAAAAAAAAAAAAAAAAAAGAAAAAAGTACTCTGCGTTGATACCCACTGCTT
>anonymous
AAAATTTTCTATCAAATTGCAAAAAAAAAAAAAAAAAAAAAAGTACTCTGCGTTGATACCCACTGCTT
>anonymous
AAAATTTTGATGATTAAAAAAAAAAAAAAAAAAAAAAAAAAAAAGTACTCTGCGTTGATACCCACTGCTT
>anonymous
AAAATTTTGGCCTGCGAAGTCGTTGCGAGTACGATGAAAAATTCCCCATGTACTCTGCGTTGATACCACTGCTTT
>anonymous
AAAATTTTTAAAAAAAAAAAAAAAAAAAAAAAAAAAAAAAAAAAAAGTACTCTGCGTTGATACCCACTGCTT
>anonymous
AAAATTTTTAATGGTAAAAAAAAAAAAAAAAAAAAAAAAAAGTACTCTGCGTTGATACCCACTGCTT
>anonymous
AAAATTTTTTAAAAAAAAAAAAAAAAAAAAAAAAAAAAAAGTACTCTGCGTTGATACCCACTGCTT
>anonymous
AAAATTTTTTAAAAAAGCCCAAAAAAAAAAAAAAAAAAAAAAAAAAAAGTACTCTGCGTTGATACCCACTGCTT
>anonymous
AAAATTTTTTGCTTTATCAATGCTCGAGTTCAATGGTTGCATTTTTTAGTTCTTATTA
>anonymous
AAAATTTTTTGCTTTATCAATGCTCGAGTTCAATGGTTGCATTTTTTAGTTCTTATTAGATTAAAAAAGGAGTAA
>anonymous
AAAATTTTTTGCTTTATCAATGCTCGAGTTCAATGGTTGCATTTTTTAGTTCTTATTAGATTAAAGAAGGAGTAA
>anonymous
AAAATTTTTTGTAGTGCCCTAAAAAAAAAAAAAAAAAAAAAAAAAAAAGTACTCTGCGTTGATACCACTGCTTT
>anonymous
AAAATTTTTTTAAAAAAAAAAAAAAAAAAAAAAAAAAGTACTCTGCGTTGATACCCACTGCTT
>anonymous
AAAATTTTTTTGGTACAAAAAAAAAAAAAAAAAAAAAAAAAAGTACTCTGCGTTGATACCACTGCTTT
>anonymous
AAAATTTTTTTTTAAAAAGAAAAAAAAAAAAAAAAAAAAAAAAAAAAAAGTACTCTGCGTTGATACCACTGCTTT
>anonymous
AAAATTTTTTTTTAAAATTAAAAAAAAAAAAAAAAAAAAAAAAAAAAAAGTACTCTGCGTTGATACCCACTGCTT
>anonymous
AAAATTTTTTTTTTAAAAAAAAAAAAAAAAAAAAAAAAAAAAAAAAAAAGTACTCTGCGTTGATACCACTGCTTT
>anonymous
AAAATTTTTTTTTTTTTTAACCAAAAAAAAAAAAAAAAAAAAAAAAAGTACTCTGCGTTGATACCCACTGCTT
>anonymous
AAACAAAAAAAAAAAAAAAAAAAAAAAAAAAAAAAAAGTACTCTGCGTTGATACCACTGCTTT
>anonymous
AAACAAAAAAAAAAAAAAAAAAAAAAAAAAAAAAAAGTACTCTGCGTTGATACCACTGCTTT
>anonymous
AAACAAAAAAAAAAAAAAAAAAAAAAAAAAAAAAAGTACTCTGCGTTGATACCACTGCTTT
>anonymous
AAACAAAAAAAAAAAAAAAAAAAAAAAAAAAAAAAGTACTCTGCGTTGATACCCACTGCTT
>anonymous
AAACAAAAAAAAAAAAAAAAAAAAAAAAAAAAAAGTACTCTGCGTTGATACCCACTGCTT
>anonymous
AAACAAAAAAAAAAAAAAAAAAAAAAAAAAAGTACTCTGCGTTGATACCACTGCTTT
>anonymous
AAACAAAAAAAAAAAAAAAAAAAAAAAAAAAGTACTCTGCGTTGATACCCACTGCTT
>anonymous
AAACAAAAAAAAAAAAAAAAAAAAAAAAAAGTACTCTGCGTTGATACCACTGCTTT
>anonymous
AAACAAAAAAAAAAAAAAAAAAAAAAAAAAGTACTCTGCGTTGATACCCACTGCTT
>anonymous
AAACAAAAAAAAAAAAAAAAAAAAAAAAAGTACTCTGCGTTGATACCACTGCTTT
>anonymous
AAACAAAAAAAAAAAAAAAAAAAAAGTACTCTGCGTTGATACCACTGCTTT
>anonymous
AAACAAAAAAGAAAAAAGTACTCTGCGTTGATACCACTGCTTT
>anonymous
AAACAAAAAGAACATAAAACTTATAGTTGAGTTCTTTAAATTTCCCCATGTACTCTGCGTTGATACCACTGCTTT
>anonymous
AAACAAAAATAAGATGAATTTATGCCGCGTGCTTCCACAGAGTCCCCATGTACTCTGCGTTGATACCACTGCTTT
>anonymous
AAACAAAAATTTAAATTAAACCAGCTGTCGCAGCTGAGGAACAACCCATGTACTCTGCGTTGATACCACTGCTTT
>anonymous
AAACAAAAATTTAAATTAAACCAGCTGTCGCAGCTGAGGAACAACCCATGTACTCTGCGTTGATACCCACTGCTT
>anonymous
AAACAAAACAAGACTACTTCTCAAAAAAAGGAGAGCCAATGTGTCCCATGTACTCTGCGTTGATACCCACTGCTT
>anonymous
AAACAAAACACATCCTACACATGGACTAAATAATTACCGTCTCTCCCATGTACTCTGCGTTGATACCACTGCTTT
>anonymous
AAACAAAACGCAAGCAAATTCTGAAACGTTGTTGGTGTTAGTCCCCCATGTACTCTGCGTTGATACCCACTGCTT
>anonymous
AAACAAAACGGACTGCAAATGCCCACAACCGATTGAAGACTCCCCATGTACTCTGCGTTGATACCACTGCTTT
>anonymous
AAACAAAAGGTGAAACTATTTAAATAACTATTTTATGGGATTGCCCCATGTACTCTGCGTTGATACCACTGCTTT
>anonymous
AAACAAAATAAAAAAAAAAAAAAAAAAAAAAAAAAAAAAAAAGTACTCTGCGTTGATACCCACTGCTT
>anonymous
AAACAAAATGTGAAAAACAAAAGATTGTCACTTGTTTTCACGTCCCCATGTACTCTGCGTTGATACCACTGCTTT
>anonymous
AAACAAACAAACAACAACAACAACAGAAACCAGGGAACTCAAAGCCCATGTACTCTGCGTTGATACCCACTGCTT
>anonymous
AAACAAACCCCCAAACAACCAAAAAAAAAAAAAAAAAAAAAAAAAAGTACTCTGCGTTGATACCACTGCTTT
>anonymous
AAACAAACGGACAATTTTGTTGCTTGTTGAACAGCTGATTGGTCCCCATGTACTCTGCGTTGATACCCACTGCTT
>anonymous
AAACAAAGAACTTTTTCCAAGCAAAAAAAAAAAAAAAAAAAAAAAAAGTACTCTGCGTTGATACCACTGCTTT
>anonymous
AAACAAATGCCAATGTAAATGATGGGCAGCACTGTTCGAAACCCCCCATGTACTCTGCGTTGATACCCACTGCTT
>anonymous
AAACAAATGCTCTTTTCGCACTAATTGCAAACGTTGCCAGACTCCCCATGTACTCTGCGTTGATACCACTGCTTT
>anonymous
AAACAAATGCTCTTTTCGCACTAATTGCAAACGTTGCCAGACTCCCCATGTACTCTGCGTTGATACCCACTGCTT
>anonymous
AAACAAATTATAACCAACGCGCTAGTGGGACCTTAGCTACCACCCCCATGTACTCTGCGTTGATACCACTGCTTT
>anonymous
AAACAAATTCCGTGCCCCATGTACTCTGCGTTGATACCACTGCTTCCCATGTACTCTGCGTTGATACCACTGCTT
>anonymous
AAACAAATTTGCCTTAGCCCAAAAAAAAAAAAAAAAAAAAAAAAAAAAAGTACTCTGCGTTGATACCCACTGCTT
>anonymous
AAACAACCGTAACACGCAAGGCGTCACAGTGATCACGTCCGGAGCCCATGTACTCTGCGTTGATACCACTGCTTT
>anonymous
AAACAACTGAAGTGACCGCCAGTGGTGGTTGTCCCCATGTACTCCCCATGTACTCTGCGTTGATACCACTGCTTT
>anonymous
AAACAAGAAGTTATCGGTGTGCCCATGTACTCTGCGTTGATACCACTGCTTACTCTGCGTTGATACCACTGCTTA
>anonymous
AAACAAGCATAAAATCCAAAAAAAAAAAAAAAAAGTACTCTGCGTTGATACCCACTGCTT
>anonymous
AAACAAGCGTGTTTATCACGTTTTTAGAGATCCCCATGTACTCTGCGTTGATACCCACTGCTT
>anonymous
AAACAAGGCTTACGTTCTCGTTATTTCGCTTGTTCTATTTGAACCCCATGTACTCTGCGTTGATACCCACTGCTT
>anonymous
AAACAAGTGGCGACAACCAGGATTATGTTGTGTGCCGAACAGTCCCCATGTACTCTGCGTTGATACCACTGCTTT
>anonymous
AAACAAGTGTCAATCTGAAGCGAAAAAAAAAAAAAAAAAAAAAAAAAAAGTACTCTGCGTTGATACCCACTGCTT
>anonymous
AAACAATAAATATTACATCGTTTTTGCACAAGACAGGTGACGTCTCCATGTACTCTGCGTTGATACCCACTGCTT
>anonymous
AAACAATATAACTTAAAAAGTGGCACACGTGTCCCATGTACTCTGCGTTGATACCCACTGCTT
>anonymous
AAACAATGACGTGGCTGATGAATAAGAATAAGTTTGATAACATCCCCATGTACTCTGCGTTGATACCCACTGCTT
>anonymous
AAACAATGTTTTTGACGCTATTCGCGTTTTTTGTTGCTAAAATCCCCATGTACTCTGCGTTGATACCCACTGCTT
>anonymous
AAACAATTACAACATTGGGATAGCCAACTCGGCAAACGTGGTGGCCCATGTACTCTGCGTTGATACCCACTGCTT
>anonymous
AAACAATTCAAATGTTGCACGTGTGGAAAACAAAACAGATGACCCCCATGTACTCTGCGTTGATACCCACTGCTT
>anonymous
AAACAATTTACCAAAAAAAAAAAAAAAAAAAAAAAAAAAAAGTACTCTGCGTTGATACCACTGCTTT
>anonymous
AAACAATTTTAAAACCGCACGTGTTGCAGCTGTTAGGAGTGACCCCCATGTACTCTGCGTTGATACCCACTGCTT
>anonymous
AAACACAAAAAAAAAAAAAAAAAAAAAAAAAAAAAAAAAAAAAGTACTCTGCGTTGATACCACTGCTTT
>anonymous
AAACACAAAAAAAAAAAAAAAAAAAAAAAAAAAAAAAAAAAAGTACTCTGCGTTGATACCACTGCTTT
>anonymous
AAACACAAAAGTATTTTAAAAAAAAAAAAAAAAAAAAAAAAAAAAAAGTACTCTGCGTTGATACCACTGCTTT
>anonymous
AAACACAAATGTATTTTAAAAAAAAAAAAAAAAAAAAAAAAAGTACTCTGCGTTGATACCACTGCTTT
>anonymous
AAACACAACCGAAAATCGCCGCCGTTCCACGATGCTTATCACTCCCCATGTACTCTGCGTTGATACCCACTGCTT
>anonymous
AAACACAATAACCTGCGCAAATTATCAATTCCAAAATGTGCTTCCCCATGTACTCTGCGTTGATACCCACTGCTT
>anonymous
AAACACAATAACCTGCGCAAATTATCAATTCGAAAATGTGCTTCCCATGTACTCTGCGTTGATACCACTGCTTT
>anonymous
AAACACAATGCAGTGCTGCCAGATTTGAGTGATAAATGAAGTATCCCATGTACTCTGCGTTGATACCACTGCTTT
>anonymous
AAACACATTCAAACACAATAAGCATTTTACTGCCAACATGAATGCCCATGTACTCTGCGTTGATACCCACTGCTT
>anonymous
AAACACCAAAAAAAAAAAAAAAAAAAAAAAAAAAAAAGTACTCTGCGTTGATACCACTGCTTT
>anonymous
AAACACCAAAAAAAAAAAAAAAAAAAAAAAAAAAAAGTACTCTGCGTTGATACCACTGCTTT
>anonymous
AAACACGAAAAAAAAAAAAAAAAAAAAAAAAAAAAAAAAAGTACTCTGCGTTGATACCCACTGCTT
>anonymous
AAACACGGACTATATTACTTTCTAATTTCCACACCGCTGAAGTCCCCATGTACTCTGCGTTGATACCACTGCTTT
>anonymous
AAACACGTGCGTTAGCGTTAGAAAACCGTTCGCAGGTCCCATGTACTCTGCGTTGATACCCACTGCTT
>anonymous
AAACACGTGTTCAGTGTCCCATGTACTCTGCGTTGATACCACTGCTTAGATCGGAAGAGCTCGTATGCCGTCTTC
>anonymous
AAACACGTTGCACAATTGGCTGAACAATACGATAACACGTTTTCCCCATGTACTCTGCGTTGATACCCACTGCTT
>anonymous
AAACACTAAAAAAAAAAAAAAAAAAAAAAAAAAAAAGTACTCTGCGTTGATACCCACTGCTT
>anonymous
AAACACTCTGTCGATGACTTGTAAATTTCTTGTTTTTCAGCGGCCCCATGTACTCTGCGTTGATACCACTGCTTT
>anonymous
AAACACTGAAATGTGCAACACGCCAAAGTGTAGTGCCTGGTGTCCCCATGTACTCTGCGTTGATACCACTGCTTT
>anonymous
AAACAGAAAAAAAAAAAAAAAAAAAAAAAAAAAAAAGTACTCTGCGTTGATACCACTGCTTT
>anonymous
AAACAGAATGGAAAACAACGGCAAAAAAAAAAAAAAAAAAAAAAAAAGTACTCTGCGTTGATACCCACTGCTT
>anonymous
AAACAGACAGAACGCACGCTCTTGCGTGTCAGCCAACAAGTTTCCCCATGTACTCTGCGTTGATACCACTGCTTT
>anonymous
AAACAGCAAACAGCAGCAATAATAAAATAAATAAATAACCACTGCCCATGTACTCTGCGTTGATACCACTGCTTT
>anonymous
AAACAGCATGGAAAACAACAGCAAAAAAAAAAAAAAAAAAAAAAAAAAGTACTCTGCGTTGATACCCACTGCTT
>anonymous
AAACAGCCAAAAAAAAAAAAAAAAAAAAAAAAAAGTACTCTGCGTTGATACCACTGCTTT
>anonymous
AAACAGGCGCGTTGATACCACTGCTTACTCTGCGTTGATACCACTGCTTACTCTGCGTTGATACCACTGCTTACT
>anonymous
AAACAGGTTCCTCTAGATAGACTAAAATACCGCCAAATTTTTTACCCATGTACTCTGCGTTGATACCACTGCTTT
>anonymous
AAACAGTAATCGAAAACTCGCAGTAACAATGATACTTTGCAATGCCCATGTACTCTGCGTTGATACCACTGCTTT
>anonymous
AAACAGTACTCTGCGTTGATACCACTGCTTACTCTGCGTTGATACCACTGCT
>anonymous
AAACAGTGCAAAACATTGCTTGAAACACTGAATCAAACGCCAATCCCATGTACTCTGCGTTGATACCACTGCTTT
>anonymous
AAACAGTTTCGACGATACCCTTATAAATCTTCAAAACGAAATCTATAACATAAGAGATTCATTAGTCAATGGCGA
>anonymous
AAACAGTTTTGTGTATGTGTGTGTAAAAAGGTCTTCTCGAGTTCCCATGTACTCTGCGTTGATACCCACTGCTT
>anonymous
AAACATAAAAATGTTAGTGTAAATAAATTGCCTTTATCGGTAAATCCATGTACTCTGCGTTGATACCACTGCTTT
>anonymous
AAACATAATTATATATCTATCAAAACTAGGGATGGTGCGTGCTCCCCATGTACTCTGCGTTGATACCCACTGCTT
>anonymous
AAACATACACATTTCAATTTAACTTTCATACTTGGTTTGCCTTGTTTTTAAGAACAATCGCTGCCAACGCTTTAT
>anonymous
AAACATCATCTAGTAATCATTAACGTTATACGGGCCTGGCACCCCCCATGTACTCTGCGTTGATACCACTGCTTT
>anonymous
AAACATCATCTTATCGGTCATCTTGCGCAGGACAGGTGTTGGTGCCCATGTACTCTGCGTTGATACCCACTGCTT
>anonymous
AAACATCATTGGGTATGCGATCGAGGGCATTTAGAGAAAATAATTCATTAAACAGTTTCGACGATACCCTTATAA
>anonymous
AAACATCTTTGGCAAATGCTTTCGCTTAAGTTAGTCTTACGACGCCCATGTACTCTGCGTTGATACCCACTGCTT
>anonymous
AAACATGTTTTCAAAAATTCCCAAAAAAAAAAAAAAAAAAAAAAAAAAAGTACTCTGCGTTGATACCCACTGCTT
>anonymous
AAACATTAAACAATCTAAAACGAAAAAAAAAAAAAAAAAAAAAAAAAAGTACTCTGCGTTGATACCACTGCTTT
>anonymous
AAACATTCGTCTATCCCAAAAAAAAAAAAAAAAAAAAAAAAAAAGTACTCTGCGTTGATACCCACTGCTT
>anonymous
AAACATTCGTCTATCCCAAGAAAAAAAAAAAAAAAAAAAAAAAAAAAAAGTACTCTGCGTTGATACCACTGCTTT
>anonymous
AAACATTTAAACTTATCATAGTTGTAAAACCCCGCTCGCACTTGCCCATGTACTCTGCGTTGATACCCACTGCTT
>anonymous
AAACATTTCCCTAAACGGATCAAAAAAAAAAAAAAAAAAAAAAAAAAAAGTACTCTGCGTTGATACCCACTGCTT
>anonymous
AAACATTTTCTACCAACCGAAAAAAAAAAAAAAAAATAAAAAAAAAAAAGTACTCTGCGTTGATACCACTGCTTT
>anonymous
AAACCAAAAAAAAAAAAAAAAAAAAAAAAAAAAAAAAAAAAAGTACTCTGCGTTGATACCCACTGCTT
>anonymous
AAACCAAAAAAAAAAAAAAAAAAAAAAAAAAAAAAAAGTACTCTGCGTTGATACCACTGCTTT
>anonymous
AAACCAAAAAAAAAAAAAAAAAAAAAAAAAAAAAAAAGTACTCTGCGTTGATACCCACTGCTT
>anonymous
AAACCAAAAAAAAAAAAAAAAAAAAAAAAAAAAAAAGTACTCTGCGTTGATACCACTGCTTT
>anonymous
AAACCAAAAAAAAAAAAAAAAAAAAAAAAAAAAAAAGTACTCTGCGTTGATACCCACTGCTT
>anonymous
AAACCAAAAAAAAAAAAAAAAAAAAAAAAAAAAAAGTACTCTGCGTTGATACCACTGCTTT
>anonymous
AAACCAAAAAAAAAAAAAAAAAAAAAAAAAAAAAGTACTCTGCGTTGATACCACTGCTTT
>anonymous
AAACCAAAAAAAAAAAAAAAAAAAAAAAAAAAAAGTACTCTGCGTTGATACCCACTGCTT
>anonymous
AAACCAAAAAAAAAAAAAAAAAAAAAAAAAAAAGTACTCTGCGTTGATACCACTGCTTT
>anonymous
AAACCAAAAAAAAAAAAAAAAAAAAAAAAAAAAGTACTCTGCGTTGATACCCACTGCTT
>anonymous
AAACCAAAAAAAAAAAAAAAAAAAAAAAAAAAGGTACTCTGCGTTGATACCACTGCTTT
>anonymous
AAACCAAAAAAAAAAAAAAAAAAAAAAAAAAAGTACTCTGCGTTGATACCACTGCTTT
>anonymous
AAACCAAAAAAAAAAAAAAAAAAAAAAAAAAAGTACTCTGCGTTGATACCCACTGCTT
>anonymous
AAACCAAAAAAAAAAAAAAAAAAAAAAAAAAGTACTCTGCGTTGATACCACTGCTTT
>anonymous
AAACCAAAAAAAAAAAAAAAAAAAAAAAAAAGTACTCTGCGTTGATACCCACTGCTT
>anonymous
AAACCAAAAAAAAAAAAAAAAAAAAAAAAAGTACTCTGCGTTGATACCACTGCTTT
>anonymous
AAACCAAAAAAAAAAAAAAAAAAAAAAAAGTACTCTGCGTTGATACCACTGCTTT
>anonymous
AAACCAAAAAAAAAAAAAAAAAAAAAAAAGTACTCTGCGTTGATACCCACTGCTT
>anonymous
AAACCAAAAAAAAAAAAAAAAAAAAAAACAAAAAAGTACTCTGCGTTGATACCACTGCTTT
>anonymous
AAACCAAAAAAAAAAAAAAAAAAAAAAAGTACTCTGCGTTGATACCACTGCTTT
>anonymous
AAACCAAAAAAAAAAAAAAAGAAAAAAAAAAAGTACTCTGCGTTGATACCACTGCTTT
>anonymous
AAACCAAAACAAAAAAGTACTCTGCGTTGATACCACTGCTTT
>anonymous
AAACCAATGTAAACCTAGTGATTCCACTGAAGGGATCAGCTACACCCATGTACTCTGCGTTGATACCACTGCTTT
>anonymous
AAACCACTGCTTACTCTGCGTTGATACCACTGCTTACTCTGCGTTGATACCACTGCT
>anonymous
AAACCAGAAGCGAAAAGCCCCATGTACTCTGCGTTGATACCACTGCTTACTCTGCGTTGATACCACTGCTTACTC
>anonymous
AAACCAGGAAAATACGATGAAAAAAAAAAAAAAAAAAAAAAAAAAAGTACTCTGCGTTGATACCACTGCTTT
>anonymous
AAACCCAAAAAAAAAAAAAAAAAAAAAAAAAAAAAAAGTACTCTGCGTTGATACCACTGCTTT
>anonymous
AAACCCAAAAAAAAAAAAAAAAAAAAAAAAAAAAAAGTACTCTGCGTTGATACCACTGCTTT
>anonymous
AAACCCAAAAAAAAAAAAAAAAAAAAAAAAAAAAAAGTACTCTGCGTTGATACCCACTGCTT
>anonymous
AAACCCAAAAAAAAAAAAAAAAAAAAAAAAAAAAGTACTCTGCGTTGATACCACTGCTTT
>anonymous
AAACCCAAAAAAAAAAAAAAAAAAAAAAAAAAAGTACTCTGCGTTGATACCACTGCTTT
>anonymous
AAACCCAAAAAAAAAAAAAAAAAAAAAAAAAAGTACTCTGCGTTGATACCACTGCTTT
>anonymous
AAACCCAAAAAAAAAAAAAAAAAAAAAAAAAAGTACTCTGCGTTGATACCCACTGCTT
>anonymous
AAACCCAAAAAAAAAAAAAAAAAAAAAAGTACTCTGCGTTGATACCACTGCTTT
>anonymous
AAACCCAAACAAAATTGAACAGGGTGGCGAATGTGGGCACTCTCCCCATGTACTCTGCGTTGATACCACTGCTTT
>anonymous
AAACCCACAACGAAAAAAAAAAAAAAAAAAAAAAGTACTCTGCGTTGATACCACTGCTTT
>anonymous
AAACCCATGTTGGCGTTTTCCACGAGAAATTCGAAAAAAAAAGCCCCATGTACTCTGCGTTGATACCACTGCTTT
>anonymous
AAACCCATGTTGGCGTTTTCCACGAGAAATTCGAAAAAAAAAGCCCCATGTACTCTGCGTTGATACCCACTGCTT
>anonymous
AAACCCATGTTGGCGTTTTCCACGAGAAATTCGAAAAGAAAAGCCCCATGTACTCTGCGTTGATACCACTGCTTT
>anonymous
AAACCCATGTTGGCGTTTTCCACGAGAAATTCGAAAAGAAAAGGCCCATGTACTCTGCGTTGATACCACTGCTTT
>anonymous
AAACCCCAAAAAAAAAAAAAAAAAAAAAAAAAAAAAGTACTCTGCGTTGATACCACTGCTTT
>anonymous
AAACCCCAAAAAAAAAAAAAAAAAAAAAAAAAAAAGTACTCTGCGTTGATACCACTGCTTT
>anonymous
AAACCCCAAAAAAAAAAAAAAAAAAAAAAAAAAAGTACTCTGCGTTGATACCACTGCTTT
>anonymous
AAACCCCCAAAAAAAAAAAAAAAAAAAAAAAAAAAAAAAAGTACTCTGCGTTGATACCCACTGCTT
>anonymous
AAACCCCGGGGAAGTAAAAAAAAAAAAAAAAAAAAAAAAAAAAAAAGTACTCTGCGTTGATACCCACTGCTT
>anonymous
AAACCCGAAAAAAAAAAAAAAAAAAAAAAAAAAAAAGTACTCTGCGTTGATACCACTGCTTT
>anonymous
AAACCCGAAAAAAAAAAAAAAAAAAAAAAAAAAAAGTACTCTGCGTTGATACCACTGCTTT
>anonymous
AAACCCTTTTAAAAACAAAAAAAAAAAAAAAAAAAAAAAAAAAGTACTCTGCGTTGATACCCACTGCTT
>anonymous
AAACCGAAAAAAAAAAAAAAAAAAAAAAAAAAAAAAAGTACTCTGCGTTGATACCACTGCTTT
>anonymous
AAACCGAAAAAAAAAAAAAAAAAAAAAAAAAAAAAAAGTACTCTGCGTTGATACCCACTGCTT
>anonymous
AAACCGAAAAAAAAAAAAAAAAAAAAAAAAAAGTACTCTGCGTTGATACCCACTGCTT
>anonymous
AAACCGCAAAAAAAAAAAAAAAAAAAAAAAAGTACTCTGCGTTGATACCACTGCTTT
>anonymous
AAACCGGAGCGTGCGAGTTGTTTCTACAGAATTCGGTTTCGACTCCCATGTACTCTGCGTTGATACCCACTGCTT
>anonymous
AAACCGGAGCGTGCGAGTTGTTTCTACGGAATTCGGTTTCGACTCCCATGTACTCTGCGTTGATACCCACTGCTT
>anonymous
AAACCGTAAAACAACCAAAAAAAAAAAAAAAAAAAAAAAAAGTACTCTGCGTTGATACCCACTGCTT
>anonymous
AAACCTAAAAAAAAAAAAAAAAAAAAAAAAAAAAGTACTCTGCGTTGATACCCACTGCTT
>anonymous
AAACCTAAAAAAAAAAAAAAAAAAAAAAAAAAGTACTCTGCGTTGATACCCACTGCTT
>anonymous
AAACCTAATTCACGTAAGTTTAAACGAAAGATCTGGTTTCAGACCCCATGTACTCTGCGTTGATACCCACTGCTT
>anonymous
AAACCTAGTGATTCCACTGAAGGGATCAGCTACATCTTTACTCGCCCATGTACTCTGCGTTGATACCACTGCTTT
>anonymous
AAACCTCCTGGTCCTCTGCTTTTTTAGCCCAATCACCCATGTTTCCCATGTACTCTGCGTTGATACCCACTGCTT
>anonymous
AAACCTTCTATTATATTAGGAAATCAAAAATGGAAGGGAGCGGCCCCATGTACTCTGCGTTGATACCACTGCTTT
>anonymous
AAACCTTTCGTACCAAAAAAAAAAAAAAAAAAAAAAAAAAAAAGTACTCTGCGTTGATACCCACTGCTT
>anonymous
AAACCTTTCTTAAAAAAAAAAAAAAAAAAAAAAAAAAAGTACTCTGCGTTGATACCCACTGCTT
>anonymous
AAACCTTTTTAGTAGACAACCAAAAAAAAAAAAAAAAAAAAAAAAAAAGTACTCTGCGTTGATACCACTGCTTT
>anonymous
AAACGAAAAAAAAAAAAAAAAAAAAAAAAAAAAAAAGTACTCTGCGTTGATACCACTGCTTT
>anonymous
AAACGAAAAAAAAAAAAAAAAAAAAAAAAAAGTACTCTGCGTTGATACCCACTGCTT
>anonymous
AAACGAAAAAAAAAAAAAAAAAAAAAAAAGTACTCTGCGTTGATACCACTGCTTT
>anonymous
AAACGAAAAAAAAAAAAAAAAAAAAAAAAGTACTCTGCGTTGATACCCACTGCTT
>anonymous
AAACGAAAAAAGTTGAGAACTTCCCAGGTATCTTCTATGGTGTCCCCATGTACTCTGCGTTGATACCCACTGCTT
>anonymous
AAACGAAAAAAGTTGAGAACTTTCCAGGTATCTTCTATGGTGTCCCCATGTACTCTGCGTTGATACCACTGCTTT
>anonymous
AAACGAAAAAAGTTGAGAACTTTCCAGGTATCTTCTATGGTGTCCCCATGTACTCTGCGTTGATACCCACTGCTT
>anonymous
AAACGAAAAAAGTTGAGAACTTTCCAGGTATCTTCTATGGTGTGCCCATGTACTCTGCGTTGATACCCACTGCTT
>anonymous
AAACGAAAGACCTAGTTTACCACATGGACTGATTGCTAGAGGTCCCCATGTACTCTGCGTTGATACCACTGCTTT
>anonymous
AAACGAAATCTATAACATAAGAGATTCATTAGTCAATGGCGAGACTAAAATTATACTTCTCCGCACTGAAATTGG
>anonymous
AAACGAAATTATATAAGCGCAAGATCACAAGCAGTTTTGTATATCCCATGTACTCTGCGTTGATACCCACTGCTT
>anonymous
AAACGAAGGCAGCTTATAGTAAAGGAAATAAAGAGGTAAAGTTGCCCATGTACTCTGCGTTGATACCACTGCTTT
>anonymous
AAACGAAGTAAAATACTAAAAAAAAAAAAAAAAAAAAAAAAAAAAAGTACTCTGCGTTGATACCACTGCTTT
>anonymous
AAACGACCTGCCACGCGCTCACTCGAACAGCAAAAAAAAAAAGCCCCATGTACTCTGCGTTGATACCCACTGCTT
>anonymous
AAACGACCTGCCACGCGCTCACTCGAACAGCAAAAAGAATGAGCCCCATGTACTCTGCGTTGATACCCACTGCTT
>anonymous
AAACGAGACTGTGACCGACATACTTGGCGATCAGGGAGCGTCTCCCCATGTACTCTGCGTTGATACCACTGCTTT
>anonymous
AAACGAGATGTAAGAGTAGGCAGTGCGTCCCCCCATGTACTCTGCGTTGATACCACTGCTTT
>anonymous
AAACGAGGGTTTTAAAGTTAACAAGTTAATTTAATGCGCACATCCCCATGTACTCTGCGTTGATACCCACTGCTT
>anonymous
AAACGATGCATTTATGTATTTTTGATTTGAAAATTNNNNNNNACTCCNATTACTCTGCGTTGATACCACTTGCTT
>anonymous
AAACGATGCATTTATGTATTTTTGATTTGAAAATTTGGTATAACTCCAATTACTCTGCGTTGATACCCACTGCTT
>anonymous
AAACGATTGTACGGAGCGAAAAAAAAAAAAAAAAAAAAAAAAAAAAAAGTACTCTGCGTTGATACCCACTGCTT
>anonymous
AAACGCAAATTCACTGGTGACGTGTGCCGCTTAAGGTATTGATACCCATGTACTCTGCGTTGATACCACTGCTTT
>anonymous
AAACGCAAGTGGCGAGGCTGAGCTAAGCGACCGCACGGTTTGACCCCATGTACTCTGCGTTGATACCCACTGCTT
>anonymous
AAACGCAGCAAATTGAAACGCTGATATTCAAATTCCTTAGCGTACCCATGTACTCTGCGTTGATACCACTGCTTT
>anonymous
AAACGCATCCGCCGAGGCTTTGTGTTGTCCTCGAAACCGCTGCACCCATGTACTCTGCGTTGATACCACTGCTTT
>anonymous
AAACGCGATGGAAAAGCCCCATGTACTCTGCGTTGATACCACTGCTTT
>anonymous
AAACGCGCATTTTGCTATGTAACTACAAACTCTGCGTTGATACCCCCATGTACTCTGCGTTGATACCACTGCTTT
>anonymous
AAACGCGGTTCTGCATGAGCAGGACCTCCAGCTCGCGCACGTTGCCCATGTACTCTGCGTTGATACCACTGCTTT
>anonymous
AAACGGAAAAAAAAAAAAAAAAAAAAAAAAAAAAGTACTCTGCGTTGATACCACTGCTTT
>anonymous
AAACGGAAAAAAAAAAAAAAAAAAAAAAAAGTACTCTGCGTTGATACCCACTGCTT
>anonymous
AAACGGAAAAAAACTGTAAAAAAAAAAAAAAAAAAAAAAAAAAAAAGTACTCTGCGTTGATACCACTGCTTT
>anonymous
AAACGGATACTCAACAGGTTACGGAATTGGAACCGTATTCCCTTCCCATGTACTCTGCGTTGATACCCACTGCTT
>anonymous
AAACGGCGATGGCTGCAGTTGTGTCCCATGTACTCTGCGTTGATACCATGTACTCTGCGTTGATACCCACTGCTT
>anonymous
AAACGGCGATGGCTGCAGTTGTGTGTCCCATGTACTCTGCGTTGATACCACTGCTTT
>anonymous
AAACGGCGGAGGTCTGTTGGCTGCGAGCGCAGGGTTGAAAAAGCCCCATGTACTCTGCGTTGATACCACTGCTTT
>anonymous
AAACGGCGGAGGTCTGTTGGCTGCGAGCGCAGGGTTGAAAAAGCCCCATGTACTCTGCGTTGATACCCACTGCTT
>anonymous
AAACGGGGAAAAAAAAAAAAAAAAAAAAAAAAAAAAAAAGTACTCTGCGTTGATACCCACTGCTT
>anonymous
AAACGGTAATCGAAAACTCGCAGTAACAATGATACTTTGCAATCCCCATGTACTCTGCGTTGATACCACTGCTTT
>anonymous
AAACGGTAATCGAAAACTCGCAGTAACAATGATACTTTGCAATCCCCATGTACTCTGCGTTGATACCCACTGCTT
>anonymous
AAACGGTGCTGCTGGCTCTTGCCCAGAACCACGGCTTTTTTCCACCCATGTACTCTGCGTTGATACCACTGCTTT
>anonymous
AAACGGTGGTTAAAGACGCTGCGGTTTCAACTACAACGTCAACCCCCATGTACTCTGCGTTGATACCACTGCTTT
>anonymous
AAACGTAAAAAAAAAAAAAAAAAAAAAAAAAAAAGTACTCTGCGTTGATACCACTGCTTT
>anonymous
AAACGTACGTCGTTGGTGCAAATTAATATTTTTTTTCTTCAAGTCCCATGTACTCTGCGTTGATACCCACTGCTT
>anonymous
AAACGTACGTCGTTGGTGCAAATTTATATTTTTTTTCTTCAAGTCCCATGTACTCTGCGTTGATACCCACTGCTT
>anonymous
AAACGTACTCTGCGTTGATACCACTGCTTACTCTGCGTTGATTCCACTGCT
>anonymous
AAACGTAGAATAACTTTTGAACTGAATTGCCTGACTTAAAAGTACCCATGTACTCTGCGTTGATACCACTGCTTT
>anonymous
AAACGTCACAGCACAATATGCCCCATGTACTCTGCGTTGATACCACTGCTTACTCTGCGTTGATACCACTTGCTT
>anonymous
AAACGTGAATATCAGGCTTATTCGAAGTACTTCTTGAACTCCAGCCCATGTACTCTGCGTTGATACCACTGCTTT
>anonymous
AAACGTGAATTTTTGCCAGGGAAAATAAAAAAATTGGCTTGTGCCCCATGTACTCTGCGTTGATACCACTGCTTT
>anonymous
AAACGTGCAACCAAATGCTATTCAAAAGAAAAAAGCCCCATGTACTCTGCGTTGATACCCACTGCTT
>anonymous
AAACGTGCAACCAAATGCTATTCAAAAGAAAAAGGGAAAAGAGCCCCATGTACTCTGCGTTGATACCACTGCTTT
>anonymous
AAACGTGCAACCAAATGCTATTCAAAAGAAAAAGGGAAAAGAGCCCCATGTACTCTGCGTTGATACCCACTGCTT
>anonymous
AAACGTTATCTTAAACACTAAAAAAAAAAAAAAAAAAAAAAAAGTACTCTGCGTTGATACCCACTGCTT
>anonymous
AAACGTTGGTCAGATCAATGTTGATGGAGATCTTCTTACTCATTTATACTGAGTATTTCAACAACTAGACATATA
>anonymous
AAACGTTGGTCAGATCAATGTTGATGGAGATCTTCTTACTCATTTATACTGAGTATTTCAATAACTAGACATATA
>anonymous
AAACTAAAAAAAAAAAAAAAAAAAAAAAAAAAAAAAAGTACTCTGCGTTGATACCCACTGCTT
>anonymous
AAACTAAAAAAAAAAAAAAAAAAAAAAAAAAAAAAGTACTCTGCGTTGATACCACTGCTTT
>anonymous
AAACTAAAACTGCGCCTGAAACGCTCTGAAATCAGCTAGCAACCCCCATGTACTCTGCGTTGATACCCACTGCTT
>anonymous
AAACTAAAACTGCGCCTGAAACGCTCTGAAATCAGCTAGCAACTCCCATGTACTCTGCGTTGATACCACTGCTTT
>anonymous
AAACTAACCCCATGTACTCTGCGTTGATACCACTGCTTACTCTGCGTTGATACCACTGCT
>anonymous
AAACTAATAACTCGTAATATTCCATAACCTCCTAATTTTAATATCCCATGTACTCTGCGTTGATACCCACTGCTT
>anonymous
AAACTACAAATAAAACATAAATAGATTAGTTTTTTTTTTGTTTGCCCATGTACTCTGCGTTGATACCCACTGCTT
>anonymous
AAACTACAGGGCCAACCCAACAAAAATAAGACGTGCTCAGAGTCCCCATGTACTCTGCGTTGATACCACTGCTTT
>anonymous
AAACTACAGGGCCAACCCAACAAAAATAAGACGTGCTCAGAGTCCCCATGTACTCTGCGTTGATACCCACTGCTT
>anonymous
AAACTAGAACTGCGTCTTAATTGTTCAGCGGTCGACGGACAACCCCCATGTACTCTGCGTTGATACCACTGCTTT
>anonymous
AAACTAGTAAAAGTCTGAACTATATCAAAAACTTCTTGTAGACTCCCATGTACTCTGCGTTGATACCCACTGCTT
>anonymous
AAACTATAAACAAACCAGCAACCGCTTAGTGTGACCATCTATGCCCCATGTACTCTGCGTTGATACCACTGCTTT
>anonymous
AAACTATACAGTTTACTCTTCTTTATATTAGCACAAAAAAAAAAAAAGTACTCTGCGTTGATACCCACTGCTT
>anonymous
AAACTATTACTTGAAGTGCTTTGAAAAAAAAAAAAAAAAAAAAAAAAAGTACTCTGCGTTGATACCACTGCTTT
>anonymous
AAACTATTATTAAAATTATTTTTTCTTTAAACAATACTAAAACTCCCATGTACTCTGCGTTGATACCCACTGCTT
>anonymous
AAACTCAAAAAAAAAAAAAAAAAAAAAAAAAGTACTCTGCGTTGATACCACTGCTTT
>anonymous
AAACTCACTATAATTAACTTATTCTGTAACTCGGCAATTTTTTCCCCATGTACTCTGCGTTGATACCCACTGCTT
>anonymous
AAACTCCTTTCGATGGAAGAAATTAAACTTATGCTTCTGCTGAACCCATGTACTCTGCGTTGATACCACTGCTTT
>anonymous
AAACTCGCAGTAACAATGATACTTTGCAATGACTGTTAATGCACCCCATGTACTCTGCGTTGATACCACTGCTTT
>anonymous
AAACTCGCGATGTACACTGTATCAAATGAAAAGTAGCACTGAACCCCATGTACTCTGCGTTGATACCACTGCTTT
>anonymous
AAACTCTGCGTTGATACCACTGCTTACTCTGCGTTGATACCACTGCTTACTCTG
>anonymous
AAACTCTTAAGAATCAGGAGGCTCTACAAGCAATTATGAAGGCTCTTGATTCCTCTGATGAGTTGATGACGAAAA
>anonymous
AAACTCTTAGCACCGCCCTCGAAGCCAGCTCGCTTATAACTCCCCATGTACTCTGCGTTGATACCCACTGCTT
>anonymous
AAACTGAAAAAAAAAAAAAAAAAAAAAAAGTACTCTGCGTTGATACCACTGCTTT
>anonymous
AAACTGAGTATAGTAATATCTGCAGCTCCAGTCGATCCGTTGCACCCATGTACTCTGCGTTGATACCACTGCTTT
>anonymous
AAACTGATGCTGCCCCATGTACTCTGCGTTGATACCACTGCTTCCCATG
>anonymous
AAACTGCAACTGACCCCTATTCACACTGCACGCTGACGAAGCTCCCCATGTACTCTGCGTTGATACCCACTGCTT
>anonymous
AAACTGCAGCAGTCGAGGTCCTTAGGGAGCACTACAGCTCCGAGTGGGCGTACTCTGCGTTGATACCACTGCTTT
>anonymous
AAACTGCCTGTCCACATCCCTTTATTGATGGATTTCAAATAATCCCCATGTACTCTGCGTTGATACCCACTGCTT
>anonymous
AAACTGCTTAGATCGGAAGAGCTCGTATGCCGTCTTCTGCTTGA
>anonymous
AAACTGCTTAGATCGGAAGAGCTCGTATGCCGTCTTCTGCTTGAAAAA
>anonymous
AAACTGTAAAAAATAATCCTTGAGTACCCATGTACTCTGCGTTGATACCCACTGCTT
>anonymous
AAACTGTATCGCATACAATTTATTAATTCTGTTTAAAAAACTGTTTATTAGATCGGAAGAGCTCGTATGCCGTCT
>anonymous
AAACTGTCCGAAAAAAAAAAAAAAAAAAAAAAAAGTACTCTGCGTTGATACCACTGCTTT
>anonymous
AAACTGTCCGTAGTGCGACTGCAGCCAAAAACGGTACTAAACTCCCCATGTACTCTGCGTTGATACCCACTGCTT
>anonymous
AAACTGTGGCAACTCTGGCAGCTATTTTAGTGCAATTTTAGATCGGAAGAGCTCGTATGCCGTCTTCTGCTTGAA
>anonymous
AAACTGTTCACATGAACTTGGAATTCCCATGTACTCTGCGTTGATACCACTGCTTCCCATGTACTCTGCGTTGAT
>anonymous
AAACTGTTTTACACGACCGGCAAACGTGAAAAAGGGAAAAAAGCCCCATGTACTCTGCGTTGATACCCACTGCTT
>anonymous
AAACTGTTTTCTAAAAAAAAAAAAAAAAAAAAAAAAGTACTCTGCGTTGATACCACTGCTTT
>anonymous
AAACTTAAAAAAAAAAAAAAAAAAAAAAAAAAAGTACTCTGCGTTGATACCCACTGCTT
>anonymous
AAACTTAAAAATAAAACACGCAAAAAAAAAAAAAAAAAAAAAAAAAAGTACTCTGCGTTGATACCACTGCTTT
>anonymous
AAACTTAGCACAAATTTACTATAAAAAGCTTTCCCGCTCCACTGCCCATGTACTCTGCGTTGATACCACTGCTTT
>anonymous
AAACTTAGTCACTCCCAATAACGTCACGTTATATTTCCAACGACCCCATGTACTCTGCGTTGATACCACTGCTTT
>anonymous
AAACTTAGTCACTCCCAATAACGTCACGTTATATTTCCAACGACCCCATGTACTCTGCGTTGATACCCACTGCTT
>anonymous
AAACTTCGCAATACGTGTAAAAAAAAAAAAAAAAAAAAAAAAAAAAAAGTACTCTGCGTTGATACCACTGCTTT
>anonymous
AAACTTCTCGGCTTCGTCCACGAAGACAGAAAATTTCCGACACCCCCATGTACTCTGCGTTGATACCACTGCTTT
>anonymous
AAACTTGAAACACTTAAATGCGAACCAAAAAAAAAAAAAAAAAAAAAAGTACTCTGCGTTGATACCCACTGCTT
>anonymous
AAACTTTAAATGCAAACGAAGTATAGTTTTACAAATACGTTTTATTCTGCGTTGATACCACTGCTTACTCTGCGT
>anonymous
AAACTTTCCTAGCGTTCTCGGTACTCTCAAATGATTTTACTTCCCCATGTACTCTGCGTTGATACCCACTGCTT
>anonymous
AAACTTTCTGCTGCGAGAAATCAACAATTTACAAAATCTAAACCCCCATGTACTCTGCGTTGATACCACTGCTTT
>anonymous
AAACTTTTAAAAAAAAAACAAAAACTCAAAAAAAAAAAAAAAAAAAAAAGTACTCTGCGTTGATACCACTGCTTT
>anonymous
AAACTTTTAAGTGTAAAAAAAAAAAAAAAAAAAAAAAAAGTACTCTGCGTTGATACCACTGCTTT
>anonymous
AAACTTTTTCCACACGCCAAACTCACAGCTGATTTGTTAGGTTCCCCATGTACTCTGCGTTGATACCACTGCTTT
>anonymous
AAACTTTTTCCCCACGCCAAACTCACAGCTGATTTGTTAGGTTCCCCATGTACTCTGCGTTGATACCACTGCTTT
>anonymous
AAACTTTTTTGCTTTATCAATGCTCGAGTTCAATGGTTGCATTTTTTAGTTCTTATTAGATTAAAAAAGGAGTAA
>anonymous
AAAGAAAAAAAAAAAAAAAAAAAAAAAAAAAAAGTACTCTGCGTTGATACCACTGCTTT
>anonymous
AAAGAAAAAAAAAAAAAAAAAAAAAAAAAAAAAGTACTCTGCGTTGATACCCACTGCTT
>anonymous
AAAGAAAAAAAAAAAAAAAAGTACTCTGCGTTGATACCACTGCTTTCTCTGCGTTGATACCACTGCTTACTCTGC
>anonymous
AAAGAAAAAAAGTACTCTGCGTTGATACCACTGCTTT
>anonymous
AAAGAAAAACAAGTATTTGCTCAAAAAAAAAAAAAAAAAAAAAAAAAAAGTACTCTGCGTTGATACCACTGCTTT
>anonymous
AAAGAAAAACCGCAAGTAGAAGACGTGGACTAGTTGAGAAACCTCCCATGTACTCTGCGTTGATACCACTGCTTT
>anonymous
AAAGAAAAATTATTGACCCGAATGCACAACCAACTTACAGCACCCCCATGTACTCTGCGTTGATACCCACTGCTT
>anonymous
AAAGAAAAGCAGCCCTTTTAGAAAAAAAAAAAAAAAAAAAAAAAAAAAAGTACTCTGCGTTGATACCACTGCTTT
>anonymous
AAAGAAACAAAAACTGAAGTATGCATTGTGTACACTTAACATTTCCCATGTACTCTGCGTTGATACCACTGCTTT
>anonymous
AAAGAAAGAAAGAGCGAAAAAAGTTGGACAGGAAGCAGTATGCCCCCATGTACTCTGCGTTGATACCACTGCTTT
>anonymous
AAAGAAAGCCCCATGTACTCTGCGTTGATACCACTGCTTT
>anonymous
AAAGAAATTTGACAGATGGGTCGCGGTTAGGGATGACAAAGAGCCCCATGTACTCTGCGTTGATACCACTGCTTT
>anonymous
AAAGAAATTTGACAGATGGGTCGCGGTTAGGGATGACAAAGAGCCCCATGTACTCTGCGTTGATACCCACTGCTT
>anonymous
AAAGAACACACACACAGCGTGACAGGAAGTTGAAAAATTGAGCCCCCATGTACTCTGCGTTGATACCACTGCTTT
>anonymous
AAAGAACTTAACAGGATTCAGTTCGTAGATCTTAACGTACAATACCCATGTACTCTGCGTTGATACCACTGCTTT
>anonymous
AAAGAACTTAGTTGAACTCAAAAGCTAGCCCGGTTTGAGGTGTCCCCATGTACTCTGCGTTGATACCCACTGCTT
>anonymous
AAAGAAGCAGCGAACTATGTTAAGTTAACAGCGATATAACAGGCCCCATGTACTCTGCGTTGATACCACTGCTTT
>anonymous
AAAGAAGCTGGAGTCGAAAAAATGGAATTTTTGAAATTTAAAAGCTGGAATCGTTTGCTCATTTGTTGTCTTTAT
>anonymous
AAAGAAGTCACCCTTAAAGGTGGGAAATCCTGGGGTATGATCCTCCCATGTACTCTGCGTTGATACCACTGCTTT
>anonymous
AAAGAATAAAATTCCTAATAATGAAATAGTTGATCCAATAGTTGCCCACGTACTCTGCGTTGATACCACTGCTTT
>anonymous
AAAGAATAAAATTCCTAATAATGAAATAGTTGATCCAATAGTTGCCCATGTACTCTGCGTTGATACCACTGCTTT
>anonymous
AAAGAATAGTACTCTGCGTTGATACCACTGCTTACTCTGCGTTGATACCACTGCT
>anonymous
AAAGAATGCGAAGCTTAAGAATTAATACATTAGAATTTATAATTAGAAAGTACTCTGCGTTGATACCACTGCTTT
>anonymous
AAAGACAAAAAAAAAAAAAAAAAAAAAAAAGTACTCTGCGTTGATACCACTGCTTT
>anonymous
AAAGACCCCCATGTACTCTGCGTTGATACCCACTGCTT
>anonymous
AAAGACCGATCGTCTGTCTCTCTCCAACTCTGCCAGAAAACACCCCCATGTACTCTGCGTTGATACCACTGCTTT
>anonymous
AAAGACTAATGATTATGCTACCTTTGCACAGTCAAAATACTGCGCCCATGTACTCTGCGTTGATACCACTGCTTT
>anonymous
AAAGACTAATGATTATGCTCATTAGTCTTTAGATCGGAAGAGCTCGTATGCCGTCTTCTGCTT
>anonymous
AAAGACTCCAATTTTTTCCACAAGAAACATTCGATTTTTTTCCCCCCATGTACTCTGCGTTGATACCCACTGCTT
>anonymous
AAAGAGAACGTTGAAGAGCAAAAAAAAAAAAAAAAAAAAAAAAAGTACTCTGCGTTGATACCACTGCTTT
>anonymous
AAAGAGAATGGTATCTCGATCATCGATACAGAACTGTTATCCCCCCCATGTACTCTGCGTTGATACCACTGCTTT
>anonymous
AAAGAGCACACAAAATTGTGGAGCGCAAAATAAAAAGTAAAAGACCCATGTACTCTGCGTTGATACCACTGCTTT
>anonymous
AAAGAGCACACAAAATTGTGGAGCGCAAAATAAAAAGTAAAAGACCCATGTACTCTGCGTTGATACCCACTGCTT
>anonymous
AAAGAGGAAAACAAACTGCTCAACTTTACACGTGAGAAATGTTTCCCATGTACTCTGCGTTGATACCCACTGCTT
>anonymous
AAAGAGGGCTGAAAGAGCGAGACAACTATAGGTACATCCCCATGTACTCTGCGTTGATACCCACTGCTT
>anonymous
AAAGATAAAATTGGAAAAAAAAAAAAAAAAAAAAAAAAAAAGTACTCTGCGTTGATACCACTGCTTT
>anonymous
AAAGATGACTTGTAATATGCATTTAGTCCAAATTCGTGCTAAGCCCCATGTACTCTGCGTTGATACCCACTGCTT
>anonymous
AAAGATGAGATAATTTATTAAACGAAAAAAAAAAAAAAAAAAAAAAAAAGTACTCTGCGTTGATACCACTGCTTT
>anonymous
AAAGATGAGTTAAATAAGTAAAAAAAAAAAGATGCGCTGCTGATCCCATGTACTCTGCGTTGATACCACTGCTTT
>anonymous
AAAGATGGCGAACCACTCCCAATCAGACGCAGCGAATAACTGACCCCATGTACTCTGCGTTGATACCCACTGCTT
>anonymous
AAAGATGTATTTTAGCGTCTACAATAAAACCCTAATATTTGCTCCCCATGTACTCTGCGTTGATACCCACTGCTT
>anonymous
AAAGATTAACTTAAAAATGTAAAAAAAAAAAAAAAAAAAAAAAAAAAAAGTACTCTGCGTTGATACCACTGCTTT
>anonymous
AAAGATTAACTTAAATATTTAAAAAAAAAAAAAAAAAAAAAAAAAAAAAGTACTCTGCGTTGATACCCACTGCTT
>anonymous
AAAGATTCCACGCCGAATCTTTGTTTATTTTGCCAACCTAATAGTTATAAAAAATTCGCCGAGTTTCAGTCCTTT
>anonymous
AAAGCAAAAAAAAAAAAAAAAAAAAAAAAAAAAGTACTCTGCGTTGATACCACTGCTTT
>anonymous
AAAGCAAAACAAATGAAGGAGAAAACAAAAGGAGCGCAAACATCCCCATGTACTCTGCGTTGATACCCACTGCTT
>anonymous
AAAGCAAGCGAAAATGCTTTATTTTCTGTTGTGAGTTTCAGTGTCCCATGTACTCTGCGTTGATACCCACTGCTT
>anonymous
AAAGCAATTTCAATCATTTAATTTCGAACGCATTTACGCAAGTACCCATGTACTCTGCGTTGATACCCACTGCTT
>anonymous
AAAGCACAGACTTTTCGGTTTTCGCTCACAGAACGGAAAAAGCCCCCATGTACTCTGCGTTGATACCCACTGCTT
>anonymous
AAAGCACCAAAAAAAAAAAAAAAAAAAAAAAAAAAGTACTCTGCGTTGATACCACTGCTTT
>anonymous
AAAGCAGCTTGAACGCAATGGAAAATACCAAAAAAAAAAAAAAAAAAAGTACTCTGCGTTGATACCACTGCTTT
>anonymous
AAAGCAGTGGTATCAACGCAGAGTACTTTTTTATTTTTTTTTTTTTTTGTTGATACCACTGCTTACTCTGCGTTG
>anonymous
AAAGCATATAATAGATGTATATAATATATGTATGTATACCCATGTACTCTGCGTTGATACCCACTGCTT
>anonymous
AAAGCCAAAAAAAAAAAAAAAAAAAAAAAAAAAAAGTACTCTGCGTTGATACCACTGCTTT
>anonymous
AAAGCCATTTACCGATGGATGCTGTCCGATTAGATCGGAAGAGCTCGTATGCCGTCTTCTGCTT
>anonymous
AAAGCCCCATGTACTCTGCGTTGATACCACTGCTTACCTTGTACTCTGCGTTGATACCACTGCTTCCCATGTACT
>anonymous
AAAGCCCCATGTACTCTGCGTTGATACCACTGCTTACTCTGCGTTGATACCACTGCT
>anonymous
AAAGCCCCCTGTTGGAAAAAAAAAAAAAAAAAAAAAAAAAAAAAGTACTCTGCGTTGATACCACTGCTTT
>anonymous
AAAGCCGAAGCAAAAGAAGAAATTGAAAAAAAAAAAAAAAAAAAAAAAAGTACTCTGCGTTGATACCACTGCTTT
>anonymous
AAAGCGAAATGAGCGCCAAACACGAAAAAAAAAAAAAAAAAAAAAAAAAGTACTCTGCGTTGATACCACTGCTTT
>anonymous
AAAGCGAACTTGCGGCGCTGCACCTCAGGATCGTGATCCAGGTACCCATGTACTCTGCGTTGATACCACTGCTTT
>anonymous
AAAGCGAGTTACTTTTTTATACAATTTCTGTATATATGCCATTACCCGTGTACTCTGCGTTGATACCACTGCTTT
>anonymous
AAAGCGCCCGCCGATGCGTTTTGTTTTTAATTTGCAATGCGAATCCCATGTACTCTGCGTTGATACCCACTGCTT
>anonymous
AAAGCGCTTATCGGTCTGCTTCCGAGAGTTGGCTATCAGAGACTCCCATGTACTCTGCGTTGATACCCACTGCTT
>anonymous
AAAGCGTAATTAAGTAAACCTATGTATAAATTGTATTTTGTTGACTATGTTACTCTGCGTTGATACCACTTGCTT
>anonymous
AAAGCGTAGTTCAGGCTACGCCGCCAAAAAATATCTGATGCGGCCCCATGTACTCTGCGTTGATACCACTGCTTT
>anonymous
AAAGCGTGAAAAAAAAAAAAAAAAAAAAAAAAAAAGTACTCTGCGTTGATACCACTGCTTT
>anonymous
AAAGCGTGTGCGATTCGAAATGAATTAATTATGGCTCCTAATTCCCCATGTACTCTGCGTTGATACCCACTGCTT
>anonymous
AAAGCGTTAATATTTCAAACACACTTTTCAACACTCCCCATGTACTCTGCGTTGATACCCACTGCTT
>anonymous
AAAGCGTTGGAAGCGACGTGATGGCGAACTTTGGAGTAACTCCCCATGTACTCTGCGTTGATACCACTGCTTACT
>anonymous
AAAGCTAAAGAAAAAAAAAAAAAAAAAAAAAAAAAAAAAGTACTCTGCGTTGATACCCACTGCTT
>anonymous
AAAGCTACACTTACTAATACACAAATAATTAATAACAAACTACCCCCATGTACTCTGCGTTGATACCCACTGCTT
>anonymous
AAAGCTGCTCACAGGTATCCCTCGCGGAAACTTGTAAGAAAAGCCCCATGTACTCTGCGTTGATACCACTGCTTT
>anonymous
AAAGCTGCTCACAGGTATCCCTCGCGGAAACTTGTAAGAAAAGCCCCATGTACTCTGCGTTGATACCCACTGCTT
>anonymous
AAAGCTTCTTCTTCCAAAAAAAAAAAAAAAAAAAAAAAAAAAAGTACTCTGCGTTGATACCACTGCTTT
>anonymous
AAAGCTTGACGATTTAACTTGTACCAAAAGCACGCGGCATCATCCCCATGTACTCTGCGTTGATACCCACTGCTT
>anonymous
AAAGCTTGCAATTATTGGTGCAGTGCTGACCTGGCTAAACAGTCCCCATGTACTCTGCGTTGATACCACTGCTTT
>anonymous
AAAGCTTGGCCACTGGAGCAGCGGGGCGGATGGGCAGGATCACCTTGCTGTACTCTGCGTTGATACCACTGCTTT
>anonymous
AAAGCTTGGCCACTGGAGCAGCGGGGCGGATGGGCAGGATCACCTTGCTGTACTCTGCGTTGATACCCACTGCTT
>anonymous
AAAGCTTTCATATAACGGTGCTCTAGGGATGCAGTACCCCCATGTACTCTGCGTTGATACCACTGCTTT
>anonymous
AAAGGAAAAAAAAAAAAAAAAAAAAAAAAAAAAAAGTACTCTGCGTTGATACCACTGCTTT
>anonymous
AAAGGAAAAAAAAAAAAAAAAAAAAAAAAAAGTACTCTGCGTTGATACCCACTGCTT
>anonymous
AAAGGAAAAAAAAAAAAAAAGAAAAAAAAAAAAGTACTCTGCGTTGATACCACTGCTTT
>anonymous
AAAGGAAAACCCAAAACTAAAAAAAAAAAAAAAGAAAAAAAAAAAAAAAGTACTCTGCGTTGATACCACTGCTTT
>anonymous
AAAGGAAAACTGAGGGGCAGTTGTCAAAAAGCCCCATGTACTCTCCCATGTACTCTGCGTTGATACCACTGCTTT
>anonymous
AAAGGAAAGTGTGTTGTGCTCTCCACCTGTAGAAAACTGTTGTCCCCATGTACTCTGCGTTGATACCACTGCTTT
>anonymous
AAAGGAAAGTTGATTTTCGCAAAAAAAAAAAAAAAAAAAAAAAAAAAAAGTACTCTGCGTTGATACCCACTGCTT
>anonymous
AAAGGAACACTTTTGGACAGTGCGGGCACCTGTACGGAGGCTCCCCCATGTACTCTGCGTTGATACCCACTGCTT
>anonymous
AAAGGAAGAAAACCAAAAAAAAAAAAAAAAAAAAAAAAAAAAAAAGTACTCTGCGTTGATACCACTGCTTT
>anonymous
AAAGGAAGAAACACAAAATCAAAACAAGAACGCCGGCCGCTTAGCCCATGTACTCTGCGTTGATACCACTGCTTT
>anonymous
AAAGGAATTTGAAATGGATTAAATGAGATAATTCCTATAGGAGGCCCATGTACTCTGCGTTGATACCCACTGCTT
>anonymous
AAAGGAATTTGAAATGGATTAAATGAGATAATTCCTATAGGAGGTCATGATACTCTGCGTTGATACCCACTGCTT
>anonymous
AAAGGAGATATGAGTGAAACGATCGCAAAAAAAAAAAAAAAAAAAAAAAGTACTCTGCGTTGATACCCACTGCTT
>anonymous
AAAGGAGCGGCTCCCCGACGGGGAATTGAACCCCGGTCTCCCGCCCCATGTACTCTGCGTTGATACCCACTGCTT
>anonymous
AAAGGAGGCTCTACAAGCAATTATGAAGGCTCTTGATTCCTCTGATGAGTTGATGACGAAAATTAAAGATTCCAC
>anonymous
AAAGGAGTAAAACGTTGGTCAGATCAATGTTGATGGAGATCTTCTTACTCATTTATACTGAGTATTTCAATAACT
>anonymous
AAAGGAGTAAAACGTTGGTCAGATCAATGTTGATGGATATCTTCTTACTCATTTATACTGAGTATTTCAATAACT
>anonymous
AAAGGATCCCATGTACTCTGCGTTGATACCACTGCTTACTCTGCGTTGATACCACTGCT
>anonymous
AAAGGCAAAAAAAAAAAAAAAAAAAAAAAGTACTCTGCGTTGATACCCACTGCTT
>anonymous
AAAGGCCGCGCCTCCGCTTCATCCAAAAAAAAAAAAAAAAAAAAAAAAAGTACTCTGCGTTGATACCCACTGCTT
>anonymous
AAAGGGAAAAAAAAAAAAAAAAAAAAAAAAAAAAGTACTCTGCGTTGATACCCACTGCTT
>anonymous
AAAGGGCAGGGACGTAATCAATGCGAGTTAATGACTCACACTTACCCATGTACTCTGCGTTGATACCACTGCTTT
>anonymous
AAAGGGCCAGGGTAACACAGACAATCAGGTACTTCATGGTGAGTCCCATGTACTCTGCGTTGATACCACTGCTTT
>anonymous
AAAGGGGGGGGTTTAAACGAAAAAAAAAAAAAAAAAAAAAAAAAAAAAAGTACTCTGCGTTGATACCACTGCTTT
>anonymous
AAAGGGGGTAAAAAAAAAAAAAAAAAAAAAAAAAAAAGTACTCTGCGTTGATACCACTGCTTT
>anonymous
AAAGGGTAAAAAAAAAAAAAAAAAAAAAAAAAAAAAGTACTCTGCGTTGATACCCACTGCTT
>anonymous
AAAGGGTTGTGCCCAAAAAAAAAAAAAAAAAAAAAAAAGTACTCTGCGTTGATACCACTGCTTT
>anonymous
AAAGGTAAAAAAGTTGCAGTTTCAACGCTAAAATGACCCTGAATCCCATGTACTCTGCGTTGATACCACTGCTTT
>anonymous
AAAGGTAAACAAATCCAATTGGACAATTCCAAGGGTGATCTCTCCCCATGTACTCTGCGTTGATACCACTGCTTT
>anonymous
AAAGGTACTCTGCGTTGATACCACTGCTTACTCTGCGTTGATACCACTGCT
>anonymous
AAAGGTACTCTGCGTTGATACCACTGCTTGCTCTGCGTTGATACCACTGCT
>anonymous
AAAGGTACTCTGCGTTGATACCACTGCTTT
>anonymous
AAAGGTATCTAGTTACCTTTAGATCGGAAGAGCTCGTATGCCGTCTTCTGCTTG
>anonymous
AAAGGTGTTGGCCGCTGAACGCTGCTTCCTGGTGCATTGTGGCACCCATGTACTCTGCGTTGATACCCACTGCTT
>anonymous
AAAGGTTAATTTAAACGATACCACTGCTTACTCTGCGTTGATACCACTGCT
>anonymous
AAAGTAAAATTTTGACTAAGAAAAAAAAAAAAAAAAAAAAAAAAAAAGTACTCTGCGTTGATACCACTGCTTT
>anonymous
AAAGTAAATCAATCAGATTGTGCCAGGACAACGCACTGAGCCTGCCCATGTACTCTGCGTTGATACCCACTGCTT
>anonymous
AAAGTAAATTTTCTGTGTACTGCAGTGTGACCGCGGCTGGACTCCCCATGTACTCTGCGTTGATACCACTGCTTT
>anonymous
AAAGTACCCTATTCTTCTATTAAAAAAAAAAAAAAAAAAAAAAAAAAAAGTACTCTGCGTTGATACCACTGCTTT
>anonymous
AAAGTACGCTGCGTTGGTACCACTGCTTACTCTGCGTTGATACCACTGCT
>anonymous
AAAGTACTATGCGTTGATACCACTGCTTACTCTACGTTGATACCACTGCTTACTCTGCGTTGATACCACTGCTTA
>anonymous
AAAGTACTATGCGTTGATACCACTGCTTACTCTGCGTTGATACCACTGCTTACTCTGCGTTGGTACCACTGCTTA
>anonymous
AAAGTACTCGGCGTTGATACCACTGCTTACTCTGCGTTGATACCACTTGCT
>anonymous
AAAGTACTCTGCATTGATACCACTGCTTACTCTGCGTTGATACCACTGCTTACTCTGCGTTGATACCACTGCTTA
>anonymous
AAAGTACTCTGCGTTGATACCACCTGCTTACTCTGCGTTGATACCACTGCT
>anonymous
AAAGTACTCTGCGTTGATACCACTGCTTACACTGCGTTGATACCACTGCTTACTCTGCGTTGATACCACTGCTTA
>anonymous
AAAGTACTCTGCGTTGATACCACTGCTTACTCTGCGCTGATACCACTGCT
>anonymous
AAAGTACTCTGCGTTGATACCACTGCTTACTCTGCGTAGATACCACCTGCT
>anonymous
AAAGTACTCTGCGTTGATACCACTGCTTACTCTGCGTTGATACCACTGCCT
>anonymous
AAAGTACTCTGCGTTGATACCACTGCTTACTCTGCGTTGATACCACTGCT
>anonymous
AAAGTACTCTGCGTTGATACCACTGCTTACTCTGCGTTGATACCACTGCTACTCTGCGTTGATACCACTGCTTAC
>anonymous
AAAGTACTCTGCGTTGATACCACTGCTTACTCTGCGTTGATACCACTGCTT
>anonymous
AAAGTACTCTGCGTTGATACCACTGCTTACTCTGCGTTGATACCACTGCTTACCCTGCGTTGATACCACTGCTTA
>anonymous
AAAGTACTCTGCGTTGATACCACTGCTTACTCTGCGTTGATACCACTGCTTACTCTGCGTTGATACCACCTGCTT
>anonymous
AAAGTACTCTGCGTTGATACCACTGCTTACTCTGCGTTGATACCACTGCTTACTCTGCGTTGATACCACTGCCTT
>anonymous
AAAGTACTCTGCGTTGATACCACTGCTTACTCTGCGTTGATACCACTGCTTACTCTGCGTTGATACCACTGCTT
>anonymous
AAAGTACTCTGCGTTGATACCACTGCTTACTCTGCGTTGATACCACTGCTTACTCTGCGTTGATACCACTGCTTA
>anonymous
AAAGTACTCTGCGTTGATACCACTGCTTACTCTGCGTTGATACCACTGCTTACTCTGCGTTGATACCACTGCTTC
>anonymous
AAAGTACTCTGCGTTGATACCACTGCTTACTCTGCGTTGATACCACTGCTTACTCTGCGTTGATACCACTGCTTT
>anonymous
AAAGTACTCTGCGTTGATACCACTGCTTACTCTGCGTTGATACCACTGCTTACTCTGCGTTGATACCACTTGCTT
>anonymous
AAAGTACTCTGCGTTGATACCACTGCTTACTCTGCGTTGATACCACTGCTTACTCTGCGTTGATACCCACTGCTC
>anonymous
AAAGTACTCTGCGTTGATACCACTGCTTACTCTGCGTTGATACCACTGCTTACTCTGCGTTGATACCCACTGCTT
>anonymous
AAAGTACTCTGCGTTGATACCACTGCTTACTCTGCGTTGATACCACTGCTTACTCTGCGTTGATTCCACTGCTTA
>anonymous
AAAGTACTCTGCGTTGATACCACTGCTTACTCTGCGTTGATACCACTGCTTACTCTGCGTTGATTCCACTGCTTC
>anonymous
AAAGTACTCTGCGTTGATACCACTGCTTACTCTGCGTTGATACCACTGCTTACTGCT
>anonymous
AAAGTACTCTGCGTTGATACCACTGCTTACTCTGCGTTGATACCACTGCTTGCTCTGCGTTGATACCACTGCTCA
>anonymous
AAAGTACTCTGCGTTGATACCACTGCTTACTCTGCGTTGATACCACTGCTTGCTCTGCGTTGATACCACTGCTTA
>anonymous
AAAGTACTCTGCGTTGATACCACTGCTTACTCTGCGTTGATACCACTGCTTGCTCTGCGTTGATACCACTGCTTC
>anonymous
AAAGTACTCTGCGTTGATACCACTGCTTACTCTGCGTTGATACCACTTGCT
>anonymous
AAAGTACTCTGCGTTGATACCACTGCTTACTCTGCGTTGATACCCACTGCT
>anonymous
AAAGTACTCTGCGTTGATACCACTGCTTACTCTGCGTTGATACCCACTGCTTACTCTGCGTT
>anonymous
AAAGTACTCTGCGTTGATACCACTGCTTACTCTGCGTTGATACCTACTGCT
>anonymous
AAAGTACTCTGCGTTGATACCACTGCTTACTCTGCGTTGGTACCACTGCTTACCCTGCGTTGATACCACTGCTTG
>anonymous
AAAGTACTCTGCGTTGATACCACTGCTTACTGCTTACTCTGCGTTGATACCACTGCT
>anonymous
AAAGTACTCTGCGTTGATACCACTGCTTCCCATGTACTCTGCGTTGATACCACTGCTTCCCATGTACTCTGCGTT
>anonymous
AAAGTACTCTGCGTTGATACCACTGCTTGAGTCTGTTCGACTTTTAAATTCTTACATGATCTGAGTTCAAACCGG
>anonymous
AAAGTACTCTGCGTTGATACCACTGCTTGCTCTGCGTTGATACCACTGCTT
>anonymous
AAAGTACTCTGCGTTGATACCACTGCTTGGGATGTGGACTACGTTCTCGTGATTTTCGGAGGGCTCACTGGCTAC
>anonymous
AAAGTACTCTGCGTTGATACCACTTGCTTACTCTGCGTTGATACCACTGCT
>anonymous
AAAGTACTCTGCGTTGATACCCACTGCTTAATCTTGCAAAACTTAAATATTTTTGGTTGAAATACACGAAGCGTC
>anonymous
AAAGTACTCTGCGTTGATACGACTGCTTGCTCTGCGTTGATACCACTGCTTACTCTGCGTTGA
>anonymous
AAAGTACTCTGCGTTGATGCCACTGCTTACTCTGCGTTGATACACTGCTTACTCTGCGTTGATACCACTGCTTAC
>anonymous
AAAGTACTCTGCGTTGATTACCACTGCTTACTCTGCGTTGATACCACTGCT
>anonymous
AAAGTACTTTGGGTTGATACCACTGCTTACTCTGCGTTGATACCACTGCTCACTCTGCGTTGATACCACTGCTTA
>anonymous
AAAGTAGTAAATGAATAAAAATCGCCGCACGTGGAGCAACAATCCCCATGTACTCTGCGTTGATACCCACTGCTT
>anonymous
AAAGTATAGCCGTGATGGGGCCTATCGTTATCGCTGCGTTATCCCCCATGTACTCTGCGTTGATACCACTGCTTT
>anonymous
AAAGTATATAAACACCCCGTCCCATGTACTCTGCGTTGATACCACCCATGTACTCTGCGTTGATACCACTGCTTT
>anonymous
AAAGTATTGCCAAGCGTCCGCTTGCCGTCCGAAATCCAGAGGCACCACTGTACTCTGCGTTGATACCACTGCTTT
>anonymous
AAAGTCAACATTTTGTCAAAAAAAAAAAAAAAAAAAAAAAAGTACTCTGCGTTGATACCCACTGCTT
>anonymous
AAAGTCAAGAGCCGTTTGTCAAAACAACAAATTCATAAAGCCTCCCCATGTACTCTGCGTTGATACCCACTGCTT
>anonymous
AAAGTCAATGCAGAAAGCCCCATGTACTCTGCGTTGATACCACTGCTTACTCTGCGTTGATACCACTGCTTACTC
>anonymous
AAAGTCAATTGCAACTGCTAAAAGTGAACTGATCGAAAGCTTTCCCCATGTACTCTGCGTTGATACCACTGCTTT
>anonymous
AAAGTCAATTGCAACTGCTAAAAGTGAACTGATCGAAAGCTTTCCTCATGTACTCTGCGTTGATACCACTGCTTT
>anonymous
AAAGTCCAAAAAAAAAAAAAAAAAAAAAAAAAAAAGTACTCTGCGTTGATACCACTGCTTT
>anonymous
AAAGTCCACGGGACGGACAAAAAAAGAAGCAGCGAACTATGTTCCCCATGTACTCTGCGTTGATACCCACTGCTT
>anonymous
AAAGTCCATTATGTGACCCGAGCGCCTCAAATGGGTGCCGCCGCCCCATGTACTCTGCGTTGATACCACTGCTTT
>anonymous
AAAGTCCCCATGTACTCTGCGTTGATACCACTGCTTACTCTGCGTTGATACCACTGCT
>anonymous
AAAGTCCTCTGCGTTGATACCACTGCTTACTCTGCGATGATACCACTGCTTACTCTGCGTTGATACCACTGCTTA
>anonymous
AAAGTCGAAATACACTGCTATGAACTAGTAGAGCTCTTCACGCACCCATGTACTCTGCGTTGATACCACTGCTTT
>anonymous
AAAGTCTAACCTGCCCACTGAAAATTTTAAATGGCCGCAGATCGGAAGAGCTCGTATGCCGTCTTCTGCTTGAAA
>anonymous
AAAGTCTGCACACAGGTTTAGATCGGAAGAGCTCGTATGCCGTCTTCTGCTTGAAAAA
>anonymous
AAAGTCTTAAACACTCACGCCTGGCTGTATTCAAAACGTTCCTCCCCATGTACTCTGCGTTGATACCACTGCTTT
>anonymous
AAAGTGAAAGTGGCAGCATTTTCGTGAAGTAATCGATTAATACCCCCATGTACTCTGCGTTGATACCCACTGCTT
>anonymous
AAAGTGAATTGAAATTATAATAAGCAGTATTGTCCTTAATAATGCCCATATACTCTGCGTTGATACCCACTGCTT
>anonymous
AAAGTGATAAAATTCTTTCCTTTTTATTAAAATTGCAATCAGTCCCCATGTACTCTGCGTTGATACCACTGCTTT
>anonymous
AAAGTGCGCCTTCTTCGGCTGTTCCGGCTGGCGCTTCAGACTGACCCATGTACTCTGCGTTGATACCACTGCTTT
>anonymous
AAAGTGCGGCGTGTTTTGCACGCGTCGCAGTCTTCTTCTTCTTTCCCATGTACTCTGCGTTGATACCCACTGCTT
>anonymous
AAAGTGCTCTGCGTTGATACCACTGCTTACTCTGCGTTGATACCACTGCTTACTCTGCGTTGATACCACTGCCTT
>anonymous
AAAGTGTACACGAATGCAAACGCAAGTCGGCTTCGACGAATTGTCCCATGTACTCTGCGTTGATACCACTGCTTT
>anonymous
AAAGTGTCAAAAAAAAAAAAAAAAAAAAAAAGTACTCTGCGTTGATACCCACTGCTT
>anonymous
AAAGTGTGCTAAAATCTAGTTATACGCTAGAGTATCCAATATATCCCATGTACTCTGCGTTGATACCCACTGCTT
>anonymous
AAAGTGTGTGGAACCCAAAAGCGGCTGCGTTGATACCACTGCTTACTCTGCGTTGATACCACTGCTTACTCTGCG
>anonymous
AAAGTTAAAAAAAAAAAAAAAAAAAAAAAAAAAAAAGTACTCTGCGTTGATACCCACTGCTT
>anonymous
AAAGTTAAAAGAAAAAAAAAAAAAAAAAAAAAAAAAAAAAAAGTACTCTGCGTTGATACCACTGCTTT
>anonymous
AAAGTTAACGGGTCCTAAGATCCCGCTCTCTATGAAAAAATTTTTTGCTTTATCAATGCTCGAGTTCAATGGTTG
>anonymous
AAAGTTAACGGGTCCTAAGATCCCGCTCTCTATGAAAAAATTTTTTGCTTTATCAATGCTCGAGTTCACTGGGTG
>anonymous
AAAGTTAACGGGTCCTAAGATCCCGCTCTCTATGAAAAAATTTTTTGCTTTATCAATGCTCGAGTTCACTGGT
>anonymous
AAAGTTAACTAAACTACGGTCTAAGTGTTGTGTTATTCGTTTCTCCCATGTACTCTGCGTTGATACCACTGCTTT
>anonymous
AAAGTTCTCAAAATTAAGCTGCACATCCTGAAAAACCTGATCCACCCATGTACTCTGCGTTGATACCCACTGCTT
>anonymous
AAAGTTGCGCGAATTGTGTGGCGAAGGGCGTGCAGTTCGATACCCCCATGTACTCTGCGTTGATACCACTGCTTT
>anonymous
AAAGTTGCTGAGCTCAACGATCCACCGCATCTCCGCCCAGCCACCCCAAGTACTCTGCGTTGATACCACTGCTTT
>anonymous
AAAGTTGCTTTGAGTTGATACCACTGCTTACTCTGCGTTGATACCACTGCT
>anonymous
AAAGTTGGTTCAAGAAATCTCCAGAAAATTGCCCCATGTACTCTGCGTTGATACCACTGCTTT
>anonymous
AAAGTTGGTTTCATGTTTTTAAGCACAAATGAAAATTGAACTTGCCCATGTACTCTGCGTTGATACCACTGCTTT
>anonymous
AAAGTTTAGCGACAAGGTCCAATTGGCGAATGGAGAACGACTCCCCATGTACTCTGCGTTGATACCACTGCTTT
>anonymous
AAAGTTTATAGATTGATAAAGTGGCGCGTAGTGTGACCGCTTTCCCCATGTACTCTGCGTTGATACCCACTGCTT
>anonymous
AAAGTTTCCGGCAGTCGAGTCCCCATGTACTCTGCGTTGATACCACTGCTTACTCTACGTTGATACCACTGCTTA
>anonymous
AAAGTTTTTAAGCAAATTGTTTGTGTCGTCACCATTCCGTGACCCCCATGTACTCTGCGTTGATACCCACTGCTT
>anonymous
AAAGTTTTTTTCAATTGTGTTGCAAAAAAAAAAAAAAAAAAAAAAAAAAGTACTCTGCGTTGATACCCACTGCTT
>anonymous
AAATAAAAAAAAAAAAAAAAAAAAAAAAAAAAGTACTCTGCGTTGATACCCACTGCTT
>anonymous
AAATAAAAAAAAAAAAAAAGTACTCTGCGTTGATACCACTGCTTACTCTGCGTTGATACCACTGCTTACTCTGCG
>anonymous
AAATAAAAAACAAACAACACAAGCTGGTGATGGAATGGCAGTCCCCCATGTACTCTGCGTTGATACCACTGCTTT
>anonymous
AAATAAAAACTAACCCCATGTACTCTGCGTTGATACCACTGCTTCCCATG
>anonymous
AAATAAAAACTAACCCCATGTACTCTGCGTTGATACCACTGCTTCCCATGTACTCTGCGTTGATGCCACTTGCTT
>anonymous
AAATAAAAACTCTATCGCTCCGTTCGGTTTGGGCCGATTTGTCTCCCATGTACTCTGCGTTGATACCCACTGCTT
>anonymous
AAATAAAAATATTCCTTATATTGTAAGATAGGAATTGCTGTTCTCGTATGCCGTCTTCTGCTTGAAAA
>anonymous
AAATAAAACAAAATAAACTTGTAGAAAAAAAAAAAAAAAAAAAAAAAAGTACTCTGCGTTGATACCACTGCTTT
>anonymous
AAATAAAACTTGACCGAGAATACACTTGCTGTTGAAAAAACTGCCCCATGTACTCTGCGTTGATACCACTGCTTT
>anonymous
AAATAAAATAATAACATGTGTTCTTTATAGCTGGTATATCTCCTCCCATGTACTCTGCGTTGATACCACTGCTTT
>anonymous
AAATAAAATAGAAATCACGACTAAATAAATTGTGTGTACGTGTCCCCATGTACTCTGCGTTGATACCACTGCTTT
>anonymous
AAATAAAATGGAATGTAAAAAATCGAGTTAAAGTGGCATTATCACCCATGTACTCTGCGTTGATACCCACTGCTT
>anonymous
AAATAAAATTAATGAAAATAAAGAAATAAAAATAAAAGTAGATCCCCATGTACTCTGCGTTGATACCACTGCTTT
>anonymous
AAATAAAATTGCTTTCACACGCAGAGACAGTTGATGAAAGTGCCCCCATGTACTCTGCGTTGATACCACTGCTTT
>anonymous
AAATAAAATTTCAAAAAAAAAAAAAAAAAAAAAAAAAAAAAAAGTACTCTGCGTTGATACCACTGCTTT
>anonymous
AAATAAACAAAATATCACGCAGAACGATAAACTTTGGCAAAAATCCCATGTACTCTGCGTTGATACCACTGCTTT
>anonymous
AAATAAACAACAAGCAAATGTGTTTTAAAAAAAAAAAAAAAAAAAAAAAGTACTCTGCGTTGATACCCACTGCTT
>anonymous
AAATAAACAAGTTTTGAAGACCCCTAAAAAAAAAAAAAAAAAAAAAAAAGTACTCTGCGTTGATACCACTGCTTT
>anonymous
AAATAAAGAAAGAAATATTTAACTAAAAAAAAAAAAAAAAAAAAAAAAGTACTCTGCGTTGATACCACTGCTTT
>anonymous
AAATAAAGCCGACATGTGGTTGACGCTGTTATCAAATTAGTGTCCCCATGTACTCTGCGTTGATACCCACTGCTT
>anonymous
AAATAAAGCTGTTTTCCCATGTACTCTGCGTTGATACCACTGCTTCCCATG
>anonymous
AAATAAAGTGCATATTAAAAAACAATAAATGCAACGCATGTGCCCCCATGTACTCTGCGTTGATACCCACTGCTT
>anonymous
AAATAAAGTTTAAGTTATTTGACCGACTAACAAACACAATTTTCCCCATGTACTCTGCGTTGATACCCACTGCTT
>anonymous
AAATAAATAAAATTATAGGTAAACTTCAATATAAAATTATAATCCCCATGTACTCTGCGTTGATACCCACTGCTT
>anonymous
AAATAAATAACTGAAATATGCCCCCATGTACTCTGCGTTGATACCCACTGCTT
>anonymous
AAATAAATATATGTGGGGGGTTGTTCCGACGGCTGGGGCGATTGCCCATGTACTCTGCGTTGATACCCACTGCTT
>anonymous
AAATAAATATCTGAGTGGATAGTGTGACCCTCCGGGCAGTGTTCCCCATGTACTCTGCGTTGATACCACTGCTTT
>anonymous
AAATAAATTAAGTTAGGTATGTATTTCATGTTGGTACTAATTAGCCCATGTACTCTGCGTTGATACCACTGCTTT
>anonymous
AAATAAATTATAACATATTTTTTAATAATTGCTAATTCTAAGCACCCATGTACTCTGCGTTGATACCACTGCTTT
>anonymous
AAATAAATTCCGAGGCGCAGGCGCTATTTTCGTAGGCAACTCTCCCCATGTACTCTGCGTTGATACCACTGCTTT
>anonymous
AAATAAATTTGAGAATTGCAAAAAAAAAAAAAAAAAAAAAAAAAAAAAGTACTCTGCGTTGATACCACTGCTTT
>anonymous
AAATAACAAAACGCGTGTGTACGTCGAAAAAAAGTAACAGGAATCCCATGTACTCTGCGTTGATACCCACTGCTT
>anonymous
AAATAACAATTGAACCTTTTTGCGTTTCATTTGGAACGGTAATCCCCATGTACTCTGCGTTGATACCACTGCTTT
>anonymous
AAATAACAATTGAACCTTTTTGCGTTTCATTTGGAACGGTAATCCCCATGTACTCTGCGTTGATACCCACTGCTT
>anonymous
AAATAACCAAAAAAAAAAAAAAAAGAAAAAAAAGAAGTACTCTGCGTTGATACCCACTGCTT
>anonymous
AAATAACTTAATTTATAAAATAAATTATAACCCCATGTACCTCTGCGTTGATACCACTGCTTACTCTGCGTTGAT
>anonymous
AAATAAGAGCGATCCCATCTACTCTGCGTTGATACCCACTGCTT
>anonymous
AAATAATAAAAATTAATAAATAAAAACTAACCCCATGTACTCTGCCCATGTACTCTGCGTTGATACCACTGCTTT
>anonymous
AAATAATAATTACAAGCAAAACTTGGCGACCGAAAACATATGTCCCCATGTACTCTGCGTTGATACCCACTGCTT
>anonymous
AAATAATGCATAAGCACTTGTCTATAAAGACAATGTCTTCTCTCCCCATGTACTCTGCGTTGATACCACTGCTTT
>anonymous
AAATAATTAAAATTTAATAAATAATTTAATTTATAAAATAAATTCCCATGTACTCTGCGTTGATACCCACTGCTT
>anonymous
AAATAATTACTAGCCGCTTGTCCCACAAAAAAGAATGCGCACACCCCATGTACTCTGCGTTGATACCACTGCTTT
>anonymous
AAATAATTCATTAAACAGTTTCGACGATACCCTTATAAATCTTCAAAACGAAATCTATAACATAAGAGATTCATT
>anonymous
AAATAATTTTTTTTTAAAAAAAACAAAAAAAAAAAAAAAAAAAAAAAAAGTACTCTGCGTTGATACCACTGCTTT
>anonymous
AAATACAAAACAAACCAACGAAAAAAAAAAAAAAAAAAAAAAAAAAAAGTACTCTGCGTTGATACCACTGCTTT
>anonymous
AAATACAAAATATTAAGTGCCGAAGATCTGTCGCACGCTTCTTTCCCCATG
>anonymous
AAATACAAAATATTAAGTGCCGAAGATCTGTCGCACGCTTCTTTGCCCATG
>anonymous
AAATACAAAATATTAAGTGCCGAAGATCTGTCGCACGCTTCTTTGTCCCCATG
>anonymous
AAATACAAAATATTAAGTGCCGAAGATCTGTCGCACGCTTCTTTGTGTGAATACTCGACTAGAACATATATGGGA
>anonymous
AAATACAAACAAAAGAGTAAAAAAAAAAAAAAAAAAAAAAAAAAAAAGTACTCTGCGTTGATACCACTGCTTT
>anonymous
AAATACAAATAAAAAAAAAAAAAAAAAAAAAAAAAAGTACTCTGCGTTGATACCACTGCTTT
>anonymous
AAATACAACCACACGGCCTGTTATCGATAATACAACTGTCGGTCCCCATGTACTCTGCGTTGATACCACTGCTTT
>anonymous
AAATACACACCTAATTCGCCAAAAAAAAAAAAAAAAAAAAAAAAAAAGTACTCTGCGTTGATACCCACTGCTT
>anonymous
AAATACACCCCTAATTCGCCAGAAAAAAAAAAAAAAAAAAAAAAAAGTACTCTGCGTTGATACCACTGCTTT
>anonymous
AAATACATATGCCTATATTAACAATAGATCTATGTTTTGTTTTCCCCATGTACTCTGCGTTGATACCACTGCTTT
>anonymous
AAATACATTATATAAAAACCCCGTGAAAAAAAAAAAAAAAAAAAAAAAAGTACTCTGCGTTGATACCACTGCTTT
>anonymous
AAATACATTGAACACATCTAGCTTGTTAAACGTATAATCGATCCCCCATGTACTCTGCGTTGATACCCACTGCTT
>anonymous
AAATACATTTCTCTACAAATTGCAAAAAAAAAAAAAAAAAAAAAAAAAAGTACTCTGCGTTGATACCACTGCTTT
>anonymous
AAATACATTTTAATCGCGTAGGGCGTCGATTTCCAATCGAAGCTCCCATGTACTCTGCGTTGATACCACTGCTTT
>anonymous
AAATACCAAAAAAAAAAAAAAAAAAAAAAAAAAAAAAAAAAGTACTCTGCGTTGATACCCACTGCTT
>anonymous
AAATACGAAAAAAAAAAAAAAAAAAAAAGTACTCTGCCCCATGTACTCTGCGTTGATACCACTGCTTT
>anonymous
AAATACGAGACCGAACACGAGGACTATGCGATAAACGTCCTAACCCCATGTACTCTGCGTTGATACCACTGCTTT
>anonymous
AAATACGCGTGCGAGGGCCGACAGTGTGCCCAGAGACGAAAAGCCCCATGTACTCTGCGTTGATACCCACTGCTT
>anonymous
AAATACGCTGAAAAACCGCACGTTAAACCGCCTGACTCACTTTCCCCATGTACTCTGCGTTGATACCACTGCTTT
>anonymous
AAATACGCTGAAAAACCGCACGTTAAACCGCCTGACTCACTTTCCCCATGTACTCTGCGTTGATACCCACTGCTT
>anonymous
AAATACGCTGAAAAACCGCACGTTAAACCGCCTGACTCACTTTTCCCATGTACTCTGCGTTGATACCACTGCTTT
>anonymous
AAATACTAAAAAAAAAAAAAAAAAAAAAAAAAAAAAGTACTCTGCGTTGATACCCACTGCTT
>anonymous
AAATACTCTGCGTTGATACCACTGCTTACTCTGCGTTGATACCACTGCTTACTCTGCGTTGATACCACTGCTTA
>anonymous
AAATACTGAAAAAAAAAAAAAAAAAAAAAAAAAAAAGTACTCTGCGTTGATACCACTGCTTT
>anonymous
AAATACTGCGGCCATTTAAAATTCTCAGTGGGCAGGTTAGACTTCCCATGTACTCTGCGTTGATACCCACTGCTT
>anonymous
AAATACTGCTAGGGATGGAACTTTGCCTGTGACACTTCCCCATGTACTCTGCGTTGATACCACTGCTTT
>anonymous
AAATACTTTTCCCAAAAAAAAAAAAAAAAAAAAAAAAAAAAAAAAAGTACTCTGCGTTGATACCACTGCTTT
>anonymous
AAATAGAATGTCGCAAATGCTGTGCAAAAAAAAAACAAAGCGCCCCCATGTACTCTGCGTTGATACCCACTGCTT
>anonymous
AAATAGACGTGTGAAACCATCAAACTGAGAAAATTGCTTTCATACCCATGTACTCTGCGTTGATACCACTGCTTT
>anonymous
AAATAGAGGATGGGAATTTCGTAAAGGTTTATTCATCCCATGTACTCTGCGTTGATACCACTGCTTACTCT
>anonymous
AAATAGATTGTTATGATATTTTCTGCAAGACGACACCCAGTGTCCCCATGTACTCTGCGTTGATACCACTGCTTT
>anonymous
AAATAGCCACAATTAGTGAGGAACGTGGCCAACCCTTGATACACCCCATGTACTCTGCGTTGATACCACTGCTTT
>anonymous
AAATAGCCACAATTAGTGAGGAACGTGGCCAACCCTTGATACACCCCATGTACTCTGCGTTGATACCCACTGCTT
>anonymous
AAATAGCCACAATTAGTGAGGGACGTGGCCAACCCTTGATACACCCCATGTACTCTGCGTTGATACCACTGCTTT
>anonymous
AAATAGCTGAGGGGTCGAATACAGAAAATAAGTTTGTTATCATCCCATGTACTCTGCGTTGATACCCACTGCTT
>anonymous
AAATAGGTTTATAAATGTCTTCAAAAAAAAAAAAAAAAAAAAAAAAAGTACTCTGCGTTGATACCCACTGCTT
>anonymous
AAATAGTCTAGGCGACATCGCACCGGTTACGGTTCACAATCCGGTCCATGTACTCTGCGTTGATACCACTGCTTT
>anonymous
AAATAGTTCGGAAGGTAAGTTTATACAAAGTGTTTATTTTTATCCCCATGTACTCTGCGTTGATACCCACTGCTT
>anonymous
AAATAGTTGAGGAATTCCTGCAGCGACAGCTCCCCGGTCACCTCCCCATGTACTCTGCGTTGATACCACTGCTTT
>anonymous
AAATATATGGCCGTGAGCTGGTTTCCTCTGCGTTGATACCACTGCTTACTCTGCGTTGATACCACTGCTTACTCT
>anonymous
AAATATATTTTTAACTTACTTATTCGAAAAAAAAAAAAAAAAAAAAAGTACTCTGCGTTGATACCACTGCTTT
>anonymous
AAATATCCCAAAAAAAAAAAAAAAAAAAAAAAAGTACTCTGCGTTGATACCCACTGCTT
>anonymous
AAATATCCCACCAATACTGTAATTATTACTAAAATTAATAATCCCATGTACTCTGCGTTGATACCACTGCTTT
>anonymous
AAATATCTTACACTGCAAAACTTCTAAAATAAAACTGAGTGTCCCCATGTACTCTGCGTTGATACCCACTGCTT
>anonymous
AAATATGAGTGTCGATAATTCGTTGCTGCGCAACACTCCCCCATGTACTCTGCGTTGATACCACTGCTTT
>anonymous
AAATATGCGAAAATAAAACTATTTAGTCCTATAAAAAAACCGATCCCATGTACTCTGCGTTGATACCCACTGCTT
>anonymous
AAATATGCTCTCCGATTTTTCAATCGTTCGCAGCGCTCGTATGCCGTCTTCTGCTTGAAAAA
>anonymous
AAATATTAAAAAATGCAGCTGAAAAAAAAAAAAAAAAAAAAAAAAGTACTCTGCGTTGATACCACTGCTTT
>anonymous
AAATATTAAAAACACCGTCAAAAAAAAAAAAAAAAAAAAAAAGAAAAAAGTACTCTGCGTTGATACCCACTGCTT
>anonymous
AAATATTAAAAAGTTGTTTTAAAAAAAAAAAAAAAAAAAAAAAAAAAAAGTACTCTGCGTTGATACCACTGCTTT
>anonymous
AAATATTAAACACGTTTGCTTTCTTACAAAAAAAAGGAAAAACCCCCATGTACTCTGCGTTGATACCCACTGCTT
>anonymous
AAATATTAAATATTTAGATCGGAAGAGCTCGTATGCCGTCTTCTGCTTGAAAAA
>anonymous
AAATATTAATTTGGACTGTTGCAAAAAACGTATAATAACCGATTCCCATGTACTCTGCGTTGATACCACTGCTTT
>anonymous
AAATATTATTAAATAAAAAAAAAAAAAAAAAAAAAAAAAAAAAAAAGTACTCTGCGTTGATACCACTGCTTT
>anonymous
AAATATTCAAAACTATTATAAGAAAATTCGAAAACCATTAATCCCCCATGTACTCTGCGTTGATACCACTGCTTT
>anonymous
AAATATTCATAAATTTATGTTTTTAAAAAAATTAAAAGTACTCTGCGTTGATACCACTGCTTACTCTGCGTCGAT
>anonymous
AAATATTCATACCCATGTACTCTGCGTTGATACCACTGCTTACTCTGCGTTGATACCACTGCTTACTCTGCGTTG
>anonymous
AAATATTCCACTACACATCCGACGTGTAGATCCAAGATAATATCCCCATGTACTCTGCGTTGATACCCACTGCTT
>anonymous
AAATATTCCTTATATTGTAAGATAAGAATTGCTGTTCTCGTATGCCGTCTTCTGCTTGAAAAA
>anonymous
AAATATTCTCATGACATGATTCGGAAGACGTCTACCATTCACATTGACGAAACTCTTAAGAATCAGGAGGCTCTA
>anonymous
AAATATTCTGATCAACCTTGATCAAAACTTTTTACAACTAATTGACCATGTACTCTGCGTTGATACCACTGCTTT
>anonymous
AAATATTCTGCGTTGATACCACTGCTTACTCTGCGTGGATACCACTGCT
>anonymous
AAATATTTGTAATTGTTTTGTATAAATTAGAAATTGCGCACGCACCCATGTACTCTGCGTTGATACCCACTGCTT
>anonymous
AAATATTTTATAGATTGAATACGGGCTTACCAGGAATTAATCTCCCCATGTACTCTGCGTTGATACCCACTGCTT
>anonymous
AAATATTTTGCAAAAAACCAAAAAAAAAAAAAAAAAAAAAAAGTACTCTGCGTTGATACCCACTGCTT
>anonymous
AAATCAAAAAAAAAAAAAAAAAAAAAAAAAAAGTACTCTGCGTTGATACCACTGCTTT
>anonymous
AAATCAAAAAAAAAAAAAAGAAAAAAAAAAAAGTACTCTGCGTTGATACCACTGCTTT
>anonymous
AAATCAAAAGTCCAAAAAAAAAAAAAAAAAAAAAAAAAAAAAAGTACTCTGCGTTGATACCACTGCTTT
>anonymous
AAATCAAACAGTCAGCGTCGTCAGCAAATGCCAAGTTTATACTCCCCATGTACTCTGCGTTGATACCCACTGCTT
>anonymous
AAATCAAATGCAAACAACACAAATACAAAACACGAGTGCACGTCCCCATGTACTCTGCGTTGATACCACTGCTTT
>anonymous
AAATCAACAAATGATTTTGTTTACATCGATATTGCATTAATCCCCCATGTACTCTGCGTTGATACCCACTGCTT
>anonymous
AAATCAAGAATAAATAAGGAAATTCAATCGCTTAATAAAAAAAAAAAAAGTACTCTGCGTTGATACCACTGCTTT
>anonymous
AAATCAAGGAGGCCTACGTTCACACCGACGACGAGAATGGGTTAGTTTTCTACTCTGCGTTGATACCCACTGCTT
>anonymous
AAATCAATTAAATTGTTTGCTGAAATCAGCTGATCGACCCCCATGTACTCTGCGTTGATACCACTGCTTT
>anonymous
AAATCACCCATGTACTCTGCGTTGATACCACTGCTTACTCTGC
>anonymous
AAATCACCTGAATAGGTCGAAAATGCCGGGAAAACTTGTTTGTCCCCATGTACTCTGCGTTGATACCACTGCTTT
>anonymous
AAATCACCTGAATAGGTCGAAAATGCCGGGAAAACTTGTTTGTCCCCATGTACTCTGCGTTGATACCCACTGCTT
>anonymous
AAATCACTTTGCAATTTGGGACGCGCGCACTGCTTGCTTCTTCCCCCATGTACTCTGCGTTGATACCACTGCTTT
>anonymous
AAATCAGAGAAAATCATAAGCTTACGATAACTAGAGTAAAGTTATACATGTACTCTGCGTTGATACCCACTGCTT
>anonymous
AAATCAGTCCCAAATTGGCCGAGGGATTCTTGAATGCGCGCTGCCCCATGTACTCTGCGTTGATACCACTGCTTT
>anonymous
AAATCATCCTTATTGCTTAAGTAAACCAAATTGGATTCCCATGTACTCTGCGTTGATACCCACTGCTT
>anonymous
AAATCATTTCATTAGTCTAACATATGTAAAATAACATCATAGAGCCCATGTACTCTGCGTTGATACCACTGCTTT
>anonymous
AAATCCAAAAAAAAAAAAAAAAAAAAAAAAAAAAAAGTACTCTGCGTTGATACCCACTGCTT
>anonymous
AAATCCAAAAAAAAAAAAAAAAAAAAAAGTACTCTGCGTTGATACCACTGCTTT
>anonymous
AAATCCAAAAAAAAAAAAAAAAAAAAAGTACTCTGCGTTGATACCACTGCTTT
>anonymous
AAATCCAAAAAAAAAAAAAAAAAGAAAAAAAAAGTACTCTGCGTTGATACCACTGCTTT
>anonymous
AAATCCAAGCAAATGCTGCAAGCTAACAATTTCCAAAATCCCCCATGTACTCTGCGTTGATACCACTGCTTGGAT
>anonymous
AAATCCCAAAAAAAAAAAAAAAAAAAAAAAAAAAAAAGTACTCTGCGTTGATACCACTGCTTT
>anonymous
AAATCCCAAAAAAAAAAAAAAAAAAAAAAAAAAAAAAGTACTCTGCGTTGATACCCACTGCTT
>anonymous
AAATCCCAAAAAAAAAAAAAAAAAAAAAAAGTACTCTGCGTTGATACCACTGCTTT
>anonymous
AAATCCGAAAAAAAAAAAAAAAAAAAAGTACTCTGCGTTGATACCACTGCTTT
>anonymous
AAATCCGAAAAGCGGGGGAAATAATACAATTAACACGAGACACCCCCATGTACTCTGCGTTGATACCACTGCTTT
>anonymous
AAATCCGCGTGTGTTCACGTTTCGGGAAACGAAAAGAAAAAAAGCCCATATACTCTGCGTTGATACCCACTGCTT
>anonymous
AAATCCGCGTGTGTTCACGTTTCGGGAAACGAAAAGAAAGACCCCATGTACTCTGCGTTGATACCCACTGCTT
>anonymous
AAATCCGGTCGCCGCCGCGTTGAGGTTACTTACAGCTGAGAGGCCCCATGTACTCTGCGTTGATACCCACTGCTT
>anonymous
AAATCCTGGAGCAACGATCTACCGGCTGCACAACTCCCGACTCACCCATGTACTCTGCGTTGATACCACTGCTTT
>anonymous
AAATCCTGGAGCAACGATCTACCGGCTGCACAACTCCCGACTGCCCCATATACTCTGCGTTGATACCCACTGCTT
>anonymous
AAATCCTTGATCACGACCACGGAGCAGCCGCACACCTTGCGGGGCCCATGTACTCTGCGTTGATACCACTGCTTT
>anonymous
AAATCCTTGTTAGTTTCTTTTCCTCCCCCCCATGTACTCTGCGTTGATACCACTGCTTT
>anonymous
AAATCGAAAAAAAAAAAAAAAAAAAAAAAAGTACTCTGCGTTGATACCCACTGCTT
>anonymous
AAATCGAACCTACTGTGCAAAATTCAGATTGTCATTCGCAGCCCCCCATGTACTCTGCGTTGATACCCACTGCTT
>anonymous
AAATCGAATGGCAGCACATGCACAAACAGGGCTGCCCACGCTCCCCCATGTACTCTGCGTTGATACCCACTGCTT
>anonymous
AAATCGACCGCCGCCACCCACAAATGCGAACGAAATTGTGTGTCCCCATGTACTCTGCGTTGATACCCACTGCTT
>anonymous
AAATCGAGAAAAATAAATATTTATTTTTTATTTAATAAACACTGCCCATGTACTCTGCGTTGATACCACTGCTTT
>anonymous
AAATCGAGAAAAATAAATATTTATTTTTTATTTAATAAACACTGCCCATGTACTCTGCGTTGATACCCACTGCTT
>anonymous
AAATCGAGATACGATGTCAGCGCAAAGGCAAACGCCTGAAAAACCCCATGTACTCTGCGTTGATACCCACTGCTT
>anonymous
AAATCGAGATACGATGTCAGCGCAAAGGCAAACGCCTGAAAAAGCCCCTGTACTCTGCGTTGATACCACTGCTTT
>anonymous
AAATCGAGATACGATGTCAGCGCAAAGGCAAACGCCTGAAAAGCCCCATGTACTCTGCGTTGATACCACTGCTTT
>anonymous
AAATCGAGTCTAATTCCCCATGTACTCTGCGTTGATACCACTGCTTAGATCGGAAGAGCTCGTATGCCGTCTTCT
>anonymous
AAATCGATTCGTACTTCGTCCGCAATATGACCGTGTCCCCATGTACTCTGCGTTGATACCACTGCTTT
>anonymous
AAATCGATTTACATAATTATTAAAAAATAATATAAATATTAAATCCCATGTACTCTGCGTTGATACCCACTGCTT
>anonymous
AAATCGCAAAACTACAAGCAGAGCAGCCGATTTTTTTGGCGATCCCCATGTACTCTGCGTTGATACCACTGCTTT
>anonymous
AAATCGCAAACAAATGCCGGATGACTTGACGCTGAAATGGCTTCCCCATGTACTCTGCGTTGATACCCACTGCTT
>anonymous
AAATCGCAGAAGTCTTGTTTTCACTTTTTTTTGGGCTGGAGAATCCCATGTACTCTGCGTTGATACCACTGCTTT
>anonymous
AAATCGCCGCACGTGGAGCAACAATAATGGTATGACCGTTTACCCCCATGTACTCTGCGTTGATACCCACTGCTT
>anonymous
AAATCGGAAGGTTCGCATTCATTTTGACGTCGAATCGGAAACCCCCATGTACTCTGCGTTGATACCCACTGCTT
>anonymous
AAATCGGATCGGTTTAATGTCGGCAGATAGGCAAAATGTGAATCCCCATGTACTCTGCGTTGATACCACTGCTTT
>anonymous
AAATCGGATCGGTTTAATGTCGGCAGATAGGCAAAATGTGAATCCCCATGTACTCTGCGTTGATACCCACTGCTT
>anonymous
AAATCGGCACATTCAGCCGATCCCTGTCATCTTCCAGCCAATGTCCCATGTACTCTGCGTTGATACCACTGCTTT
>anonymous
AAATCGGCCCATAAAGCATCCGACCGCGATTTTTCAGCCCATGTACTCTGCGTTGATACCACTGCTTT
>anonymous
AAATCGGCGACTTTTGGGTTTTTTTTCGCAGACGGTGCGGTGTGCCCATGTACTCTGCGTTGATACCCACTGCTT
>anonymous
AAATCGTAATTAAACATAAAATTATTTATTAAATAAAAATTTATCCCATGTACTCTGCGTTGATACCCACTGCTT
>anonymous
AAATCTATAACATAAGAGATTCATTAGTCAATGGCGAGACTAAAATTATACTTCTCCGCACTGAAATTGGCAAAT
>anonymous
AAATCTATACCTAAGTAAGGGATAGCTGATAATAAATTAGTAATCCCATGTACTCTGCGTTGATACCCACTGCTT
>anonymous
AAATCTCCGCCTTTCCTTTATTTATTACAATTACCGAAAAGTGTCCCATGTACTCTGCGTTGATACCACTGCTTT
>anonymous
AAATCTCTCCTGTTGCCAATTCTTTCGCTACGTAGGTCCAAGAACACATTTACTCTGCGTTGATACCACTTGCTT
>anonymous
AAATCTGGAGCCGTGCTCTGCGCAACGTTGCCGACGAAAGAAGACCCATGTACTCTGCGTTGATACCACTGCTTT
>anonymous
AAATCTGTTTTATCAGCTTTTAGTGTTGGATAAGTTGCTATATCCCCATGTACTCTGCGTTGATACCCACTGCTT
>anonymous
AAATCTTAAAAAAAAAAAAAAAAAAAAAAAAAAAAGTACTCTGCGTTGATACCCACTGCTT
>anonymous
AAATCTTACGGCTCGAAATTGCGTAAACCCTGAAATGTGCTGTCCCCATGTACTCTGCGTTGATACCACTGCTTT
>anonymous
AAATCTTAGTTTTTCTTAAACGGGAAAAAAAAAAAAAAAAAAGTACTCTGCGTTGATACCACTGCTTT
>anonymous
AAATCTTCGCTAAACGGCAATCCCAAAAACTCGATTCCAGTGTCCCCATGTACTCTGCGTTGATACCACTGCTTT
>anonymous
AAATCTTCGCTAAACGGCAATCCCAAAAACTCGATTCCAGTGTCCCCATGTACTCTGCGTTGATACCCACTGCTT
>anonymous
AAATCTTGAACAGTTCCGTCCACCAGCGATAGTATTTACCTATCCCCATGTACTCTGCGTTGATACCCACTGCTT
>anonymous
AAATCTTTCGTCTCAAGTCGGCGTGTCCCAAGATTATATAGATCCCCATGTACTCTGCGTTGATACCACTGCTTT
>anonymous
AAATGAAAAAATACAAGTATTTAATCACATATAAGAACTCCACCCCCATGTACTCTGCGTTGATACCACTGCTTT
>anonymous
AAATGAAAAACGTGTACAATTTCTGCCGAGCGGGCGCAAGAAGCCCCATGTACTCTGCGTTGATACCACTGCTTT
>anonymous
AAATGAAAAGGGTGATTTGAGTGTGTAGACATCCCATGTACTCTGCGTTGATACCACTGCTTACTCTGCGTCGAT
>anonymous
AAATGAAACAGCTTAGATTAAGAACTAGCTTGATTTTAGAATGACCCATGTACTCTGCGTTGATACCCACTGCTT
>anonymous
AAATGAAACGTACTTTTATAAGAACAAAAAAAAAAAAAGTACTCTGCGTTGATACCACTGCTTT
>anonymous
AAATGAAACTATTTGACATTGCAATCGCTTGAAATGGTTTTTATCCCATGTACTCTGCGTTGATACCACTGCTTT
>anonymous
AAATGAAAGAACCCTGCTATCGAATCAAACCCACGTTTTGTTTCCCCATGTACTCTGCGTTGATACCACTGCTTT
>anonymous
AAATGAAATGTTAACGTTAAAAGAAAACAAAATAATATCCCATGTACTCTGCGTTGATACCACTGCTTACTCTGC
>anonymous
AAATGAACTGGAAATTTGCGTTTCTTTCCACAATAGAACCTATTGGTTAGATCGGAAGAGCTCGTATGCCGTCTT
>anonymous
AAATGAATCGAGAAAATCCCAGTACTCGCGCCACTCTAACTGCTCCCATGTACTCTGCGTTGATACCCACTGCTT
>anonymous
AAATGACACAGCAATTGGGCGGCAGTGTGACCGAATGCTGAATCCCCATGTACTCTGCGTTGATACCCACTGCTT
>anonymous
AAATGAGATTGTAAATGACTAAACACTTATTTCTTTTTGTTGTCCCCATGTACTCTGCGTTGATACCCACTGCTT
>anonymous
AAATGAGCGGATTCGCGTTGCGAAGGCGAGCTAGCGTTCCCATGTACTCTGCGTTGATACCACTGCTTT
>anonymous
AAATGATATTTGTCCTCAAGGTAATACGTATCCTATAAAAGCTGCCCATGTACTCTGCGTTGATACCCACTGCTT
>anonymous
AAATGATCGTCCAACTCAGCCATATCTACTTGCAAAGTCCAGTCCCCATGTACTCTGCGTTGATACCACTGCTTT
>anonymous
AAATGATCGTCCAACTCAGCCATATGTTTTGTTTCCGGTCAATCCCCATGTACTCTGCGTTGATACCCACTGCTT
>anonymous
AAATGATGATTTTTTGAGAAGTGATTATTTAAATGTCGTAGTAACCCATGTACTCTGCGTTGATACCACTGCTTT
>anonymous
AAATGATTAAAATCGTACGCAGGGTTAAAACATAATTGAATTTCCCCATGTACTCTGCGTTGATACCCACTGCTT
>anonymous
AAATGCAAAAAAAAAAAAAAAAAAAAAAAAAAGTACTCTGCGTTGATACCCACTGCTT
>anonymous
AAATGCAAAAAAGTAAAAAAAAAAAAAAAAAAAAAAAAAAAGTACTCTGCGTTGATACCACTTGCTTT
>anonymous
AAATGCAAATCAATTTTTATTTTCGGCAACACTCGAAGAACTCCCCATGTACTCTGCGTTGATACCACTGCTTT
>anonymous
AAATGCAAGTACGCAAAACTCACGGGTTTTCACCGACACACGACCCCATGTACTCTGCGTTGATACCACTGCTTT
>anonymous
AAATGCACATGATGTAACGTTAAGGTGACCAACTCATGTTGTTCCCCAGGTACTCTGCGTTGATACCACTGCTTT
>anonymous
AAATGCAGCATGGCTCATATGTATACGTACCACGCCCACTGCTTCCCATGTACTCTGCGTTGATACCACTGCTTT
>anonymous
AAATGCAGCATGGCTCATATGTATACGTACCACGCCCACTGCTTCCCATGTACTCTGCGTTGATACCCACTGCTT
>anonymous
AAATGCATATGCTTGAAAAAAAAAAAAAAAAAAAAAAAAAGTACTCTGCGTTGATACCCACTGCTT
>anonymous
AAATGCATTAATTTTGAATCAAAAAAAAGAAAAAAAAAAAAAAAAAAAAGTACTCTGCGTTGATACCCACTGCTT
>anonymous
AAATGCCCTCGATCGCATACCCAATGATGTTTTTCGAATCTGATTCTTAAGAGTTTCGTCAATGTGAATGGTAGA
>anonymous
AAATGCCCTTCGCAATAAAATAAAAAAAAAAAAAAAAAAAAAAAAAAAAGTACTCTGCGTTGATACCACTGCTTT
>anonymous
AAATGCCGGATGACTTGACGCTGAAATGACTTGCGGATAAAGTCCCCATGTACTCTGCGTTGATACCACTGCTTT
>anonymous
AAATGCCGGATGACTTGACGCTGAAATGACTTGCGGATAAAGTCCCCATGTACTCTGCGTTGATACCCACTGCTT
>anonymous
AAATGCCGGCCCAAAAGAATTTAAAAAAAAAAAAAAAAAAAAAAAAAAAGTACTCTGCGTTGATACCACTGCTTT
>anonymous
AAATGCGAAAGTTTGTCGAATGGCTTCAGTCAAGATCGGAAGAGCTCGTATGCCGTCTTCTGCTTGAAAAA
>anonymous
AAATGCGAAGAGGACACATTTAGTCCAGCTTCTTGAAGCCAATGCCCATGTACTCTGCGTTGATACCACTGCTTT
>anonymous
AAATGCGGCGACGTCCAAATGGCAACGCGGTCAAAACAACTCTCCCCATGTACTCTGCGTTGATACCACTGCTTT
>anonymous
AAATGCGTAAGATAAAAGAGTGGGAAACAGCATCCGGACAGAGCCCCATGTACTCTGCGTTGATACCCACTGCTT
>anonymous
AAATGCTCCCGGTACGTGCGGCGTCGATTTTGCTTGCTGCCTGTCCCATGTACTCTGCGTTGATACCACTGCTTT
>anonymous
AAATGGAAAAACCAAAAAAAAAAAAAAAAAAAAAGTACTCTGCGTTGATACCCACTGCTT
>anonymous
AAATGGAGCAAAAGGATTGAAAAAAAAAAAAAAAAAAAAAAAAAAGTACTCTGCGTTGATACCCACTGCTT
>anonymous
AAATGGCAACAACTTCTGCCCAACCACAAAAACTTAACAGTGCCCCCATGTACTCTGCGTTGATACCCACTGCTT
>anonymous
AAATGGCCGCAGTATTTTGACTGTGCAAAGGTAGCATAATCATTAGTCTTTAGATCGGAAGAGCTCGTATGCCGT
>anonymous
AAATGGGCAACACGTGGTGCGGCTTTCGGCTGGCATTAAACTGTCCCATGTACTCTGCGTTGATACCACTGCTTT
>anonymous
AAATGGTTCCACCTGACTCTCATGGTCTGCGATTTTGATTTTTCCCCATGTACTCTGCGTTGATACCCACTGCTT
>anonymous
AAATGTAAAAAAAAAAAAAAAAAAAAAAAAAGTACTCTGCGTTGATACCCACTGCTT
>anonymous
AAATGTAAAACCTTAGACTAAAAAAAACGTGTGATTGGTGTGTACCCATGTACTCTGCGTTGATACCACTGCTTT
>anonymous
AAATGTAAATGCAATCTTTACGCGCCGAGGACCGAGAGTTGAATCCCATGTACTCTGCGTTGATACCCACTGCTT
>anonymous
AAATGTAAATTTATTTGCATAGGTGTAATTGATTTGAATTAAATCCCATGTACTCTGCGTTGATACCCACTGCTT
>anonymous
AAATGTAATAGAAAAAATAATAAATAATAATAATCATCTAATAGCCCATGTACTCTGCGTTGATACCACTGCTTT
>anonymous
AAATGTACCCTATCAGCTAAAAGGAAACTTAAGACTCGTAGGCGCCCATGTACTCTGCGTTGATACCACTGCTTT
>anonymous
AAATGTACCTGGTCTTCCTCGGTTGTTGAGTGGCACTAAACGCCTCCATGTACTCTGCGTTGATACCACTGCTTT
>anonymous
AAATGTACTCTGCGTTGATACCACTGCTTACTCTGCGTTGATACCACTGCT
>anonymous
AAATGTCCGAGAAATCCGTAATAATTTACAATTTTTCTCCTGCCCCCATGTACTCTGCGTTGATACCCACTGCTT
>anonymous
AAATGTCCTCTGCGTTGATACCACTGCTTACTCTGCGTTGATACCACTGCT
>anonymous
AAATGTCGATGTTCATGTGTCCTGCAGTTCACACGATGACGCACCCATGTACTCTGCGTTGATACCCACTGCTT
>anonymous
AAATGTCTTAAGATATAAGTTTCTTCTAAACTGATCGAAAATATCCCCATG
>anonymous
AAATGTCTTGTTCTTGTAAAAATATATGGAAATAATCCTATGAACCCATGTACTCTGCGTTGATACCCACTGCTT
>anonymous
AAATGTGGAAAAAACCTTTGCGTAATGTACGAACAGCTGTTTTTCCCATGTACTCTGCGTTGATACCACTGCTTT
>anonymous
AAATGTGTAAAAAAAAAAAAAAAAAAAAAAAAAAAAAAAGTACTCTGCGTTGATACCCACTGCTT
>anonymous
AAATGTGTCCGATAGTGTGAAAGGTGTACCGGGAGCTTTATCCCCCCATGTACTCTGCGTTGATACCACTGCTTT
>anonymous
AAATGTGTGGTCGTTACTCGATGGGGGTGTCACAAACTAAAATAAACATGTACTCTGCGTTGATACCACTGCTTT
>anonymous
AAATGTTAAAATGAATGGCGATTGTTGGCGATATTAGGAGGCTTCCCATGTACTCTGCGTTGATACCCACTGCTT
>anonymous
AAATGTTCTGTTCCGTATCAATGCTTGGATCGACCCACTCCATGGCCATGTACTCTGCGTTGATACCACTGCTTT
>anonymous
AAATGTTGTCGATAAACAGCAACACATCCTGTCCTTCTTGATCACCCATGTACTCTGCGTTGATACCCACTGCTT
>anonymous
AAATGTTGTCGATAAACAGCAACACATCCTGTCCTTCTTGATCACGGAAGTACTCTGCGTTGATACCACTGCTTT
>anonymous
AAATGTTGTCGATAAACAGCAACACATCCTGTCCTTCTTGATCACGGAAGTACTCTGCGTTGATACCCACTGCTT
>anonymous
AAATGTTTCAAAAAAAAAAAAAAAAAAAAAAAAAAGTACTCTGCGTTGATACCACTGCTTT
>anonymous
AAATGTTTTTTTTTCCAAAAAAAAAAAAAAAAAAAAAAAAAAGTACTCTGCGTTGATACCACTGCTTT
>anonymous
AAATTAAAAAAAAAAAAAAAAAAAAAAAAAAAAAAAAAAAAAGTACTCTGCGTTGATACCCACTGCTT
>anonymous
AAATTAAAAAAAAAAAAAAAAAAAAAAAAAAAAAAAGTACTCTGCGTTGATACCACTGCTTT
>anonymous
AAATTAAAAAAAAAAAAAAAAAAAAAAAAAAAAAAGTACTCTGCGTTGATACCCACTGCTT
>anonymous
AAATTAAAAAAAAAAAAAAAAAAAAAAAAAAAAGTACTCTGCGTTGATACCACTGCTTT
>anonymous
AAATTAAAAAAAAAAAAAAAAAAAAAAAAAAAGTACTCTGCGTTGATACCACTGCTTT
>anonymous
AAATTAAAAAAAAAAAAAAAAAAAAAAAAAAGTACTCTGCGTTGATACCCACTGCTT
>anonymous
AAATTAAAAAAACCGAAAAAAAAAAAAAAAAAAAAAAAAAAGTACTCTGCGTTGATACCACTGCTTT
>anonymous
AAATTAAAAAAACTAAACCACCAAAAAAAAAAAAAAAAAAAAAAAAAAAGTACTCTGCGTTGATACCACTGCTTT
>anonymous
AAATTAAAAATAGCTGAGGGGTCGAATACAGAAAATAAATTTGCCCATGTACTCTGCGTTGATACCACTGCTTT
>anonymous
AAATTAAAAATAGCTGAGGGGTCGAATACAGAAAATAAATTTGCCCATGTACTCTGCGTTGATACCCACTGCTT
>anonymous
AAATTAAAATATCATGGCTTAAGATCTAACCACCGGGTGAAGTGCCCATGTACTCTGCGTTGATACCCACTGCTT
>anonymous
AAATTAAAATGTAGAGTCCAACAGAAGCGGTGACCGCTATCGATCCCATGTACTCTGCGTTGATACCACTGCTTT
>anonymous
AAATTAAACAATTGAAAGCAAAAAAAAAAAAAAAAAAAAAAAGTACTCTGCGTTGATACCCACTGCTT
>anonymous
AAATTAAAGACGCGTCCAGACGCGACGAAATGAGAAGCTGAAATCCCATGTACTCTGCGTTGATACCACTGCTTT
>anonymous
AAATTAAAGATTCCACGCCGAATCTTTGTTTATTTTGCCAACCTAATAGTTATAAAAAAATTCGCCGAGTTTCAG
>anonymous
AAATTAAAGATTCCACGCCGAATCTTTGTTTATTTTGCCAACCTAATAGTTATAAAAAATTCGCCGAGTTTCAGT
>anonymous
AAATTAAAGCCAAAAAAAAAAAAAAAAAAAAAAAAAAAAAAGTACTCTGCGTTGATACCCACTGCTT
>anonymous
AAATTAAAGGAGGCTCTACAAGCAATTATGAAGGCTCTTGATTCCTCTGATGAGTTGATGACGAAAATTAAAGAC
>anonymous
AAATTAAAGGAGGCTCTACAAGCAATTATGAAGGCTCTTGATTCCTCTGATGAGTTGATGACGAAAATTAAAGAT
>anonymous
AAATTAAAGTACTCTGCGTTGATACCACTGCTTT
>anonymous
AAATTAAATAAAAAAAGCGAATAAAACTATTAAAAAACAAACAAAAAAAGTACTCTGCGTTGATACCACTGCTTT
>anonymous
AAATTAAGCCGGTTTCTGTCAAAATGTCACATCTGACTGTGGCCCTGAAGTACTCTGCGTTGATACCACTGCTTT
>anonymous
AAATTAATAAATAAAAACTAACCCCACGTACTCTGCGTTGATACCACTGCTTACTCTGCGTTGATACCACTGCTT
>anonymous
AAATTAATAATTTATGGTTGACTTCCCGACTTTATTACAATTCCCCCATGTACTCTGCGTTGATACCACTGCTTT
>anonymous
AAATTAATGACTCCTCTGTCTGGCCTCAAACCCAAACAAAATTCCCCATGTACTCTGCGTTGATACCCACTGCTT
>anonymous
AAATTAATGTTAATACAAATTAAAACTCATCGATAGCACTAGTCCCCATGTACTCTGCGTTGATACCACTGCTTT
>anonymous
AAATTAATTTTTTGTTGACGAACTACTCGCACATGTGCTGCACCCCCATGTACTCTGCGTTGATACCCACTGCTT
>anonymous
AAATTACCGGGCAAGCGGTAGCTAGAGATGAGCACTTACCAGTCCCCATGTACTCTGCGTTGATACCACTGCTTT
>anonymous
AAATTACGATTTACACAACAGCTTTGTATATCGATATCTCTTCCCCATGTACTCTGCGTTGATACCACTGCTTT
>anonymous
AAATTACTGTTACTAATATAGATCAGAATATTACTTGATTAATACCCATGTACTCTGCGTTGATACCACTGCTTT
>anonymous
AAATTAGGAAAAATCTAAAAAAAAAAAAAAAAAAAAAAAAAAAAAAAAGTACTCTGCGTTGATACCCACTGCTT
>anonymous
AAATTAGTGCATTCGCTTTGGAGAGCGCGGGCTTTTATACGATCCCCATGTACTCTGCGTTGATACCACTGCTTT
>anonymous
AAATTATAAATATAATACAAAAAAAAAAAAAAAAGAAAGAAAAAAAAAGTACTCTGCGTTGATACCACTGCTTT
>anonymous
AAATTATACTTCTCCGCACTGAAATTGGCAAATTAAAGGAGGCTCTACAAGCAATTATGAAGGCTCTTGATTCCT
>anonymous
AAATTATACTTCTCCGCACTGAAATTGGCAAATTAAAGGAGGCTCTACAAGCAATTATGAAGGCTCTTGATTCTT
>anonymous
AAATTATAGTAATTTTTGCGCAGCCGGTTTGGTTTTGAAGTGTCCCCATGTACTCTGCGTTGATACCACTGCTTT
>anonymous
AAATTATATTTATTTTGCGCCTGGTTTTTGCTTTTCCAACGAGCCCCATGTACTCTGCGTTGATACCCACTGCTT
>anonymous
AAATTATCCCATGTACTCTGCGATGATACCACTGCTTACTCTGCGTTGATACCACTGCTTT
>anonymous
AAATTATCCCATGTACTCTGCGTTGATACCACTGCTTACTCTGCGTTGATACCACTGCT
>anonymous
AAATTATGATATTTTAGTCGAAAAGGAAAAAAAAAAAAAAAAAAAAAAAGTACTCTGCGTTGATACCACTGCTTT
>anonymous
AAATTATGTTTCCAAAAAAAAAAAAAAAAAAAAAAAAAAAGTACTCTGCGTTGATACCACTGCTTT
>anonymous
AAATTATTACCGAAAAAAAAAAAAAAAAAAAAAAAAAAAAAAGTACTCTGCGTTGATACCCACTGCTT
>anonymous
AAATTATTAGATAAGCCGAACCAAAAAAAAAATAAAAAAATAAAAAAAAGTACTCTGCGTTGATACCACTGCTTT
>anonymous
AAATTCAAAAAAAAAAAAAAAAAAAAAAAAAAAAAGTACTCTGCGTTGATACCCACTGCTT
>anonymous
AAATTCAAATTTTGCAAAAAAAAAAAAAAAAAAAAAAAAGTACTCTGCGTTGATACCACTGCTTT
>anonymous
AAATTCAACAATTTGCTCCGTTTTTGACAATTTATGTAATGCTCCCCATGTACTCTGCGTTGATACCACTGCTTT
>anonymous
AAATTCACCGACGACCAACAGGCGATAGAAGATGGCTAGAACTCCCCATGTACTCTGCGTTGATACCACTGCTTT
>anonymous
AAATTCACTTATACTCAGCAATTCTGTTAAAACAACTGGTATCCCCCATGTACTCTGCGTTGATACCCACTGCTT
>anonymous
AAATTCAGTGAGCATGGCCCAACTAATTTCATCCATGTGTACTTAAAAGTACTCTGCGTTGATACCACTGCTTT
>anonymous
AAATTCATTAAAGCAAAAAAAAAAAAAAAAAAAAAAAAAAAAGTACTCTGCGTTGATACCCACTGCTT
>anonymous
AAATTCCAAGGGATATTATGACTAATACTAATAATAATCGAACTCCCATGTACTCTGCGTTGATACCCACTGCTT
>anonymous
AAATTCCACAATAATTACTGAAAAAAAAAAAAAAAAAAAAAAAAAAAAAGTACTCTGCGTTGATACCACTGCTTT
>anonymous
AAATTCCACACATGTTCGATGCCCATGTACTCTGCGTTGATACCACTGCTTAGATCGGAAGAGCTCGTATGCCGT
>anonymous
AAATTCGAAAAAAGCCCCATGTACTCTGCGTTGATACCACTGCTTCCCATG
>anonymous
AAATTCGAGTTGCTCAAAAAAAAAAAAAAAGAAAAAAAAAAAAAGTACTCTGCGTTGATACCACTGCTTT
>anonymous
AAATTCGCCTGCTGCGATTTTTTTCAACTGCCAGATGTGGTGTCCCCATGTACTCTGCGTTGATACCACTGCTTT
>anonymous
AAATTCGGTTTTACCAGACCCGGTTTGGTTGATATGGTCTTCTGAGCTGCTACTCTGCGTTGATACCACTGCTTT
>anonymous
AAATTCGTGTTCGAGTTCAAAGCAGCGGCGCGATTCCCCATGTACTCTGCGTTGATACCACTGCTTT
>anonymous
AAATTCTATAAAAATTTTAAATGAAACAGTTAATATTTCGTCCACCCATGTACTCTGCGTTGATACCACTGCTTT
>anonymous
AAATTCTCCACAATTCGAAGCAGCAGCTCTCTTAAGAATCGATCCCCATGTACTCTGCGTTGATACCACTGCTTT
>anonymous
AAATTCTCTGAAAAACTTAAAAAAAAAAAAAAAAAAAAAAAAAAAAAAGTACTCTGCGTTGATACCACTGCTTT
>anonymous
AAATTCTGACCGCCCAGTTTACGTCAATTTAACACAATAATATCCCCATGTACTCTGCGTTGATACCCACTGCTT
>anonymous
AAATTCTGGATGGACTCCTCGCGGAAACGGGGAAAAGAAAAAGCCCCATGTACTCTGCGTTGATACCACTGCTTT
>anonymous
AAATTCTGGATGGACTCCTCGCGGAAACGGGGAAAAGAAAAAGCCCCATGTACTCTGCGTTGATACCCACTGCTT
>anonymous
AAATTCTGGATGGACTCCTCGCGGAAACGGGGAAAAGAAAAGACCCCATGTACTCTGCGTTGATACCACTGCTTT
>anonymous
AAATTCTGGATGGACTCCTCGCGGAAACGGGGAAAAGAAAAGACCCCATGTACTCTGCGTTGATACCCACTGCTT
>anonymous
AAATTCTGGATGGACTCCTCGCGGAAACGGGGAAAAGAAAAGCCCCCATGTACTCTGCGTTGATACCACTGCTTT
>anonymous
AAATTCTTTCGTAATTTTTCACACAGCTATGGATCAGTGTGACCCCCATGTACTCTGCGTTGATACCCACTGCTT
>anonymous
AAATTGAAGCCTACTGTAAATGCCCATGTACTCTGCGTTGATACCACTGCTTAGATCGGAAGAGCTCGTATGCCG
>anonymous
AAATTGAAGCTAGCGCACGGCTTTCGAACGAACCCTTCACAACCCCCATGTACTCTGCGTTGATACCCACTGCTT
>anonymous
AAATTGACATTGTTTCTTATGTGTAAATGTGTCCGATAGTGTGAAAGGTGTACTCTGCGTTGATACCACTGCTTT
>anonymous
AAATTGATCGATTAACAACGGACGACAAACAGTGGCACACTGGTCCCATGTACTCTGCGTTGATACCCACTGCTT
>anonymous
AAATTGCAAAAAAAAAAAAAAAAAAAAAAAAGTACTCTGCGTTGATACCACTGCTTT
>anonymous
AAATTGCAGCCGCCTAATCCAAAATTGCTATCATGTTTCCATCCCCCATGTACTCTGCGTTGATACCCACTGCTT
>anonymous
AAATTGCCCAATACGACCACTCCGGAAACGGGGCGAAAAGAAGCCCCATGTACTCTGCGTTGATACCACTGCTTT
>anonymous
AAATTGGATTAAACAATTTATTTCTTTATCTTCGCTGGGCGAGTCCCATGTACTCTGCGTTGATACCCACTGCTT
>anonymous
AAATTGGCAAATTAAAGGAGGCTCTACAAGCAATTATGAAGGCTCTTGATTCCTCTGATGAGTTGATGACGAAAA
>anonymous
AAATTGGCGAATAACTTCTGTTCAGTGCGAATTTTTTTGCGACTCCCATATACTCTGCGTTGATACCACTGCTTT
>anonymous
AAATTGGCGAATACATCTGCATAAATTTTTCTCATACAACGTCCCCATGTACTCTGCGTTGATACCACTGCTTAC
>anonymous
AAATTGGTGGGTAAACAACAAATATTTGGACAAAAGCGTAGACCCCCATGTACTCTGCGTTGATACCACTGCTTT
>anonymous
AAATTGTATTAATTTGCTACCGCAGCCGAGGCAACAACAACAACCCCATGTACTCTGCGTTGATACCCACTGCTT
>anonymous
AAATTGTCCTGCTCCAAATTTTTTTCAGTTTCCATGTTTAAAGCCCCATGTACTCTGCGTTGATACCCACTGCTT
>anonymous
AAATTGTGTATATACAAAACCTAAAAAAAAAAAAAAAAAAAAAAAAAAAGTACTCTGCGTTGATACCACTGCTTT
>anonymous
AAATTGTGTTTATTTGGAAATGTATTTAGTTTAAGCCTCCCATGTACTCTGCGTTGATACCACTGCTTACTCTGC
>anonymous
AAATTTAAAAAAAAAAAAAAAAAAAAAAAAAAAAAAAAAAGTACTCTGCGTTGATACCACTGCTTT
>anonymous
AAATTTAAAAAAAAAACTAAAAAAAAAAAAAAAAAAAAAAAAAAGAAGTACTCTGCGTTGATACCACTGCTTT
>anonymous
AAATTTAAAATGCCACTACGAGCAAAAAAAAAAAAAAAAAAAAAAAAAAGTACTCTGCGTTGATACCACTGCTTT
>anonymous
AAATTTAAACTAATCCAGCTGTCGCAGCTGAGGAACAACCCATGTACTCTGCGTTGATACCACTGCTTT
>anonymous
AAATTTAAACTTTTTTATCGAAAAAAAAAAAAAAAAAAAAAAAAAAAAAGTACTCTGCGTTGATACCACTGCTTT
>anonymous
AAATTTAAATTAAACCAGCTGTCGCAGCTGAGGAACAACCCATGTACTCTGCGTTGATACCACTGCTTT
>anonymous
AAATTTAAATTAAGCCAGCTGTCGCAGCTGAGGAACAACCCATGTACTCTGCGTTGATACCACTGCTTT
>anonymous
AAATTTAAGCGTCCTTAACTGAAAAAAAAAAAAAAAAAAAAAAAAAAAAGTACTCTGCGTTGATACCACTGCTTT
>anonymous
AAATTTAATAAATAATTTAATTTATAAAATAAATTATAACATATCCCATGTACTCTGCGTTGATACCACTGCTTT
>anonymous
AAATTTAATTAATCTATATAATTAAAATAAAAAAAAAATATAAACCCATGTACTCTGCGTTGATACCACTGCTTT
>anonymous
AAATTTAGCCGCTTTAATGGGCTTTGAGTCACCAAATCACACTCCCCATGTACTCTGCGTTGATACCACTGCTTT
>anonymous
AAATTTATAGAACCAATTTTATTTATTAAATAAAAAATACCAATCCCATGTACTCTGCGTTGATACCCACTGCTT
>anonymous
AAATTTATATCACAAGTAATATAAATCATCTACTTTAGCGGTACCCATGTACTCTGCGTTGATACCACTGCTTT
>anonymous
AAATTTATATCACAAGTAATATAAATCATCTACTTTAGCGGTACCCCATGTACTCTGCGTTGATACCACTGCTTT
>anonymous
AAATTTATGTATGTTGGAAAAAAAAAAAAAAAAAAAAAAAAAAAAAAGTACTCTGCGTTGATACCACTGCTTT
>anonymous
AAATTTATGTATGTTGGAAAAAAAAAAAAAAAAAAAAAAAAAGTACTCTGCGTTGATACCACTGCTTT
>anonymous
AAATTTCACATCCATACCCAGAGTGGACTCGTGGCGTTTGCGCACCCATGTACTCTGCGTTGATACCACTGCTTT
>anonymous
AAATTTCACTTAGCTTCAAAATAGTCGAGTCGCCTTACAACATCCCCATGTACTCTGCGTTGATACCACTGCTTT
>anonymous
AAATTTCGACATATTGTTCGCTTTTGCGTTTGATAATGAAAACCCCCATGTACTCTGCGTTGATACCCACTGCTT
>anonymous
AAATTTCGAGCAATTCAATGACGCCGGCGCCCGTGGTGAATGTCCCCATGTACTCTGCGTTGATACCACTGCTTT
>anonymous
AAATTTCGAGCAATTCAATGACGCCGGCGCCCGTGGTGAATGTCCCCATGTACTCTGCGTTGATACCCACTGCTT
>anonymous
AAATTTCGATCTGTTAATAATATAGTAATAGCTCCTGCTAGTACCCCATGTACTCTGCGTTGATACCACTGCTTT
>anonymous
AAATTTCGTGTTAGGAAATTTAAAAAAAAAAAAAAAAAAAAAAAAAAGTACTCTGCGTTGATACCACTGCTTT
>anonymous
AAATTTCTGTTGATTTCATAAAAAAAAAAAAAAAAGAAAAAAAAAAAAGTACTCTGCGTTGATACCACTGCTTT
>anonymous
AAATTTGAACCTTTTGTTATTTAAACCAAAAAAAAAAAAAAAGAAAAAGTACTCTGCGTTGATACCACTGCTTT
>anonymous
AAATTTGAACGGCTACACCCAAAATTATATCTTAATCCAACATCCCCATGTACTCTGCGTTGATACCACTGCTTT
>anonymous
AAATTTGTAAACAAACAAATTAGAGTGATAGTAGTCGCACAACCCCCATGTACTCTGCGTTGATACCACTGCTTT
>anonymous
AAATTTGTATATAGCAGGGAAAATGTCGCTTCAAATCGAACCTCCCCATGTACTCTGCGTTGATACCACTGCTTT
>anonymous
AAATTTGTATATAGCAGGGAAAATGTCGCTTCAAATCGAACCTCCCCATGTACTCTGCGTTGATACCCACTGCTT
>anonymous
AAATTTTCAGTGGGCAGGTTAGACTTTATATATAATTCAAAAAGCCCATGTACTCTGCGTTGATACCACTGCTTT
>anonymous
AAATTTTCCCAAAAAAAAAAAAAAAAAAAAAAAAAAAAAAAAGTACTCTGCGTTGATACCCACTGCTT
>anonymous
AAATTTTCGCTTCTTTTTGCCGGCGTCTTCTTTTCGTCCACCCCATGTACTCTGCGTTGATACCACTGCTTACTC
>anonymous
AAATTTTCTGTCAACTCACAGAATGAACCAACCTTGCCAGATGTCCCATGTACTCTGCGTTGATACCCACTGCTT
>anonymous
AAATTTTGCATTTTCGCCACCAAAAAAAAAAAAAAAAAAAAAAAAAAAAGTACTCTGCGTTGATACCACTGCTTT
>anonymous
AAATTTTGGTTAAAAAACAAAAAAAAAAAAAAAAAAAAAAAAGAAAAAAGTACTCTGCGTTGATACCACTGCTTT
>anonymous
AAATTTTGGTTAAAAACATACATATTTATATTAATGGAACAGAAAGTATTTTTTAATTAAGTAAATACTGGTGCT
>anonymous
AAATTTTGTTAACGAAGCCACCAATCTGTAACTTTTCATTTGCCCCCATGTACTCTGCGTTGATACCACTGCTTT
>anonymous
AAATTTTGTTAACGAAGCCACCAATCTGTAACTTTTCATTTGCCCCCATGTACTCTGCGTTGATACCCACTGCTT
>anonymous
AAATTTTTCCCCAAAAAAAAAAAAAAAAAAAAAAAAGTACTCTGCGTTGATACCCACTGCTT
>anonymous
AAATTTTTCTAAAAAAAAAAAAAAAAAAAAAAAAAAAAAAGTACTCTGCGTTGATACCCACTGCTT
>anonymous
AAATTTTTTAAAAAAACAAAAAAAAAAAAAAAAAAAAAGAAAAAAAGTACTCTGCGTTGATACCCACTGCTT
>anonymous
AAATTTTTTACCTAAACCTCAACAAAAAAAAAAAAAAAAAAAAAAAAAAGTACTCTGCGTTGATACCCACTGCTT
>anonymous
AAATTTTTTAGTAAAAAAAAAAAAAAAAAAAAAAAAAAAAGTACTCTGCGTTGATACCACTGCTTT
>anonymous
AAATTTTTTCCCGAAAAAAAAAAAAAAAAAAAAAAAAAGTACTCTGCGTTGATACCACTGCTTT
>anonymous
AAATTTTTTGCTTTATCAATGCTCGAGTTCAATGGTTGCATTTTTTAGTTCTTATTAGATTAAAAAAGGAGTAA
>anonymous
AAATTTTTTGCTTTATCAATGCTCGAGTTCAATGGTTGCATTTTTTAGTTCTTATTAGATTAAAAAAGGAGTAAA
>anonymous
AAATTTTTTTCAAGACTCGACCACTGCTTACTCTGCGTTGATACCACTGCT
>anonymous
AAATTTTTTTCATTTCACATTTTTCCGTTTTTTTTTTTTAATTAACATGTTAGATCGGAAGAGCTCGTATGCCGT
>anonymous
AAATTTTTTTTGAAAAAAAAAAAAAAAAAAAAAAAAAAAAAAGTACTCTGCGTTGATACCCACTGCTT
>anonymous
AAATTTTTTTTTAAAGAAAAAAAAAAAAAAAAAAAAAAAAAAAGTACTCTGCGTTGATACCCACTGCTT
>anonymous
AAATTTTTTTTTCAAAAAAAAAAAAAAAAAAAAAAAAAAAAGTACTCTGCGTTGATACCACTGCTTT
>anonymous
AAATTTTTTTTTTTTTTATTTAAAAAAAAAAAAAAAAAAAAAAAAAAAAGTACTCTGCGTTGATACCACTGCTTT
>anonymous
AACAAAAAAAAAAAAAAAAAAAAAAAAAAAAAAGTACTCTGCGTTGATACCACTGCTTT
>anonymous
AACAAAAAAAAAAAAAAAAAAAAAAAAAAAAGTACTCTGCGTTGATACCACTGCTTT
>anonymous
AACAAAAAAAAAAAAAAAAAAAAAAAAAAAGTACTCTGCGTTGATACCACTGCTTT
>anonymous
AACAAAAAAAAAAAAAAAAAAAAAAAAAAGTACTCTGCGTTGATACCACTGCTTT
>anonymous
AACAAAAAAAAAAAAAAAAAAAAAAAAAGTACTCTGCGTTGATACCACTGCTTT
>anonymous
AACAAAAAAAAAAAAAAAAAAAAAAAAGTACTCTGCGTTGATACCCACTGCTT
>anonymous
AACAAAAAAAAAAAAAAAAAAAAAAGTACTCTGCGTTGATACCCACTGCTT
>anonymous
AACAAAAAAAAAAGAATTTTTACCCAAAAAAAAAAAAAAAAAAAAAGTACTCTGCGTTGATACCACTGCTTT
>anonymous
AACAAAAAAAAACGCGCTCAGCAGAAAGTTGCATGTGAACTGTCCCCATGTACTCTGCGTTGATACCCACTGCTT
>anonymous
AACAAAAAAAGGCAAAAAAAAAAAAAAAAAAAAAAAAAAAGTACTCTGCGTTGATACCACTGCTTT
>anonymous
AACAAAAAACACAAAGCCGTCTCGTTTGATTTTGCAGAATTGCCCCCATGTACTCTGCGTTGATACCACTGCTTT
>anonymous
AACAAAAAACCAAAAAAAAAAAAAAAAAAAAAAAAAAAGTACTCTGCGTTGATACCACTGCTTT
>anonymous
AACAAAAAACCAAGTGCCACAGTCGGCGGCGTTGCCAGACATTCCCCATGTACTCTGCGTTGATACCACTGCTTT
>anonymous
AACAAAAAACTTTTTCCAAAAAAAAAAAAAAAAAAAAAAAAAAAAAGTACTCTGCGTTGATACCACTGCTTT
>anonymous
AACAAAAAACTTTTTCCAAACACGAAAAAAAAAAAAAAAAAAAAAAAAAGTACTCTGCGTTGATACCCACTGCTT
>anonymous
AACAAAAACAAACAAAAAAAAAAAAAAAAAAAAAAAAAAAGTACTCTGCGTTGATACCACTGCTTT
>anonymous
AACAAAAACACACGTTTTTGCTGGAGGTGGAACAGCAGTCGATCCCCATGTACTCTGCGTTGATACCACTGCTTT
>anonymous
AACAAAAACCAAAGCGGACTATTATTGTTTTGCACCCGGCGTCTCCCATGTACTCTGCGTTGATACCCACTGCTT
>anonymous
AACAAAAACCCGAAAACTCTCTCTGCAAATCGCTGAGCGCGTACCCCATGTACTCTGCGTTGATACCCACTGCTT
>anonymous
AACAAAAACTGAGTACCGGACCGGTTCGGTATTTTTCAACGATCCCCATGTACTCTGCGTTGATACCCACTGCTT
>anonymous
AACAAAAACTGAGTACCGGACCGGTTCGGTATTTTTCAACGATTCCCATGTACTCTGCGTTGATACCACTGCTTT
>anonymous
AACAAAAAGTAAAAAAAAAAAAAAAAAAAAAAAAAGTACTCTGCGTTGATACCCACTGCTT
>anonymous
AACAAAAATTGCGACCAACCGCGGCGAGCAGTGTGACTGTTATCCCCATGTACTCTGCGTTGATACCACTGCTTT
>anonymous
AACAAAAATTTAAATTAAACCAGCTGTCGCAGCTGAGGAACAACCCATGTACTCTGCGTTGATACCACTGCTTT
>anonymous
AACAAAACGGTAATCGAAAACTCGCAGTAACAATGATACTTTGCCCCATGTACTCTGCGTTGATACCCACTGCTT
>anonymous
AACAAAAGCCTTTATTCACGTAAAAAAAAAAAAAAAAAAAAAAAAAAAAGTACTCTGCGTTGATACCACTGCTTT
>anonymous
AACAAAATTTCGATCGACTTCGATAGACATTTAGTGCAGACTCCCCCATGTACTCTGCGTTGATACCCACTGCTT
>anonymous
AACAAACGGATACTCAACAGGTTACGGAATTGGAACCGTATTCCCCCATGTACTCTGCGTTGATACCACTGCTTT
>anonymous
AACAAACTACCAATTAATGACAAAATAAATTCTATATAAAACAACCCATGTACTCTGCGTTGATACCACTGCTTT
>anonymous
AACAAACTACCAATTAATGACAAAATAAATTCTATATAAAACAACCCATGTACTCTGCGTTGATACCCACTGCTT
>anonymous
AACAAACTTAGACATTTACTTGACTATTTTGCTATTTAACCGCCCCCATGTACTCTGCGTTGATACCCACTGCTT
>anonymous
AACAAACTTTTGATCGCGCCATATGAAGAGGAAGAACATCGATCCCCATGTACTCTGCGTTGATACCACTGCTTT
>anonymous
AACAAAGAATATGGAGTGTGTAAGCTAAATTCCAGCGTCTGTTTCCCATGTACTCTGCGTTGATACCCACTGCTT
>anonymous
AACAAAGCACAGACTTTTCGGTTTTCGCCCACAGAACGGAAAGCCCCATGTACTCTGCGTTGATACCACTGCTTT
>anonymous
AACAAAGCACAGACTTTTCGGTTTTCGCTCACAGAACGGAAAGCCCCATGTACTCTGCGTTGATACCACTGCTTT
>anonymous
AACAAATACAACGTTAATTCCCAAAAAAAAAAAAAAAAAAAAAAAAAAAGTACTCTGCGTTGATACCCACTGCTT
>anonymous
AACAAATATGAAAGTGAAACTTCGTAATACAGCGCGCGGGTCTCCCCATGTACTCTGCGTTGATACCCACTGCTT
>anonymous
AACAAATCAAACTCCGAATTTGCACGGCGTCTGGAGAAGAGATCCCCATGTACTCTGCGTTGATACCACTGCTTT
>anonymous
AACAAATGCACATCACATTGTAATTACAGCGACGACGAGGGCTCCCCATGTACTCTGCGTTGATACCCACTGCTT
>anonymous
AACAAATGCGCAAGCTGCTAGCACGTGTGCTGCTGAAGAAGAAGCCCATGTACTCTGCGTTGATACCACTGCTTT
>anonymous
AACAAATTGTTTTGAATTCGAAAAAAAAAAAAAAAAAAAAAAAGTACTCTGCGTTGATACCCACTGCTT
>anonymous
AACAACAAAAAAAAAAAAAAAAAAAAAAAAAACAAAAAAAAAAGTACTCTGCGTTGATACCACTGCTTT
>anonymous
AACAACAAAAAACCGAAAAAAAAAGTACTCTGCGTTGATACCACCCCATGTACTCTGCGTTGATACCCACTGCTT
>anonymous
AACAACAAATATTAACCCCCCATGTACTCTGCGTTGATACCACTGCTTT
>anonymous
AACAACAACAAAAAAAAAAAAAAAAAAAAAAAAAAGTACTCTGCGTTGATACCCACTGCTT
>anonymous
AACAACAAGCCCACTTCACCACAGTTTACTCGCTTCGAAATGTCCCCATGTACTCTGCGTTGATACCACTGCTTT
>anonymous
AACAACAATACAGTGTGCCCAGAGACGGCGGAGCGGTAAATGTCCCCATGTACTCTGCGTTGATACCACTGCTTT
>anonymous
AACAACAATTGGAAACGTTGAATGCGAAATGCCGATGACAAACCCCCATGTACTCTGCGTTGATACCACTGCTTT
>anonymous
AACAACATACTTGTTAATGAAATGAAAATTGATCACTATTAGTGCCCATGTACTCTGCGTTGATACCACTGCTTT
>anonymous
AACAACATGCTTTCCATTTCAATTGATTGTGAATTAAAAAAAAAAAAAAGTACTCTGCGTTGATACCCACTGCTT
>anonymous
AACAACCACAACAACCGTTCGCTGCCCCCATGTACTCTGCGTTGATACCACTGCTTT
>anonymous
AACAACGCGTGGTTTCGTTCAATAAAACGCACGTGGAAAAGAGCCCCATGTACTCTGCGTTGATACCACTGCTTT
>anonymous
AACAACGGTCCTGTTCGTTAAACCAGTCATTTTTACGAACCGCCCCCATGTACTCTGCGTTGATACCACTGCTTT
>anonymous
AACAACTGAAACAAAATTCCTCTGGAGATGCACGCGTGTGCCTCCCCATGTACTCTGCGTTGATACCCACTGCTT
>anonymous
AACAACTTTATTAATGACTGTTGAATTAGAGTTATAATATTCCCATGTACTCTGCGTTGATACCACTGCTTT
>anonymous
AACAAGAAGAGCTGTTGACTCGACGACGAACTGAGAACGAATGTCCCATGTACTCTGCGTTGATACCCACTGCTT
>anonymous
AACAAGCAAAAAAACCAAAAAAAAAAAAAAAAAAAAAAAAGTACTCTGCGTTGATACCACTGCTTT
>anonymous
AACAAGCATAAAAAAAAAAAAAAAAAAAAAAAAAAAGTACTCTGCGTTGATACCACTGCTTT
>anonymous
AACAAGCATAAAATCCAAAAAAAAAAAAAAAAAAAAAAAAAGTACTCTGCGTTGATACCACTGCTTT
>anonymous
AACAAGCATAAAATCCAAAAAAAAAAAAAAAAAAAAAAAGTACTCTGCGTTGATACCACTGCTTT
>anonymous
AACAAGCCAATGTCCCCATGTACTCTGCGTTGATACCACTGCTTT
>anonymous
AACAAGGCTTACGTTCTCGTTATTTCGCTTGTTCTATTTGAACCCCCATGTACTCTGCGTTGATACCACTGCTTT
>anonymous
AACAAGGGTCCAAAAAAAAAAAAAAAAAAAAAGTACTCTGCGTTGATACCACTGCTTT
>anonymous
AACAAGTATTTGCTATTCCAAAAAAAAAAAAAAAAAAAAAAAAAAAGTACTCTGCGTTGATACCCACTGCTT
>anonymous
AACAAGTGGCGACAACCAGGATTATGTTGTGTGCCGAACAGTGTCCCATGTACTCTGCGTTGATACCACTGCTTT
>anonymous
AACAAGTTTTTATTACAAATTACAGAGAGCGAATTTCAACTAGCCCCATGTACTCTGCGTTGATACCACTGCTTT
>anonymous
AACAATAAAAGGTAAAATAAAATGGAATGTAAAAAATCGAGTTACCCATGTACTCTGCGTTGATACCCACTGCTT
>anonymous
AACAATAACAAAACCGGTTAGAGAATTTATTGCAAAATGCAAGCCCCATGTACTCTGCGTTGATACCACTGCTTT
>anonymous
AACAATAACAAATATTAATTTTGCAATGAAGTTTGATCGCTACTCCCATGTACTCTGCGTTGATACCCACTGCTT
>anonymous
AACAATAATCAAAAGTGTTAAAAGCGATATGCCATGTATATGTGCCCATGTACTCTGCGTTGATACCACTGCTTT
>anonymous
AACAATAATGTGACCGTTTAGCGTGCTGCAAGAAATGAAACCTCCCCATGTACTCTGCGTTGATACCCACTGCTT
>anonymous
AACAATAATGTGACCGTTTAGCGTGCTGCAAGAAATGAAACCTTCCCATGTACTCTGCGTTGATACCACTGCTTT
>anonymous
AACAATAATTTAAAAAAAAAAAAAAAAAAAAAAAAAGTACTCTGCCCATGTACTCTGCGTTGATACCACTGCTTT
>anonymous
AACAATATAAAAAGCATATTCATTGTCGAGCAATAATTGTTGTACCCATGTACTCTGCGTTGATACCCACTGCTT
>anonymous
AACAATATAACCGCTCGCCGGAAATTGCTAGCAAAAAAAAAAGCCCCATGTACTCTGCGTTGATACCACTGCTTT
>anonymous
AACAATCCCTTGGCTCTCATGTTGGACGTTCACGCGAAAAAAGCCCCATGTACTCTGCGTTGATACCCACTGCTT
>anonymous
AACAATCCCTTGGCTCTCATGTTGGACGTTCACGCGAAAAGGACCCCATGTACTCTGCGTTGATACCACTGCTTT
>anonymous
AACAATCTCACCAATTCTCAGAGCTGAATGACATATTCACAGTCCCCATGTACTCTGCGTTGATACCCACTGCTT
>anonymous
AACAATCTGAATTCCAAACTGCAACTGACCCCTATTCACACTGCCCCATGTACTCTGCGTTGATACCACTGCTTT
>anonymous
AACAATGCCGGCTAGTTTACTTGGAATTTGGTGGTTGCGGTGACCCCATGTACTCTGCGTTGATACCACTGCTTT
>anonymous
AACAATGCGAGGTCGGCAACCACTGCCTACCCCCCCATGTACTCCCCATGTACTCTGCGTTGATACCCACTGCTT
>anonymous
AACAATGCGAGGTCGGCAACCACTGCTTACTCTGCGTTGATACCACTGCTTACTCTGCGTTGATACCACTGCTTT
>anonymous
AACAATTAACAATACACTCCCTAAATTGATCCCGCCAGCAACACCCCATGTACTCTGCGTTGATACCACTGCTTT
>anonymous
AACAATTCGGTGCTGTGGCCCGTGTTCACTTGGTTAGTTTTAGTCCCATGTACTCTGCGTTGATACCACTGCTTT
>anonymous
AACAATTGGTTTTTATAAACATATTTCACAGATATGTGTATTCGCCCATGTACTCTGCGTTGATACCACTGCTTT
>anonymous
AACAATTGTTCTGTGAAAAACAAAAAAAAAAAAAAAAAAAAAAAAAAAGTACTCTGCGTTGATACCCACTGCTT
>anonymous
AACAATTTAATGCGCGCCTTTTCCGCTGACTATTTCTAGTAATCCCCATGTACTCTGCGTTGATACCCACTGCTT
>anonymous
AACAATTTACCAAAAAAAAAAAAAAAAAAAAAAAGTACTCTGCGTTGATACCACTGCTTT
>anonymous
AACAATTTAGGCAAAAAAAAAAAAAAAAAAAAAAAAAAAAGTACTCTGCGTTGATACCCACTGCTT
>anonymous
AACAATTTTAAAACCGCACGTGTTGCAGCTGTTAGGAGTGACCCCCCATGTACTCTGCGTTGATACCACTGCTTT
>anonymous
AACAATTTTAATGAAACTACAGATGACAAGAAGGGCGTTCACCCCCCATGTACTCTGCGTTGATACCACTGCTTT
>anonymous
AACAATTTTAGTGTGACCGCGTTGAGGGGTTCTTAAGAACAATCCCCATGTACTCTGCGTTGATACCACTGCTTT
>anonymous
AACAATTTTTTTCAAAAATCAAAAAAAAAAAAAAAAAAAAAAAAAAAAAGTACTCTGCGTTGATACCCACTGCTT
>anonymous
AACACAAAAAAAAAAAAAAAAAAAAAAAAAGTACTCTGCGTTGATACCACTGCTTT
>anonymous
AACACAAAAAAAAAAAAAAAAAAAAAAAAAGTACTCTGCGTTGATACCCACTGCTT
>anonymous
AACACAAAAACAGCCGCACACACGTGCTGGCAGAGAATGGTATCCCCATGTACTCTGCGTTGATACCACTGCTTT
>anonymous
AACACAACACAAACTGTCCGCTTCACACACTTGGAAAAATTAGTCCCATGTACTCTGCGTTGATACCACTGCTTT
>anonymous
AACACAACTTTCCTTTGCAAGTTGTCGTCCCCCATGTACTCTGCCCCATGTACTCTGCGTTGATACCACTGCTTT
>anonymous
AACACAATTTAATTCCTTTATTAGCGCACATCGTTTATATCCTCCCCATGTACTCTGCGTTGATACCCACTGCTT
>anonymous
AACACACTTCTTCCACACTAAGTTTATACACCGGCACCAGTCTCCCCATGTACTCTGCGTTGATACCACTGCTTT
>anonymous
AACACACTTCTTCCACACTAAGTTTATACACCGGCACCAGTCTCCCCATGTACTCTGCGTTGATACCCACTGCTT
>anonymous
AACACAGATGTACAGTCAATTAATAAAAGAACCTTTTGTACTCTCCCATGTACTCTGCGTTGATACCACTGCTTT
>anonymous
AACACATATGTATTAAAAAAAAAAAACTAGAGTTGCACTGTTCCCCCATGTACTCTGCGTTGATACCACTGCTTT
>anonymous
AACACCAAAAAAAAAAAAAAAAAAAAAAAAAAAAAGTACTCTGCGTTGATACCCACTGCTT
>anonymous
AACACCAAAAAAAAAAAAAAAAAAAAAAAAAAAAGTACTCTGCGTTGATACCCACTGCTT
>anonymous
AACACCATTGTACTCCAGTATTTGATCGCCTTTGCGAATTCCAGCCCATGTACTCTGCGTTGATACCACTGCTTT
>anonymous
AACACGAAAGAAATTCCGGCCGGTTGACAAGAACATCGAAAATCCCCATGTACTCTGCGTTGATACCCACTGCTT
>anonymous
AACACGAAATGACTGCCCCATGTACTCTGCGTTGATACCACTGCTTACTCTGCGTTGATACCACTGCTTACTCTG
>anonymous
AACACGAGACGAACAAATGCGGACGAGAGAAATTTTCACAATCCCCCATGTACTCTGCGTTGATACCCACTGCTT
>anonymous
AACACGCGCACAACGAAAAATCCGCAAGTGGAAAAAACTGCTACCCCATGTACTCTGCGTTGATACCCACTGCTT
>anonymous
AACACGGACCTGCGCCTCCGAAGTGCTCGCGCCCGGATGCGGCGCCCATGTACTCTGCGTTGATACCACTGCTTT
>anonymous
AACACGGTTAATGCGTCGCTTGCACAAAAAAACAACAAAACACTCCCATGTACTCTGCGTTGATACCACTGCTTT
>anonymous
AACACGTAAAAATTAACAACCGCAAAAAATACTTAAATTCGCCAATACACTCGTATGCCGTCTTCTGCTTGAAA
>anonymous
AACACGTCAACTAGAGGTGACCAATAGCTAAATGTCCCCATGTACTCTGCGTTGATACCACTGCTTT
>anonymous
AACACGTCGTTTTGCGAACGCGATTTATTAGAAAGGACACCATGTACTCTGCGTTGATACCACTGCTTT
>anonymous
AACACGTGCGAACCAGTGTCCCCGCTCGACCGATAGAACTGACCCCCATGTACTCTGCGTTGATACCCACTGCTT
>anonymous
AACACGTGCGCCCAGTCGTAGTCAAATGTCAAAAAAAAAAAAGCCCCATGTACTCTGCGTTGATACCCACTGCTT
>anonymous
AACACTGCCTACTCTGCGTTGATACCACTGCTTGCTCTGCGTTGATACCACTGCT
>anonymous
AACACTGTCTTGCGATTGAACATGCTGAAACTATTGTCGAAGCACCCATGTACTCTGCGTTGATACCACTGCTTT
>anonymous
AACACTTCTACGCATACCATTGTACCTTCCTACTCACTAAAGTTCCCATGTACTCTGCGTTGATACCACTGCTTT
>anonymous
AACACTTCTGACTGACAGCCTGACTTGGTTACAAAAAAAGGCCCCCATGTACTCTGCGTTGATACCACTGCTTT
>anonymous
AACAGAAAGAGTATACGGAACTCGAATAAAACTTGTCGTTTTTACCCATGTACTCTGCGTTGATACCACTGCTTT
>anonymous
AACAGAAAGTATTTTTTAATTAAGTAAATACTGGTGCTTAAGAATAAAAAACATACACATTTCAATTTAACTTTC
>anonymous
AACAGAACGAACGTCCCGTTCCTAACGAAAAACTAAAGTGTGTCCCCATGTACTCTGCGTTGATACCACTGCTTT
>anonymous
AACAGACATTTAACCCCAAAAAAAAAAAAAAAAAAAAGTACTCTGCGTTGATACCCACTGCTT
>anonymous
AACAGAGTGAAACCGATCCCTGCGAACGCTTACACATGACTGGCCCATGTACTCTGCGTTGATACCCACTGCTTT
>anonymous
AACAGATTGTTTTTAATTCCAAAAAAAAAAAAAAAAAGAAAAAAAAAAAGTACTCTGCGTTGATACCACTGCTTT
>anonymous
AACAGCATGGAAAACAACAGCAAAAAAAAAAAAAAAAAAAAAAAAAGTACTCTGCGTTGATACCACTGCTTT
>anonymous
AACAGCCGAGCCATGCGACGACTTGCGAGCGAATTGAAAGTGTCCCCATGTACTCTGCGTTGATACCACTGCTTT
>anonymous
AACAGCCGCAAAACCAAAAAAAAAAAAAAAAAAAAAAAAAAAAAGTACTCTGCGTTGATACCACTGCTTT
>anonymous
AACAGCGCAACTCGTCCCATGTACTCTGCGTTGATACCACTGCTTCCCATG
>anonymous
AACAGCTGCATGATGATTCGCTCTCTTAACTTGGTGTGCGGATCCCCATGTACTCTGCGTTGATACCCACTGCTT
>anonymous
AACAGGAGAAACGGGAAAAGTGACACTGACAGCTATGGCCCCATGTACTCTGCGTTGATACCACTGCTTACTCTG
>anonymous
AACAGGCTCGTAGTTCCGTCCAAAGCAATAGTTCAAGAACTAGTCCCATGTACTCTGCGTTGATACCACTGCTTT
>anonymous
AACAGGCTTGGCGGATGAGCTCGAGTCGTAGGGATTCTGCGCCACCCATGTACTCTGCGTTGATACCACTGCTTT
>anonymous
AACAGGGCTTTGACTCGGAAGACCAGCGTCTCAATCGTTTCCCACCCATGTACTCTGCGTTGATACCCACTGCTT
>anonymous
AACAGGGTGACCGTAGGTGGTTGGCAGAAATAAACAGCATGTCCCCATGTACTCTGCGTTGATACCCACTGCTT
>anonymous
AACAGGTTACGGAATTGGAACCGTATTCCCTTTCGTTCAAAATTCCCATGTACTCTGCGTTGATACCACTGCTTT
>anonymous
AACAGGTTACGGAATTGGAACCGTATTCCCTTTCGTTCAAAATTCCCATGTACTCTGCGTTGATACCCACTGCTT
>anonymous
AACAGGTTACGGAATTGGAACCGTATTCCCTTTCGTTCATACCACTGCTTACTCTGCGTTGATACCACTGCTTTG
>anonymous
AACAGTACTCTGCGTTGATACCACTGCTTACTCTGCGTTGATACCACTGCT
>anonymous
AACAGTCGGAGCGAACTTCATTTTGCACGTTTAAATCAAGAATCCCCATGTACTCTGCGTTGATACCACTGCTTT
>anonymous
AACAGTGTAAATATATATAAAAAAAAAATAAAACAAAAAAAAGTACTCTGCGTTGATACCACTGCTTT
>anonymous
AACAGTTTCGACGATACCCTTATAAATCTTCAAAACGAAATCTATAACATAAGAGATTCATTAGTCAATGGCGA
>anonymous
AACAGTTTCGACGATACCCTTATAAATCTTCAAAACGAAATCTATAACATAAGAGATTCATTAGTCAATGGCGAG
>anonymous
AACATAAAAATGAAAAACCAAAAAAAAAAAAAAAAAAAAAAAAAAGTACTCTGCGTTGATACCCACTGCTT
>anonymous
AACATAAATGCGTCGCGAACACAATGCGTCGTGCTAACAGTGATCCCATGTACTCTGCGTTGATACCCACTGCTT
>anonymous
AACATAAATTCTTTAACCGACGACGCCTTTTTCGATAATATGTCCCCATGTACTCTGCGTTGATACCACTGCTTT
>anonymous
AACATAAGAGATTCATTAGTCAATGGCGAGACTAAAATTATACTTCTCCGCACTGAAATTGGCAAATTAAAGGAG
>anonymous
AACATAATCTATTGCGTTTGTAGTATTGCCGCCGTATGCATCTCCCATGTACTCTGCGTTGATACCACTGCTTT
>anonymous
AACATATACTTTGGAGGGTATTCCCACCGAAAAAAAAAAAAAAAAAAAAGTACTCTGCGTTGATACCACTGCTTT
>anonymous
AACATATATGGGAAACAATACCTAACCCAATAAATGTCTTAAGATATCCCATG
>anonymous
AACATATATGGGAAACAATACCTAACCCAATAAATGTCTTAAGATCCCGTG
>anonymous
AACATATATTATGCATTCCCATTTGTGTGGTTATCACGCGTTTTCCCCATTACTCTGCGTTGATACCACTTGCTT
>anonymous
AACATATGTATAATTATTAACCTAGATTACGACACGCTGATTTGCCCATTTACTCTGCGTTGATACCACTTGCTT
>anonymous
AACATATTAACATTTCTAATTCTAACAATTTCTAAAATTATATCCCCATGTACTCTGCGTTGATACCACTGCTTT
>anonymous
AACATATTACCAAAAAAAAAAAAAAAAAAAAAAAAAGTACTCTGCGTTGATACCACTGCTTT
>anonymous
AACATATTGGTTGGGAGAACAAGGCCCTCAAGCATTATATAGCGCCCATGTACTCTGCGTTGATACCACTGCTTT
>anonymous
AACATCAATGCGGAACTTGATTATTTTCTCATGTCAATGAGTTTCCCATGTACTCTGCGTTGATACCACTGCTTT
>anonymous
AACATCATTGGGTATGCGATCGAGGGCATTTAGAGAAAATAATTCATTAAACAGTTTCGACGATACCCTTATAAA
>anonymous
AACATCCGCGCCTGTGTAATTCTTGAAAATTGCAGACTAAGTGTCCCATGTACTCTGCGTTGATACCCACTGCTT
>anonymous
AACATCTAGTTTAAAAAAAAAAAAAAAAAAAAAAAAAAAAAAAAAAAAGTACTCTGCGTTGATACCCACTGCTT
>anonymous
AACATCTCTGAACACAGGGGAGCAGTGGGCGCTCATGTTGCGGTCCCATGTACTCTGCGTTGATACCACTGCTTT
>anonymous
AACATGAAAATGGTAAAATAGAGTTTGCTCTGAGCTCCACATGTACTCTGCGTTGATACCCACTGCTT
>anonymous
AACATGAAGCCAATTGTCCCGCCACTTTGGAAACATATAGTGTCCCCATGTACTCTGCGTTGATACCACTGCTTT
>anonymous
AACATGAAGCCAATTGTCCCGCCACTTTGGAAACATATAGTGTCCCCATGTACTCTGCGTTGATACCCACTGCTT
>anonymous
AACATGACCAAAAAAAAAAAAAAAAAAAAAAAAAAAAAGTACTCTGCGTTGATACCCACTGCTT
>anonymous
AACATGAGCACGGGCACGCTGTCGCCGTTGATTTCGCGGTATTCCCCATGTACTCTGCGTTGATACCCACTGCTT
>anonymous
AACATGAGGCTCCCCGCGCCTGGGTGCTGGATCAAATTGTAGGACCCATGTACTCTGCGTTGATACCCACTGCTT
>anonymous
AACATGATTGCTCGAAAGTAGCCGAAGATTACCTTGTGTTGAACCCCATGTACTCTGCGTTGATACCACTGCTTT
>anonymous
AACATGCGCAGTCAAAATGATAGCAAATCCATGTTTTAGCTTGGCCCATGTACTCTGCGTTGATACCACTGCTTT
>anonymous
AACATTAAAGTTATAAATTAATTAATTAAATAAATAATTAAGTACCCATGTACTCTGCGTTGATACCCACTGCTT
>anonymous
AACATTACTAACAAACACGCACACATTAAGACTGACACATATATCCCATGTACTCTGCGTTGATACCACTGCTTT
>anonymous
AACATTATAAACGTAACTCGGGTGCATTTAAGTCTAAGTATGTGAAATGGTACTCTGCGTTGATACCACTGCTTT
>anonymous
AACATTATGTAATCAATATTTTATATTAACACTTATAATAGTATCCCATGTACTCTGCGTTGATACCACTGCTTT
>anonymous
AACATTCTCAATTGTGTCCGATGGCTCTACCTCGAGGGTGATGGCCCATGTACTCTGCGTTGATACCCACTGCTT
>anonymous
AACATTGCATGAGACGATGGCGCAAATAGCCACAATTAGTGAGGCCCATGTACTCTGCGTTGATACCACTGCTTT
>anonymous
AACATTTACACAAGAAAAGACAGCAAATATATGAGAGCCCCATGTACTCTGCGTTGATACCACTGCTTT
>anonymous
AACATTTCGCAAGCAAAATTCAAAGACAGCAAATCATCTCTTCTCCCATGTACTCTGCGTTGATACCACTGCTTT
>anonymous
AACATTTTAATAAATAATTAAAATTTAATAAATAATTTAATTTACCCATGTACTCTGCGTTGATACCCACTGCTT
>anonymous
AACCAAAAAAAAAAAAAAAAAAAAAAAAAAAAAAAGTACTCTGCGTTGATACCACTGCTTT
>anonymous
AACCAAAAAAAAAAAAAAAAAAAAAAAAAAAAAAGTACTCTGCGTTGATACCACTGCTTT
>anonymous
AACCAAAAAAAAAAAAAAAAAAAAAAAAAAAAAGTACTCTGCGTTGATACCACTGCTTT
>anonymous
AACCAAAAAAAAAAAAAAAAAAAAAAAAAAAAAGTACTCTGCGTTGATACCCACTGCTT
>anonymous
AACCAAAAAAAAAAAAAAAAAAAAAAAAAAAAGTACTCTGCGTTGATACCACTGCTTT
>anonymous
AACCAAAAAAAAAAAAAAAAAAAAAAAAAAAAGTACTCTGCGTTGATACCCACTGCTT
>anonymous
AACCAAAAAAAAAAAAAAAAAAAAAAAAAAAGTACTCTGCGTTGATACCACTGCTTT
>anonymous
AACCAAAAAAAAAAAAAAAAAAAAAAAAAAGTACTCTGCGTTGATACCACTGCTTT
>anonymous
AACCAAAAAAAAAAAAAAAAAAAAAAAAAAGTACTCTGCGTTGATACCCACTGCTT
>anonymous
AACCAAAAAAAAAAAAAAAAAAAAAAAAAGTACTCTGCGTTGATACCCACTGCTT
>anonymous
AACCAAAAAAAAAAAAAAAAAAAAAAAAGTACTCTGCGTTGATACCACTGCTTT
>anonymous
AACCAAAAAAAAAAAAAAAAAAAAAAAGTACTCTGCGTTGATACCACTGCTTT
>anonymous
AACCAAAAAAAAAAAAAAAAAAAAAGTACTCTGCGTTGATACCACTGCTTT
>anonymous
AACCAAAAACCAAAAAAAAAAAAAAAAAAAAAAAAAAGTACTCTGCGTTGATACCCACTGCTT
>anonymous
AACCAAAACCGAAAAAAAAAAAAAAAAAAAAAAAAAAAAAGTACTCTGCGTTGATACCCACTGCTT
>anonymous
AACCAAAATGTGCGTTTGAAGATTAGAGGTGCGAAATTAGCGATCCCATGTACTCTGCGTTGATACCCACTGCTT
>anonymous
AACCAAACCAAACCAAAAAAAAAAAAAAAAAAAAAAAGTACTCTGCGTTGATACCACTGCTTT
>anonymous
AACCAAACCACACGTGTTTTTATATGAAATAAAAAAACAAAGGGCCCATGTACTCTGCGTTGATACCCACTGCTT
>anonymous
AACCAAATTGAATCATTATTTTTTTGAAAAAAAAAAAAAAAAAAAAAAAGTACTCTGCGTTGATACCACTGCTTT
>anonymous
AACCAACAAAAAAAAAAAAAAAAAAAAAAAAAGTACTCTGCGTTGATACCACTGCTTT
>anonymous
AACCAACAAACAGATTACATGAAACATGCAAAAAATGAAAGGGACCCATGTACTCTGCGTTGATACCACTGCTTT
>anonymous
AACCAACAAATTTTAAAAAAAAAAAAAAAAAAAAAAAAAAAAAAGTACTCTGCGTTGATACCCACTGCTT
>anonymous
AACCAACATATTTTCGAAAAAAAAAAAAAAAAAAAAAAAAAGTACTCTGCGTTGATACCACTGCTTT
>anonymous
AACCAACATGAAAAAAAAAAAAAAAAAAAAAAGTACTCTGCGTTGATACCACTGCTTT
>anonymous
AACCAACCACCTGTTGATAAAATCCGCGAGGGAATTGCCAGTGTCCCATGTACTCTGCGTTGATACCACTGCTTT
>anonymous
AACCAACCACCTGTTGATAAAATCCGCGAGGGAATTGCCAGTGTCCCATGTACTCTGCGTTGATACCCACTGCTT
>anonymous
AACCAACCTGGCTTCCCATGTACTCTGCGTTGATACCACTGCTTCCCATG
>anonymous
AACCAATATAATCATTATACGAAATATATATTTCGAACAATGCGCCCATGTACTCTGCGTTGATACCCACTGCTT
>anonymous
AACCAATGAAAGCAGAACAGAGGTCTTATTTCATTATCCCATGCCCCATGTACTCTGCGTTGATACCCACTGCTT
>anonymous
AACCACAAGTAGCGAATGGGCAGCTTAGAAACGCAGCTTCTGGACCCATGTACTCTGCGTTGATACCACTGCTTT
>anonymous
AACCACACATAGAGCAAAAGGGCAAATGCTGACTTGATCTCGGTGTTCAGTACTCTGCGTTGATACCACTGCTTT
>anonymous
AACCACACATAGAGCAAAAGGGCAAATGCTGACTTGATCTCGGTGTTCAGTACTCTGCGTTGATACCCACTGCTT
>anonymous
AACCACATACCAAAAAAAAAAAAAAAAAAAAAAGTACTCTGCGTTGATACCCACTGCTT
>anonymous
AACCACTGCTTACTCTGCGTTGATACCACTGCTTACTCTGCGTTGATACCACTGCT
>anonymous
AACCACTGCTTACTCTGCGTTGATACCACTGCTTAGTCTGCGTTGATACCACTGCT
>anonymous
AACCACTTCATTACCAAAATATATATATGTAGTTGATTAACTATCCCATGTACTCTGCGTTGATACCACTGCTTT
>anonymous
AACCAGAATCCCATGTACTCTGCGTTGATACCACTGCTTAGATCGGAAGAGCTCGTATGCCGTCTTCTGCTTGAA
>anonymous
AACCAGCTACTAGATGGTTCGATTGGTCTTTCGCCCCTATACTCCCCATGTACTCTGCGTTGATACCACTGCTTT
>anonymous
AACCAGCTGTCGCATCTTAGGAACAACCCATGTACTCTGCGTTGATACCACTGCTTT
>anonymous
AACCAGCTGTTTAGTGAGGAGTAGTGGAGGGCGAAACAGCTGTCCCCATGTACTCTGCGTTGATACCACTGCTTT
>anonymous
AACCAGTGCCCATGTACTCTGCGTTGATACCACTGCTTACTCTGCGTTGATACCACTGCT
>anonymous
AACCATCCTCATCATCCTCGGCCATCTCCTTGGCCAGCTCAAGGTCCTGCTACTCTGCGTTGATACCACTGCTTT
>anonymous
AACCATGGTAGTCCTAGATACTACCATCAAAAGTTGATAGGGCACCCATGTACTCTGCGTTGATACCACTGCTTT
>anonymous
AACCATTCATTCCAGCCTTCAATTAAAAGACTAATGATTATGCTCCCATGTACTCTGCGTTGATACCCACTGCTT
>anonymous
AACCATTTTCGTATTTTTGCTTGTCACTTTGCCACTGAACTGTCCCCATGTACTCTGCGTTGATACCACTGCTTT
>anonymous
AACCATTTTCGTATTTTTGCTTGTCACTTTGTCACTGAACTGTCCCCATGTACTCTGCGTTGATACCCACTGCTT
>anonymous
AACCCAAAAAAAAAAAAAAAAAAAAAAAAAAAAAAAAAAAAGTACTCTGCGTTGATACCCACTGCTT
>anonymous
AACCCAAAAAAAAAAAAAAAAAAAAAAAAAAAAAAAAGTACTCTGCGTTGATACCCACTGCTT
>anonymous
AACCCAAAAAAAAAAAAAAAAAAAAAAAAAAAAAAGTACTCTGCGTTGATACCCACTGCTT
>anonymous
AACCCAAAAAAAAAAAAAAAAAAAAAAAAAAAGTACTCTGCGTTGATACCACTGCTTT
>anonymous
AACCCAAAAAAAAAAAAAAAAAAAAAAAAAAGTACTCTGCGTTGATACCACTGCTTT
>anonymous
AACCCAAAAAAAAAAAAAAAAAAAAAAAAAAGTACTCTGCGTTGATACCCACTGCTT
>anonymous
AACCCAAAAAAAAAAAAAAAAAAAAAAAAAGTACTCTGCGTTGATACCACTGCTTT
>anonymous
AACCCAAAAAAAAAAAAAAGAAAAAAAAAAAGTACTCTGCGTTGATACCACTGCTTT
>anonymous
AACCCAAAAACCCAAAAAAAAAAAAAAAAAAAAAAAAAAAAAAAGTACTCTGCGTTGATACCACTGCTTT
>anonymous
AACCCAAAAGCCGCACTTCGCTTTCGAAGCTCCAACGGTGACTCCCCACGTACTCTGCGTTGATACCACTGCTTT
>anonymous
AACCCAAATTTTACTTAAAACTTTGCGTCTATCAATTAGTGTGTCCCATGTACTCTGCGTTGATACCCACTGCTT
>anonymous
AACCCAATAAATGTCTTAAGATATAAGTTTCTTCTAAACTCCCCATG
>anonymous
AACCCAGGGGAAAAAAAAAAAAAAAAAAAAAAAAAAAAGTACTCTGCGTTGATACCACTGCTTT
>anonymous
AACCCATAACAAGAAACCAAAAAAAAAAAAAAAAAAAAGTACTCTGCGTTGATACCACTGCTTT
>anonymous
AACCCATGTACTCTGCGTTGATACCACTGCTTACTCTGCGTTGATACCACTGCT
>anonymous
AACCCATGTTGGCGTTTTCCACGAGAAATTCGAAAAGAAAAGGCCCCATGTACTCTGCGTTGATACCACTGCTTT
>anonymous
AACCCATGTTGGCGTTTTCCACGAGAAATTCGAAAAGAAAAGGCCCCATGTACTCTGCGTTGATACCCACTGCTT
>anonymous
AACCCATTTTGCCAACTCATCCAGATATGAGCGGAATATCCTAGCCCATGTACTCTGCGTTGATACCCACTGCTT
>anonymous
AACCCCAAAAAAAAAAAAAAAAAAAAAAAAAAAAAAAAAAAGTACTCTGCGTTGATACCACTGCTTT
>anonymous
AACCCCAAAAAAAAAAAAAAAAAAAAAAAAAAAAAGTACTCTGCGTTGATACCCACTGCTT
>anonymous
AACCCCAAAAAAAAAAAAAAAAAAAAAAAAAAAAGTACTCTGCGTTGATACCACTGCTTT
>anonymous
AACCCCAAAAAAAAAAAAAAAAAAAAAAAAAAAGTACTCTGCGTTGATACCCACTGCTT
>anonymous
AACCCCAATTATCTCGTATGCCGTCTTCTGCTTGAAA
>anonymous
AACCCCATGTACTCTGCGTTGATACCACTGCTTACCCTGCGTTGATACCACTGCT
>anonymous
AACCCCATGTACTCTGCGTTGATACCACTGCTTCCCATGTACTCTGCGTTGATACCACTGCTTCCCATGTACTCT
>anonymous
AACCCCCATGTACTCTGCGTTGATACCACTGCTTACTCTGCGTTGATACCACTGCT
>anonymous
AACCCCCCCCCAAAAAAAAAAAAAAAAAAAAAAAAAAAGTACTCTGCGTTGATACCACTGCTTT
>anonymous
AACCCCCTTTGTTATCAAAAATCGGCATAAAAAAAAAAAAAAAAAAAAAGTACTCTGCGTTGATACCCACTGCTT
>anonymous
AACCCGAAAAAAAAAAAAAAAAAAAAAAAAAGTACTCTGCGTTGATACCACTGCTTT
>anonymous
AACCCTAAAAAAAAAAAAAAAAAAAAAAAAAGTACTCTGCGTTGATACCACTGCTTT
>anonymous
AACCCTAAAAAGTTAAAAAAAAAAAAAAAAAAAAAAAAAAAAAGTACTCTGCGTTGATACCACTGCTTT
>anonymous
AACCCTTGAGACACTGTGAGGCACTCGACCGCCCCCATGTACTCTGCGTTGATACCACTGCTTT
>anonymous
AACCCTTGATACACTGTGAGGCACTCGACCGCCCCATGTACTCTGCGTTGATACCACTGCTTT
>anonymous
AACCCTTGATACACTGTGAGGCACTCGACCGCCCCCATGTACTCTGCGTTGATACCACTGCTTCCCATGTACTCT
>anonymous
AACCCTTGATACACTGTGAGGCACTCGACCGCCCCCATGTACTCTGCGTTGATACCACTGCTTT
>anonymous
AACCCTTTTGCAAAAAAAAAAAAAAAAAAAAAAAAAAAAAAAAGTACTCTGCGTTGATACCACTGCTTT
>anonymous
AACCGAAAAAAAAAAAAAAAAAAAAAAAAAAGTACTCTGCGTTGATACCACTGCTTT
>anonymous
AACCGAACATAGTTGAGAACTTTCCAGGTATCTTCTATGGTGTCCCCATGTACTCTGCGTTGATACCACTGCTTT
>anonymous
AACCGAGCAGGTTTTGCTCACGTTTAGAAAAAGAAAAAAAAAGCCCCATGTACTCTGCGTTGATACCCACTGCTT
>anonymous
AACCGATCTGAAATGCAACGACACATTCTTCGCTTAGACACGTCCCCATGTACTCTGCGTTGATACCACTGCTTT
>anonymous
AACCGATTCGCACATGTTGTTTACGCTTTTGTTTTTTGCAACGTCCCATGTACTCTGCGTTGATACCACTGCTTT
>anonymous
AACCGCAAAAAAAAAAAAAAAAAAAAAAAAAAAAAAGTACTCTGCGTTGATACCACTGCTTT
>anonymous
AACCGCCAAAAACGACAATTACGGCTTAAAATTAATAGAAATACCCCATGTACTCTGCGTTGATACCACTGCTTT
>anonymous
AACCGCCTTCGTGATCACGGTTAACCTCTACGCCAGGTAAGTATCCCATGTACTCTGCGTTGATACCACTGCTTT
>anonymous
AACCGCCTTCGTGATCACGGTTAACCTCTACGCCAGGTAAGTATCCCATGTACTCTGCGTTGATACCCACTGCTT
>anonymous
AACCGCTCGCCGGAAATTGCTAGCAAAAAGAAGGAAAATAGTGCCCCATGTACTCTGCGTTGATACCCACTGCTT
>anonymous
AACCGGAAAGAAAGAGCCCATGTACTCTGCGTTGATACCACTGCTTACTCTGCGTTGATGCCACTG
>anonymous
AACCGGACAAGCGACCAACCGCACGTGAAGCGTAAAATGAACTCCCCATGTACTCTGCGTTGATACCCACTGCTT
>anonymous
AACCGGAGCGTGCGAGTTGTTGCTACGGAATTCGGTTTCGACTCCCCATGTACTCTGCGTTGATACCCACTGCTT
>anonymous
AACCGGAGCGTGCGAGTTGTTTCTACGGAATTCGGTTTCGACTCCCCATGTACTCTGCGTTGATACCACTGCTTT
>anonymous
AACCGGAGCGTGCGAGTTGTTTCTACGGAATTCGGTTTCGACTCCCCATGTACTCTGCGTTGATACCCACTGCTT
>anonymous
AACCGGAGCGTGCGAGTTGTTTCTATGGAATTCGGTTTCGACTCCCCATGTACTCTGCGTTGATACCACTGCTTT
>anonymous
AACCGGGCCGTGGGCTCGTCAAAATACCCAAACATGGCCAGCAGTGACTTAGATCGGAAGAGCTCGTATGCCGTC
>anonymous
AACCGGGTGGTATGCGGGTCTATTGATTGGGGAACTGACTCCCCATGTACTCTGCGTTGATACCACTGCTTT
>anonymous
AACCGGTGCCCAAGGTAGTAAGTAGCCAGAGCCAGAAGCTAGTGCCCATGTACTCTGCGTTGATACCACTGCTTT
>anonymous
AACCGTAAAGGAAAAAAAAAAAAAAAAAAAAAAAAAAAGTACTCTGCGTTGATACCACTGCTTT
>anonymous
AACCGTATTCCCTTTGGTTCAAAATTATCCCATGTACTCTGCGTTGATACCCACTGCTT
>anonymous
AACCGTTTAAGAAAAGATTTTCTCCGAAGTCCACGAACATACCCCCATGTACTCTGCGTTGATACCCACTGCTT
>anonymous
AACCGTTTCGGTCTTCCATCAGGGTTTCCCCTGACTTCAACCTGCCCATGTACTCTGCGTTGATACCACTGCTTT
>anonymous
AACCGTTTGGCGTTCCCCATGTACTCTGCGTTGATACCCACTGCTT
>anonymous
AACCTAAAAAAAAAAAAAAAAAAAAAAAAAAGTACTCTGCGTTGATACCACTGCTTT
>anonymous
AACCTAATGTGAAACAAGTGTGAATATTACATACATACATATATGCGCAATACTCTGCGTTGATACCACTGCTTT
>anonymous
AACCTAGTGATTCCACTGAAGGGATCAGCTACATCTTTACTCGCCCATGTACTCTGCGTTGATACCACTGCTTT
>anonymous
AACCTATATTTTGATCGTTGTTGTTCAAGTAGATAGAAGGAAAGCCCATGTACTCTGCGTTGATACCCACTGCTT
>anonymous
AACCTATATTTTGATCGTTGTTGTTCGAGTCCCATGTACTCTGCGTTGATACCACTGCTTCCCATGTACTCTGCG
>anonymous
AACCTCATCAAAGCGTGTTTTGAAGATCTCGCGGTAAGAATGTCCCCATGTACTCTGCGTTGATACCCACTGCTT
>anonymous
AACCTCTGCAGATGGGCAGTGTGACCGCGGACTTTTTAAAATCCCCCATGTACTCTGCGTTGATACCACTGCTTT
>anonymous
AACCTGAAACTTGTCCAAAAAAAAAAAAAAAAAAAAAAAAAGTACTCTGCGTTGATACCCACTGCTT
>anonymous
AACCTGGTTTTTTTAAAAAAAAAAAAAAAAAAAAAAAAAAAAGTACTCTGCGTTGATACCACTGCTTT
>anonymous
AACCTGTGTTGATTGCTTACACATATTATACATATTTAGCCATCCCCATGTACTCTGCGTTGATACCACTGCTTT
>anonymous
AACCTTCACCATTTTTCTCGCTGGTCACGTCAAAAAAGAAAGACCCCATGTACTCTGCGTTGATACCCACTGCTT
>anonymous
AACCTTCCGCCTTCTTTCACGAACAACCGGACGAATCAATTTCCCCCATGTACTCTGCGTTGATACCCACTGCTT
>anonymous
AACCTTCCGCCTTCTTTCACGAACAACCGGACGAATCAATTTTCCCCACGTACTCTGCGTTGATACCACTGCTTT
>anonymous
AACCTTCCGCCTTCTTTCACGAACAACCGGACGAATCAATTTTCCCCATGTACTCTGCGTTGATACCACTGCTTT
>anonymous
AACCTTCCGCCTTCTTTCACGAACAACCGGACGAATCGATTTTCCCCATGTACTCTGCGTTGATACCACTGCTTT
>anonymous
AACCTTCCGCCTTCTTTCGCGAACAACCGGACGAATCAATTTTCCCCATGTACTCTGCGTTGATACCACTGCTTT
>anonymous
AACCTTCGACGCCATCTTTTCTGCTCAACGTGCGATTTAGAAAGCCCATGTACTCTGCGTTGATACCCACTGCTT
>anonymous
AACCTTCGACGCCATCTTTTCTGTTCAACGTGCGATTTAGAAACCCCATGTACTCTGCGTTGATACCCACTGCTT
>anonymous
AACCTTCGACGCCATCTTTTCTGTTCAACGTGCGATTTAGAAAGCCCATGTACTCTGCGTTGATACCACTGCTTT
>anonymous
AACCTTCGACGCCATCTTTTCTGTTCAACGTGCGATTTAGAAAGCCCATGTACTCTGCGTTGATACCCACTGCTT
>anonymous
AACCTTGAACTTCATATCAAGAAAGTTAAGGTTCTTACCCATTTCCCATGTACTCTGCGTTGATACCCACTGCTT
>anonymous
AACCTTGGGTTTTTTCAAAAAAAAAAAAAAAAAAAAAAAAGTACTCTGCGTTGATACCACTGCTTT
>anonymous
AACCTTTTAAAAAAAAAAAAAAAAAAAAAAAAAAAGTACTCTGCGTTGATACCACTGCTTT
>anonymous
AACCTTTTGTACTCTACACGTGCCCGTAAAACGGCGATGGCTCCCCATGTACTCTGCGTTGATACCACTGCTTT
>anonymous
AACCTTTTGTACTCTACACGTGCCCGTAAAACGGCGATGGCTGCCCCATGTACTCTGCGTTGATACCACTGCTTT
>anonymous
AACGAAAAAAAAAAAAAAAAAAAAAAAAAAAAAAGTACTCTGCGTTGATACCCACTGCTT
>anonymous
AACGAAAAAAAAAAAAAAAAAAAAAAAAAAAAAGTACTCTGCGTTGATACCACTGCTTT
>anonymous
AACGAAAAAAAAAAAAAAAAAAAAAAAAAAAGTACTCTGCGTTGATACCACTGCTTT
>anonymous
AACGAAAAAAAAAAAAAAAAAAAAAAAAAAGTACTCTGCGTTGATACCACTGCTTT
>anonymous
AACGAAAAAAAAAAAAAAAAAAAAAAAAAGTACTCTGCGTTGATACCCACTGCTT
>anonymous
AACGAAAAAAAAAAAAAAAAAAAAAAAAGTACTCTGCGTTGATACCACTGCTTT
>anonymous
AACGAAAAAAAAAAAAAAAAAAAAAAAAGTACTCTGCGTTGATACCCACTGCTT
>anonymous
AACGAAAAAAAAAAAAAAAAAAAAAAAGTACTCTGCGTTGATACCACTGCTTT
>anonymous
AACGAAAAAAAACCTTCCTGTTTGGAAGAACAATACGTTTTGTCCCCATGTACTCTGCGTTGATACCCACTGCTT
>anonymous
AACGAAAAAAGTTGAGAACTTTCCAGGTATCTTCTATGGTGTGTCCCATGTACTCTGCGTTGATACCACTGCTTT
>anonymous
AACGAAAAATCACGTTTCGTACTTTGTTTAGCGCAGTGTGACCACCCATGTACTCTGCGTTGATACCCACTGCTT
>anonymous
AACGAAAAATCACGTTTCGTACTTTGTTTAGCGCAGTGTGACCCCCCATGTACTCTGCGTTGATACCCACTGCTT
>anonymous
AACGAAAACTAACAAAAATCACGACATTGGTTCGATGTGAACTCCCCATGTACTCTGCGTTGATACCACTGCTTT
>anonymous
AACGAAAACTTAGTCACCCCCAATAACGTCACGTTATATTTCCCCCCATGTACTCTGCGTTGATACCACTGCTTT
>anonymous
AACGAAAAGAAAGAAATTTGACAGATGGGTCGCGGTTAGGGATCCCATGTACTCTGCGTTGATACCCACTGCTT
>anonymous
AACGAAAAGAAAGAAATTTGACAGATGGGTCGCGGTTAGGGATCCCCATGTACTCTGCGTTGATACCACTGCTTT
>anonymous
AACGAAAATCACACGCGGCGCGCCAAACAAACTTCCAAGAACCCCCCATGTACTCTGCGTTGATACCACTGCTTT
>anonymous
AACGAAACACAGCTGACTGATGGCGATTTTACGATGCTCCAATCCCCATGTACTCTGCGTTGATACCACTGCTTT
>anonymous
AACGAAACGCAGCACCTCGCGCGGGCAAACAATTTTCGAGTGTCCCCATGTACTCTGCGTTGATACCACTGCTTT
>anonymous
AACGAAAGACCCCATGTACTCTGCGTTGATACCACTGCTTT
>anonymous
AACGAAAGCCAAAAGAAAGAAAAAAAAAGACAAAAAAAGTACTCTGCGTTGATACCCACTGCTT
>anonymous
AACGAAATACGCGTCCGTTCAAGTCGAACAGCTTTCCGTTAGTCCCCATGTACTCTGCGTTGATACCACTGCTTT
>anonymous
AACGAAATACGCGTCCGTTCAAGTCGAACAGCTTTCTGTTAGTCCCCATGTACTCTGCGTTGATACCCACTGCTT
>anonymous
AACGAAATACGCGTCCGTTCAAGTCGAACAGCTTTCTGTTCCCCATGTACTCTGCGTTGATACCACTGCTTT
>anonymous
AACGAAATCTATAACATAAGAGATTCATTAGTCAATGGCGAGACTAAAATTATACTTCTCCGCACTGAAATTGGC
>anonymous
AACGAAATGGCCGAGCCATCCGCTTAGAGCTGGGGCAATCACTCCCCATGTACTCTGCGTTGATACCCACTGCTT
>anonymous
AACGAACACAAATGAGGCGAACATGTTTAAAAGATGAGTTAAATCCCATGTACTCTGCGTTGATACCACTGCTTT
>anonymous
AACGAACAGAATTTACTTGTCATTCAGTGTAGGGTTGCCAGACTCCCATGTACTCTGCGTTGATACCCACTGCTT
>anonymous
AACGAACCTTTCACAACAGTCCCCATGTACTCTGCGTTGATACCACTGCTTACTCTGCGTTGATACCACTGCTTA
>anonymous
AACGAACTAAAAAAAAAAAAAAAAAAAAAAAAAAGAAAAAAGTACTCTGCGTTGATACCACTGCTTT
>anonymous
AACGAAGAGCCCCATGTACTCTGCGTTGATACCACTGCTTACTCTGCGTTGATACCACTGCTTGCTCTGCGTTGA
>anonymous
AACGAAGTGATAAACACGTGCAGTTCAAACAAGGCAGGTTGTGTCCCATGTACTCTGCGTTGATACCACTGCTTT
>anonymous
AACGAATGATTTAACCACATCAACAGTGCTGTGTTTTGATTCTCCCCATGTACTCTGCGTTGATACCCACTGCTT
>anonymous
AACGACGACGCACCCTCAATATTCATACGGTCACAAAAAATCAATCAACCACTAGCAAAAACACGAATACACTTC
>anonymous
AACGACTCTACTTGTTATTTTACATAACCTGCACGGCGCTGTTCCCCATGTACTCTGCGTTGATACCCACTGCTT
>anonymous
AACGAGCCACACCGGAAAGCCCATGTACTCTGCGTTGATACCACTGCTTT
>anonymous
AACGAGCCACACCGGAAAGCCCCATGTACTCTGCGTTGATACCACTGCTTAGATCGGAAGAGCTCGTATGCCGTC
>anonymous
AACGAGCCACACCGGAAAGCCCCATGTACTCTGCGTTGATACCACTGCTTT
>anonymous
AACGAGCCACACCGGGCCCCATGTACTCTGCGTTGATACCACTGCTTT
>anonymous
AACGAGGAGAATCTGGCGCCTTGGTGGTCGCCAGCTCTATGGAGCCCATGTACTCTGCGTTGATACCACTGCTTT
>anonymous
AACGAGTGCCAGGAACACGATCTCCAATCGGTTTGTACTTCAGCCCCATGTACTCTGCGTTGATACCACTGCTTT
>anonymous
AACGATCTTGCGATCGCTTGGTTTTAGCCTAATAAAAGCACATGCCCATGTACTCTGCGTTGATACCCACTGCTT
>anonymous
AACGATTGTGCGGAAAAAAAAAAAAAAAAAAAAAAAAAAAAAAGTACTCTGCGTTGATACCCACTGCTT
>anonymous
AACGCAAGCGACCGAATTGGTGGAGAGTCAAAGACTGAATCGCCCCCATGTACTCTGCGTTGATACCCACTGCTT
>anonymous
AACGCAATGAAATTGGACAAGTGTGTTGAATCGAGAAGAGAACCCCCATGTACTCTGCGTTGATACCACTGCTTT
>anonymous
AACGCACACTGTTGTTCACGCCGTGAAAACTCAACTCGACTGACCCCATGTACTCTGCGTTGATACCACTGCTTT
>anonymous
AACGCACACTGTTGTTCACGCCGTGAAAACTCAACTCGACTGCCCCCATGTACTCTGCGTTGATACCACTGCTTT
>anonymous
AACGCAGACTACTCATTTTGTAAGCGTTTGGAGCCAGTTTTCTCCCCATGTACTCTGCGTTGATACCACTGCTTT
>anonymous
AACGCATGTTTAAGTCTTGGGTTCTTGACACGAAACGTGAATTCCCCATGTACTCTGCGTTGATACCACTGCTTT
>anonymous
AACGCCCCGGGATTGCGTTAATTAGCTATAAATAGCTAAAAAACCCCATGTACTCTGCGTTGATACCCACTGCTT
>anonymous
AACGCCCCGGGATTGTGTCAATTAGCTATAAATAGCTAAAAAACCCCATGTACTCTGCGTTGATACCCACTGCTT
>anonymous
AACGCCCCGGGATTGTGTTAATTAGCTATAAATAGCTAAAAAACCCCATGTACTCTGCGTTGATACCACTGCTTT
>anonymous
AACGCCCCGGGATTGTGTTAATTAGCTATAAATAGCTAAAAAACCCCATGTACTCTGCGTTGATACCCACTGCTT
>anonymous
AACGCCGAGAGGAAAGCTAGATTGTGATGTCCCTGGGCCGAGCCCCCATGTACTCTGCGTTGATACCACTGCTTT
>anonymous
AACGCCGGAGCGTTCTGTTTTTTTTAACAGATAGGTAAACAGTCCCCATGTACTCTGCGTTGATACCACTGCTTT
>anonymous
AACGCCGGATAAATAGTTATTTACGGTGCAGAACATTGTTTGTCCCCATGTACTCTGCGTTGATACCCACTGCTT
>anonymous
AACGCCGGTGAACGAAACTCGTATGCCGTCTTCTGCTTGAAAAA
>anonymous
AACGCGAAGTGAAGTCTCCAAGCACTCTAACAGAAATCCCCATGTACTCTGCGTTGATACCACTGCTTT
>anonymous
AACGCGTTATGTTGTTAACGGCTGAGAGTGTGACCACCGGGTCCCCATGTACTCTGCGTTGATACCACTGCTTT
>anonymous
AACGCGTTCCGTTAGAAGGTCCCATGTACTCTGCGTTGATACCCACTGCTT
>anonymous
AACGCTAAAATGACCCTGAATATTCGGCGATGTGAATGTAAACCCCCATGTACTCTGCGTTGATACCCACTGCTT
>anonymous
AACGCTCAATGGTGAAGTTTACACAGATGTCCTCATGATCAAGGCCCATGTACTCTGCGTTGATACCCACTGCTT
>anonymous
AACGCTCGTCCTGTAGGAGAGCTTTGCCCTCTTCGCTGGCTGCCGACTCTGCGTTGATACCACTGCTTACTCTGC
>anonymous
AACGCTCTCACGGACACACATCCTCTGCGGAGATTTCCACTGCTTCCATGTACTCTGCGTTGATACCCACTGCTT
>anonymous
AACGCTTCACAGTTTTCCATTCCCCGTGTACTCTGCGTTGATACCACTGCT
>anonymous
AACGGAAAAATTAACTGAAAAAAAAAAAAAAAAAAAAAAAGAAAAAAGTACTCTGCGTTGATACCACTGCTTT
>anonymous
AACGGAAAGTCCCTGCACTGTCTTTGTTTGAATGCTTTGGCAGGTGGCGTTACTCTGCGTTGATACCCACTGCTT
>anonymous
AACGGACAAACGCGTCTGTTTCGAATTTTTTTCGCTATAGTGTCCCCATGTACTCTGCGTTGATACCCACTGCTT
>anonymous
AACGGAGCTGTTTTTGCCACGGGCTCAAAGGTGTTGTTTAATCGCCCTGGTACTCTGCGTTGATACCACTGCTTT
>anonymous
AACGGATGCGCTAACGTTTGCGTTTCAATATAAAATTTCACTTCCCATGTACTCTGCGTTGATACCACTGCTTT
>anonymous
AACGGCGGTCGTGTTGTTAGCGGTTCGGTGGCTGAGCGCGAACTCCCATGTACTCTGCGTTGATACCCACTGCTT
>anonymous
AACGGCTACACCCAAAATTATATCTTAATCCAACATCGAGGTCACCCATGTACTCTGCGTTGATACCACTGCTTT
>anonymous
AACGGCTACACCCAAAATTATATCTTAATCCAACATCGAGGTCGCAATCTTAGATCGGAAGAGCTCGTATGCCGT
>anonymous
AACGGCTATAGTGACCAGATGGCGAAACTCTCCCCATGTACTCTCCCATGTACTCTGCGTTGATACCCACTGCTT
>anonymous
AACGGCTCGATTTGCGGGTTCGAGAGTAGCCACTTTTTGCAGTACCCATGTACTCTGCGTTGATACCACTGCTTT
>anonymous
AACGGGGAAAAAAAAAAAAAAAAAAAAAAAAAAAAAAAAGTACTCTGCGTTGATACCCACTGCTT
>anonymous
AACGGGGAAAAGAAAAGAAGGGAAATTTAATGTGGCTGTGTGAGCCCATGTACTCTGCGTTGATACCCACTGCTT
>anonymous
AACGGGTCCTAAGATCCCGCTCTCTATGAAAAAATTTTTTGCTTTATCAATGCTCGAGTTCAATGGTTGCATTTT
>anonymous
AACGGGTTCTGTTTCATCTTGCATGTGCGGGCGTCGAAAAATCACCCATGTACTCTGCGTTGATACCACTGCTTT
>anonymous
AACGGTGCTACTCAATATCCTCTTCCGGAAACGCAGCGAAAAGCCCCATGTACTCTGCGTTGATACCACTGCTTT
>anonymous
AACGGTTTGTCATTGAAAAAAAAAAAAAAAAAAAAAAAAAAGTACTCTGCGTTGATACCACTGCTTT
>anonymous
AACGTAAAAAAAAAAAAAAAAAAAAAAAAAAAGTACTCTGCGTTGATACCACTGCTTT
>anonymous
AACGTAAAGACCCATGTACTCTGCGTTGATACCACTGCTTACTCTGCGTTGATACCACTGCTTACTCTGCGTTGA
>anonymous
AACGTACGTCGTTGGTGCAAATTAATATTTTTTTTCTTCAAGTCCCCATGTACTCTGCGTTGATACCCACTGCTT
>anonymous
AACGTAGACAGTACTCTCGTAATCGATGCGAAATTGGAGTCAATCCCATGTACTCTGCGTTGATACCACTGCTTT
>anonymous
AACGTATCCAATAAAAAAGCCTAGTACACGCAAACATAAGGTGCCCCCTGTACTCTGCGTTGATACCACTGCTTT
>anonymous
AACGTATCGAAATACTCGCGGAAACGTGGAACGAAAAAAAAAGCCCCATGTACTCTGCGTTGATACCACTGCTTT
>anonymous
AACGTATCGAAATACTCGCGGAAACGTGGAACGAAAAAGCCCCATGTACTCTGCGTTGATACCACTGCTTT
>anonymous
AACGTGCGAGTCGCACCAAAAAGTTGTCAGAGTCCCCATGTACTCTGCGTTGATACCACTGCTTT
>anonymous
AACGTGCGATTTAGAAAGCCCCATGTACTCTGCGTTGATACCACTGCTTACTCTGCGTTGATACCACTGCTTACT
>anonymous
AACGTGGCCAACCCATGTACTCTGCGTTGATACCACTGCTTCCCATGTACTCTGCGTTGATACCACTGCTTCCCA
>anonymous
AACGTGGCCAACCCTTGATACACTGTGAGGCACTCGACCGCCCCCATGTACTCTGCGTTGATACCACTGCTTT
>anonymous
AACGTGGCCAACCCTTGATACACTGTGCCCATGTACTCTGCGTTGATACCCACTGCTT
>anonymous
AACGTGGCCATCCCTTGATACACTGTGAGGCACTCGACCGCCCCCATGTACTCTGCGTTGATACCACTGCTTT
>anonymous
AACGTGGCCGACGGCGACGGACAGGCAGAGCACCTTCTTCATCTCCCATGTACTCTGCGTTGATACCCACTGCTT
>anonymous
AACGTGTTCCAATTCAAAAACTATACATTGTCAACTATTTGATACCCATGTACTCTGCGTTGATACCACTGCTTT
>anonymous
AACGTTAAACTAGGCTCCTAATTAGAGTGCCACCTCGTCGCCATTCCTGGTACTCTGCGTTGATACCCACTGCTT
>anonymous
AACGTTCAAGGATTTCACGACTAGCGGAAAACCACGGACTTAGGCCCATGTACTCTGCGTTGATACCCACTGCTT
>anonymous
AACGTTCACTAAAACTTTTCACAGCCTATGACAACAAAAAACTCCCCATGTACTCTGCGTTGATACCCACTGCTT
>anonymous
AACGTTGAGCTTCATATGGTCGGTCTGTTTGCGCGCAACGCAGGCCCATGTACTCTGCGTTGATACCACTGCTTT
>anonymous
AACGTTGATACCACTGCTTACTCTGCGTTGATACCACTGCTTACTCTGCGTTGATACCACTGCTTACTCTGCGTT
>anonymous
AACGTTGGCATGCTGCGCACCTTGTAGCGCTGCGTCAGCTCCTCCCCATGTACTCTGCGTTGATACCCACTGCTT
>anonymous
AACGTTGGTCAGATCAATGTTGATGGAGATCTTCTTACTCATTTATACTGAGTATTTCAATAACTAGACATATAC
>anonymous
AACGTTGTGCGCTCGAAATCTCGTTACTCCCATGTACTCTGCGTTGATACCACTGCTTT
>anonymous
AACTAAAAAAAAAAAAAAAAAAAAAAAAAAAAAAAGTACTCTGCGTTGATACCCACTGCTT
>anonymous
AACTAAAAACGAAAAAAAAAAAAAAAAAAAAAAAAAAAGTACTCTGCGTTGATACCACTGCTTT
>anonymous
AACTAAAAACTAACGACAAATACAATTAGTGATAGGTAGGTAGGCCCATGTACTCTGCGTTGATACCACTGCTTT
>anonymous
AACTAAAACACGTCCGCACGCCAGCAACAACACAAAGCAAAATCCCCATGTACTCTGCGTTGATACCACTGCTTT
>anonymous
AACTAAAACTGCGCCTGAAACGCTCTGAAATCAGCTAGCAACTCCCCATGTACTCTGCGTTGATACCACTGCTTT
>anonymous
AACTAAAACTGCGCCTGAAACGCTCTGAAATCAGCTAGCAACTCCCCATGTACTCTGCGTTGATACCCACTGCTT
>anonymous
AACTAAAATAAAATGGTAGATCCAGCAAAAATGCTTTTGCTTATCCCATGTACTCTGCGTTGATACCCACTGCTT
>anonymous
AACTAAAATCCGTAACTAGTATCTCTAGTGAATCTATGCCGTTGCCCATGTACTCTGCGTTGATACCACTGCTTG
>anonymous
AACTAAATAACGCAAGCTAACAGGTTTTCGGACTATTCCAGTGTCCCATGTACTCTGCGTTGATACCACTGCTTT
>anonymous
AACTAAATAACGCAAGCTAACAGGTTTTCGGACTATTCCAGTGTCCCATGTACTCTGCGTTGATACCCACTGCTT
>anonymous
AACTAACAGCTTCCGTGGAAAAAGACGCAGAAAAAACCACTCTCCCCATGTACTCTGCGTTGATACCACTGCTTT
>anonymous
AACTAACCCCATGTACTCTGCGTTGATACCACTGCTTACTCTGCGTTGATACCACTGCT
>anonymous
AACTAAGCCAACTTAACTAACCGATCGCAGAGCGCAAAGTGTCCCCCATGTACTCTGCGTTGATACCCACTGCTT
>anonymous
AACTAAGTACTGGTCCCTGGCATTTTTCCTATATTTGCGCTATTCCCATGTACTCTGCGTTGATACCACTGCTTT
>anonymous
AACTAAGTGATTTACAGCTGTCGATTTAGTGACCAATGGTGGCCCCCATGTACTCTGCGTTGATACCACTGCTTT
>anonymous
AACTAATAAACCGGAAAAGGTCGAATCACGTTGACGACGTATGTCCCATGTACTCTGCGTTGATACCACTGCTTT
>anonymous
AACTAATAAACCGGAAAAGGTCGAATCACGTTGACGACGTATGTCCCATGTACTCTGCGTTGATACCCACTGCTT
>anonymous
AACTAATTTTTTGAGGAATATTCATCCGAAGTATTGCTTTAATTCCCATGTACTCTGCGTTGATACCACTGCTTT
>anonymous
AACTACACGTGCCGGCGTAACTATTCTCGCTAGATGCGGGACTCCCCATGTACTCTGCGTTGATACCACTGCTTT
>anonymous
AACTACAGCCAAATCAACAGTATGGCCAGTTGCAGGCGACTCTCCCCATGTACTCTGCGTTGATACCCACTGCTT
>anonymous
AACTACATTGCACTGCCAAGACCAGTTGGATAGCCTATCTATTCCCCATGTACTCTGCGTTGATACCACTGCTTT
>anonymous
AACTAGAAAAAAAAAAAAAAAAAAAAAAAAAAAAGTACTCTGCGTTGATACCCACTGCTT
>anonymous
AACTAGAACTGCGTCTTAATTGTTCAGCGGTCGACGGACAACTCCCCATGTACTCTGCGTTGATACCACTGCTTT
>anonymous
AACTAGAACTGCGTCTTAATTGTTCAGCGGTCGACGGACAACTCCCCATGTACTCTGCGTTGATACCCACTGCTT
>anonymous
AACTAGATTTTAAAAAAACTTGTAAAAAAAAAAAAAAAAAAAAAAAAAAGTACTCTGCGTTGATACCCACTGCTT
>anonymous
AACTAGGACGTATTCAACTCAGATTGCTTTGTCTTCCCGTCGCCCCCATGTACTCTGCGTTGATACCACTGCTTT
>anonymous
AACTAGTAAAAGTCTGAACTATATCAAAAACTTCTTGTAGACTCCCCATGTACTCTGCGTTGATACCACTGCTTT
>anonymous
AACTAGTAAAAGTCTGAACTATATCAAAAACTTCTTGTAGACTCCCCATGTACTCTGCGTTGATACCCACTGCTT
>anonymous
AACTAGTAAATTAAATGCGGCTTGCAATCAGCTGTTGAGAACTCCCCATGTACTCTGCGTTGATACCACTGCTTT
>anonymous
AACTAGTAAATTAAATGCGGCTTGCAATCAGCTGTTGAGAACTCCCCATGTACTCTGCGTTGATACCCACTGCTT
>anonymous
AACTATGGCTTGGGCAATCTATGTACTCTGCGTTGATACCACTGCTTACTCTGCGTTGATACCACTGCTTACTCT
>anonymous
AACTATTATTAAAATTATTTTTTCTTTAAACAATACTAAAACTTCCCATGTACTCTGCGTTGATACCCACTGCTT
>anonymous
AACTCAAACAAAACAAGCATAAAAAAAAAAAAAAAAAAAAAAAAAAAAAGTACTCTGCGTTGATACCACTGCTTT
>anonymous
AACTCAACCGAGCAGGTTTTGCTCACGTTTAGAAAAAGAAAGACCCCATGTACTCTGCGTTGATACCACTGCTTT
>anonymous
AACTCAGCCATATCTACTTGCAAAGTCCAGTGACTGTTCCAACCCCCATGTACTCTGCGTTGATACCACTGCTTT
>anonymous
AACTCAGCGTTGTCTTTTTTTTTTGTAGTGTGAACCACGCGTTCCCCATGTACTCTGCGTTGATACCCACTGCTT
>anonymous
AACTCATCAGAGGAATCAAGAGCCTTCATAATTGCTTGTAGAGCCTCCTGATTCTTAAGAGTTTCGTCAATGTGA
>anonymous
AACTCCACGGGATCACCCCCTCCCGGCCCAGCGAAGATCGGAAGAGCTCGTATGCCGTCTTCTGCTTGAAAAA
>anonymous
AACTCCCCATGTACTCTGCGTTGATACCACTGCTTACTCTGCGTTGATACCACTGCT
>anonymous
AACTCCCCATGTACTCTGCGTTGATACCACTGCTTAGATCGGAAGAGCTCGTATGCCGTCTTCTGCTTG
>anonymous
AACTCCGGCAAATCTTGGGAGTTGAGCGAGAAAAACACCTTGTTCCCATGTACTCTGCGTTGATACCCACTGCTT
>anonymous
AACTCGACGTGATGGGGCTGTTGGCGCTTTCGCTGCAAATTGTGAACTCTGCGTTGATACCACTGCTTACTCTGC
>anonymous
AACTCGCCATTAAACTCCCCATGTACTCTGCGTTGATACCACTGCTTT
>anonymous
AACTCGCCCATGTACTCTGCGTTGATACCCACTGCTT
>anonymous
AACTCGCGATGTACACTGTATCAAAGGAAAAGTAGCACTGAACCCCCATGTACTCTGCGTTGATACCCACTGCTT
>anonymous
AACTCGCGATGTACACTGTATCAAATGAAAAGTAGCACTGAACCCCCATGTACTCTGCGTTGATACCACTGCTTT
>anonymous
AACTCGCGATGTACACTGTATCAAATGAAAAGTAGCACTGAACCCCCATGTACTCTGCGTTGATACCCACTGCTT
>anonymous
AACTCGCGATGTACACTGTATCAAATGAAAAGTAGCACTGAACTCCCATGTACTCTGCGTTGATACCCACTGCTT
>anonymous
AACTCTGCGTTGATACCACTGCTTACTCTGCGTTGATACCACTGCTTACTCTGCGTTGTTACCACTGCTTACTCT
>anonymous
AACTCTGCGTTGATACCACTGCTTACTCTGNNNNNNTACCACTGCTTACTCTNNNTTGATACCACTGCTTACTCT
>anonymous
AACTCTTAAGAATCAGGAGGCTCTACAAGCAATTATGAAGGCTCTTGATTCCTCTGATGAGTTGATGACGAAAAT
>anonymous
AACTGAAAAAAAAAAAAAAAAAAAAAAAAAGTACTCTGCGTTGATACCCACTGCTT
>anonymous
AACTGAAAAAAAAAAAAAAAAAAAAAAGTACTCTGCGTTGATACCACTGCTTT
>anonymous
AACTGAAACTGTTCACATGAACTTGGAATTCCCAGTAAGTGTGACCCATTACTCTGCGTTGATACCACTGCTTTT
>anonymous
AACTGAAACTGTTCACATGAACTTGGAATTCCCAGTAAGTGTGACCCATTACTCTGCGTTGATACCACTTGCTT
>anonymous
AACTGAAACTGTTCACATGAACTTGGAATTCCCAGTAAGTGTGAGCCATGTACTCTGCGTTGATACCACTGCTTT
>anonymous
AACTGAAACTGTTCACATGAACTTGGAATTCCCAGTAAGTGTGAGCCATGTACTCTGCGTTGATACCCACTGCTT
>anonymous
AACTGAAATTTTAGCTAGGTTTTTACAACAATTGGAATGGAACTCCCATGTACTCTGCGTTGATACCACTGCTTT
>anonymous
AACTGAATCATAAAGATAAATATAAATAGTATTAATTATAATATCCCATGTACTCTGCGTTGATACCCACTGCTT
>anonymous
AACTGACCAAAAAAAAAAAAAAAAAAAAAAAAAAAAAGTACTCTGCGTTGATACCACTGCTTT
>anonymous
AACTGCAACAGCACAACTTTTTATACACCCCCCATTAGAGATGTCCCATGTACTCTGCGTTGATACCCACTGCTT
>anonymous
AACTGCAATTGCATCAGCCAAAGTGACGGCACGGCAATCAGACCCCCATGTACTCTGCGTTGATACCACTGCTTT
>anonymous
AACTGCAGCACGAAAAATATAAACAAACGGACAGTGTGACCAGCCCCATGTACTCTGCGTTGATACCACTGCTTT
>anonymous
AACTGCCACGATTAAATTGAATCGAAGCATCCTTAATCCTTACTCCCATGTACTCTGCGTTGATACCCACTGCTT
>anonymous
AACTGCCCTGCTACACTGTGTGTTTTACGTTGACAAAATCAATCCCCATGTACTCTGCGTTGATACCACTGCTTT
>anonymous
AACTGCCGCACGAACGTCTTCTCCGGAGTGCAAACGCGATCTGACCCATGTACTCTGCGTTGATACCACTGCTTT
>anonymous
AACTGCGTTGATACCACTGCTTACTCTGCGTTGATACCACTGCTTACTCTGCGTTGATACCACTGCTTACTCTGC
>anonymous
AACTGCTTACCCTGCGTTGATACCGCTGCTTACTCTGCGTTGATACCACTGCT
>anonymous
AACTGCTTACTCTGCGTTGATACCACTGCTTACTCTGCGTTGATACCACTGCT
>anonymous
AACTGCTTACTCTGCGTTGATACCACTGCTTGCTCTGCGTTGATACCACTGCT
>anonymous
AACTGGAAAAAAAAAAAAAAAAAAAAAAAAAGTACTCTGCGTTGATACCCACTGCTT
>anonymous
AACTGGCCAAATGTTTTTGAAAAAAAAAAAAAAAAAAAAAAAAAAAAAAGTACTCTGCGTTGATACCACTGCTTT
>anonymous
AACTGGCCGCCTGGAGCTCCCTTCTCACATCGGGTGTAATCTTGCCCATGTACTCTGCGTTGATACCACTGCTTT
>anonymous
AACTGGCCGTTACTTGTAGAAAAAACGAGTTCTTTGTTATTCCCCATGTACTCTGCGTTGATACCACTGCTTT
>anonymous
AACTGGGAAAAAAAAAAAAAAAAAAAAAGAAAGTACTCTGCGTTGATACCCACTGCTT
>anonymous
AACTGTCAAAAAAAAAAAAAAAAAAAAAGTACTCTGCGTTGATACCACTGCTTT
>anonymous
AACTGTTCACACGCTGCGGTAAAAATTCAGAGTGACCGTCGACCCCCATGTACTCTGCGTTGATACCACTGCTTT
>anonymous
AACTGTTTAATTAAGCCCAAAAAAAAAAAAAAAAAAAAAAAAAGTACTCTGCGTTGATACCCACTGCTT
>anonymous
AACTGTTTCGATTTGCCGCCATTTTTGGTGATGGGAAAACTATCCCCATGTACTCTGCGTTGATACCACTGCTTT
>anonymous
AACTGTTTCGGTCTTCCATCAGGGTTTCCCCTGACTTCAACCTGCCCATGTACTCTGCGTTGATACCACTGCTTT
>anonymous
AACTTAAAAAAAAAAAAAAAAAAAAAAAAAGTACTCTGCGTTGATACCACTGCTTACTCTG
>anonymous
AACTTAAAAAAAAAAAAAAAAAAAAAAAAAGTACTCTGCGTTGATACCCACTGCTT
>anonymous
AACTTAATTCAACATTACCAGGCTGTTTGCTTGGGCTTATTATCCCCATGTACTCTGCGTTGATACCACTGCTTT
>anonymous
AACTTAATTTTTTAATCATTATTAATGGATCAAATATCCCATGTACTCTGCGTTGATACCACTGCTTGCTCTGCG
>anonymous
AACTTACTTTCAATGTTCACACGCTGCGGTAAAAATTCAGAGTCCCCATGTACTCTGCGTTGATACCCACTGCTT
>anonymous
AACTTAGTCACTCCCAATAACGTCACGTTATATTTCCAACGAGCCCCATGTACTCTGCGTTGATACCCACTGCTT
>anonymous
AACTTATGGTTTCCCTTGTCGGCGCCAAATCATCTTGTTCCTTGCCCATGTACTCTGCGTTGATACCACTGCTTT
>anonymous
AACTTCAGTAAATTGACGTGTAAACTAGTCATTCGATTAATAATCCCATGTACTCTGCGTTGATACCACTGCTTT
>anonymous
AACTTCATCTTATCGAAAGCCAGTATCAAAAAAAACCCCCATGTACTCTGCGTTGATACCCACTGCTT
>anonymous
AACTTCCGTAAGTACTTCTCTTAGATGTAGTTCAAAACTAATTCCCCATGTACTCTGCGTTGATACCCACTGCTT
>anonymous
AACTTGCCCGGTTGCAAGTAGAAATTCAAATGAATTCGTGTGCCCCATGTACTCTGCGTTGATACCCACTGCTT
>anonymous
AACTTGCTTCGGCAACAGAATCAAAAGAAAGCCCCATGTACTCTGCGTTGATACCACTGCTTT
>anonymous
AACTTGCTTTCTTATTTATGAAAAAAAAAAAAAAAAAAAAAAAAAAAAAGTACTCTGCGTTGATACCCACTGCTT
>anonymous
AACTTGCTTTCTTTTTGATGTAAAAAAAAAAAAAAAAAAAAAAAAAAAGTACTCTGCGTTGATACCCACTGCTT
>anonymous
AACTTGGGGGCGTTAAGTTGGAAACACGTAAATTGCAGACTGCCCCCATGTACTCTGCGTTGATACCACTGCTTT
>anonymous
AACTTGGTCTTATTTTACATTCCGCATGTGCCATCGATTTACATCCCATGTACTCTGCGTTGATACCCACTGCTT
>anonymous
AACTTGGTGTCGTAAGTTTCTCCAGGAAGATACCACTTGGTGATCCCATGTACTCTGCGTTGATACCCACTGCTT
>anonymous
AACTTGTCAGAATGTCGGCATAAACAATGACGTGGCTGATGAATCCCATGTACTCTGCGTTGATACCCACTGCTT
>anonymous
AACTTGTTCCCTCTTCTTGTTAGTTTGCCTGATAATTGACAACTCCCATGTACTCTGCGTTGATACCACTGCTTT
>anonymous
AACTTTAAATATTCTCATGACATGATTCGGAAGACGTCTACCATTCACATTGACGAAACTCTTAAGAATCAGATT
>anonymous
AACTTTAAATATTCTCATGACATGATTCGGAAGACGTCTACCATTCACATTGACGAAACTCTTAAGAATCAGGAG
>anonymous
AACTTTAAATATTCTCATGACATGATTCGGAAGACGTCTACCATTCACATTGACGAAACTCTTAAGAATCAGGCT
>anonymous
AACTTTATATTCTAGAGAAATAAAAAAAAAAAAAAAAAAAAAAAGTACTCTGCGTTGATACCACTGCTTT
>anonymous
AACTTTCCTTTGCAAGTTGTCGTCGAAAAAGCCCCATGTACTCTCCCATGTACTCTGCGTTGATACCACTGCTTT
>anonymous
AACTTTCGCAAGATCCTCGAACTTGGGCCATTTGTTGATGAATCCCCATGTACTCTGCGTTGATACCACTGCTTT
>anonymous
AACTTTCGCAAGATCCTCGAACTTGGGCCATTTGTTGATGAATCCCCATGTACTCTGCGTTGATACCCACTGCTT
>anonymous
AACTTTCTCGGCAAACGGCGGAAATAAAAAGCCCCATGTACTCTGCGTTGATACCACTGCTTACTCTGCGTTGAT
>anonymous
AACTTTTTAAGTGTTCAAAAAAAAAAAAAAAAAAAAAAAAAAAAAAAAGTACTCTGCGTTGATACCACTGCTTT
>anonymous
AACTTTTTGTTTATCTATCGGCTTGCTTGCAAGGAATCGACTGTCCCATGTACTCTGCGTTGATACCACTGCTTT
>anonymous
AACTTTTTGTTTATCTATCGGCTTGCTTGCAAGGAATCGACTGTCCCATGTACTCTGCGTTGATACCCACTGCTT
>anonymous
AACTTTTTGTTTATCTATCGGCTTGCTTGCATGGAATCGACTGTCCCATGTACTCTGCGTTGATACCACTGCTTT
>anonymous
AAGAAAAAAAAAAAAAAAAAAAAAAAAAAAAAAAAAAGTACTCTGCGTTGATACCCACTGCTT
>anonymous
AAGAAAAAAAAAAAAAAAAAAAAAAAAAAAAAAAAGTACTCTGCGTTGATACCACTGCTTT
>anonymous
AAGAAAAAAAAAAAAAAAAAAAAAAAAAAAAGTACTCTGCGTTGATACCCACTGCTT
>anonymous
AAGAAAAAAAAAAAAAAAAAAAAAAAAAAGTACTCTGCGTTGATACCCACTGCTT
>anonymous
AAGAAAAAAAAAAAAAAAAAAAAAAAAAGTACTCTGCGTTGATACCACTGCTTT
>anonymous
AAGAAAAAAAAAAAAAAAAAAAAGTACTCTGCGTTGATACCACTGCTTT
>anonymous
AAGAAAAAAAAAAAAAAAAAAAGAAAAAAAAAAGTACTCTGCGTTGATACCACTGCTTACT
>anonymous
AAGAAAAAAAAAAAAAAAAAGTACTCTGCGTTGATACCCACTGCTT
>anonymous
AAGAAAAAAAAATGTTAAACTAACGGATCTTCGTTTAAGATCTCCCCATGTACTCTGCGTTGATACCCACTGCTT
>anonymous
AAGAAAACAGTAATTCTGAAGTTGAATCAGTGCTGGTGTCGACCCCCATGTACTCTGCGTTGATACCACTGCTTT
>anonymous
AAGAAAACTTTTGTTTACAAACAAATTGAAACAACACGTGCATTCCCATGTACTCTGCGTTGATACCACTGCTTT
>anonymous
AAGAAAAGCCCCATGTACTCTGCGTTGATACCACTGCTTACTCTGCGTTGATACCACTGCTTACTCTGCGTTGAT
>anonymous
AAGAAAAGGATAGAAGAAGAGATGCTAGAGGTGAGCAGAAAACCCCCATGTACTCTGCGTTGATACCCACTGCTT
>anonymous
AAGAAAGAAGAAGCTATCGATTTCCGGGAGGACCGTTTGCAAGTCCCATGTACTCTGCGTTGATACCCACTGCTT
>anonymous
AAGAAAGATTCGGTGTGACCGCAGTGCTGAACTCGCATTTGCCCCCCATGTACTCTGCGTTGATACCACTGCTTT
>anonymous
AAGAAAGCGCATTTCAGGATTTCTCACCGGCTAAAAAAATAATCCCCATGTACTCTGCGTTGATACCACTGCTTT
>anonymous
AAGAAAGTCGCCCTTTTTAAAGAAAAAAAAAAAAAAAAAAAAAAAAAAAGTACTCTGCGTTGATACCACTGCTTT
>anonymous
AAGAAAGTTAAGGTTCTTACCCATTTAAAGTTTGAGAATAGGTCCCATGTACTCTGCGTTGATACCACTGCTTT
>anonymous
AAGAAATAGAAACGAAGACGCCAAGACGCCGAGCCAAAAAGTCCCCAATGTACTCTGCGTTGATACCACTGCTTT
>anonymous
AAGAAATCGCTCGCGTAACAACAATTCGGCGGAGAGTTGCCAGCCCCATGTACTCTGCGTTGATACCCACTGCTT
>anonymous
AAGAAATCTCCGACAGAGTGACCAGTCCGAATCTTCTGGAAATTCCCATGTACTCTGCGTTGATACCACTGCTTT
>anonymous
AAGAAATTCAGCACGTGGCTTAACGCAACCTCTCCGGAAAACCCCCATGTACTCTGCGTTGATACCCACTGCTT
>anonymous
AAGAAATTCAGCACGTGGCTTAACGCAACCTCTCCGGAAACGCCCCCATGTACTCTGCGTTGATACCCACTGCTT
>anonymous
AAGAAATTCATTGTACTGATGCCATGAATAAAATGCTGATCACTATGTGGTACTCTGCGTTGATACCACTGCTTT
>anonymous
AAGAAATTGCGTTCAATTTGCTAAAAACGTAAACACGTGTGTCCCCAATGTACTCTGCGTTGATACCACTGCTTT
>anonymous
AAGAACGAAGATTTGCTCGATCCGGCATTGGACGAGTTTCCGGCCCCATGTACTCTGCGTTGATACCACTGCTTT
>anonymous
AAGAACGATTCAGAGTGACCGTTTGCTCAATGGCGCCGCAAGTCCCCATGTACTCTGCGTTGATACCACTGCTTT
>anonymous
AAGAACTCTGCGTTGATACCACTGCTTCCCATGTACTCTGCGTTGATACCACTGCTTCCCATGTACTCTGCGTTG
>anonymous
AAGAACTGCAACGATTATTCCGTCTGTTCCACGCAATCGCCTCCATGTACTCTGCGTTGATACCACTGCTTT
>anonymous
AAGAACTTAAAGAAGATATTTCCCAAAGCGCAAAAAGAACACACCCCATGTACTCTGCGTTGATACCACTGCTTT
>anonymous
AAGAACTTGGCAAAACAGCTGTGGAGCTGCGTTTTTCAACACTCCCCATGTACTCTGCGTTGATACCCACTGCTT
>anonymous
AAGAACTTTTTCCAAACACTAAAAAAAAAAAAAAAAAAAAAAAAAAAAAGTACTCTGCGTTGATACCACTGCTTT
>anonymous
AAGAAGAAACTACAAGCTGCAAAACATGATATTCAGTGTATGCACAAGTGTACTCTGCGTTGATACCACTGCTTT
>anonymous
AAGAAGAGAGAAGAAGAAAAGAAGAGGAAAGAAATCAACAACACCCCATGTACTCTGCGTTGATACCACTGCTTT
>anonymous
AAGAAGCACAACAGCGAAACAAGGGTCAAAATCACGCCTGAATCCCCATGTACTCTGCGTTGATACCCACTGCTT
>anonymous
AAGAAGCAGCGAACTATGTTAAGTTAACAGCGATATCCCCATGTACTCTGCGTTGATACCACTGCTTT
>anonymous
AAGAAGGAAATCACATAGCGATGGCAGCGTGCCGTCAAGCCATCCCCATGTACTCTGCGTTGATACCCACTGCTT
>anonymous
AAGAAGGAAGAGCAATAAATAGTAAAATAATTGCTGGTAAAATACCCATGTACTCTGCGTTGATACCACTGCTTT
>anonymous
AAGAAGGATGGCAGAGTGACCGTTGCTGAGCGTTACGAAATACCCCCATGTACTCTGCGTTGATACCCACTGCTT
>anonymous
AAGAAGTACGCCCTCGGCAATCCCATTGCCGGTAACCTCTACCACCCATGTACTCTGCGTTGATACCCACTGCTT
>anonymous
AAGAAGTACTCTGCGTTGATACCACTGCTTT
>anonymous
AAGAAGTACTCTGCGTTGATACCTCTGCGTTGATACCACTGCTTACTCTGCGTTGATACCACTGCTTACTCTG
>anonymous
AAGAAGTGACATTTGGAGTAGAGAAACCAATACAATTCTTATTCCCCATGTACTCTGCGTTGATACCCACTGCTT
>anonymous
AAGAAGTGATGGCACCTGAGACAGGCGAATCACTCACGATAGTCCCCATGTACTCTGCGTTGATACCACTGCTTT
>anonymous
AAGAAGTGATGGCACCTGAGACAGGCGAATCACTCCCCCATGTACTCTGCGTTGATACCCACTGCTT
>anonymous
AAGAATAAAGATTGTGATTGCAACTCTAGAAAAAAAAAAAAAAAAAAAAGTACTCTGCGTTGATACCACTGCTTT
>anonymous
AAGAATACTCTGCGTTGATACCACTGCTTACTCTGCGTTGATACCACTGCT
>anonymous
AAGAATATTAGTTAAAGATGACCGAAATAACGGGTTAAAAATGCCCCATGTACTCTGCGTTGATACCACTGCTTT
>anonymous
AAGAATCAGGAGGCTCTACAAGCAATTATGAAGGCTCTTGATTCCTCTGATGAGTTGATGACGAAAATTAAAGAT
>anonymous
AAGAATCAGGTAAGGGTGGATAATCTGATTCCCAACGAATACACGTTTACACCTATGTTAACCATAATAGGTGTA
>anonymous
AAGAATCTGGAATATATATGTTTAGACATATGGTATATACTACACCCATGTACTCTGCGTTGATACCACTGCTTT
>anonymous
AAGAATGAAATATTTAACTCAAAAAAAAAAAAAAAAAAAAAAAAAAGTACTCTGCGTTGATACCACTGCTTT
>anonymous
AAGAATGAAATATTTAACTTGTAAAAAAAAAAAATAAAAAAAAAAAAAAGTACTCTGCGTTGATACCCACTGCTT
>anonymous
AAGAATGGATATTTCGTTTAGGGAAAAAAAAAAAAAAAAAAAAAATACTCTGCGTTGATACCACTGCTTT
>anonymous
AAGAATTAAACTGTTCTCCCCATGTACTCTGCGTTGATACCCACTGCTT
>anonymous
AAGAATTAGCGAAATGAACGCGGTGAAGAATTCCTTACAAAATCCCCATGTACTCTGCGTTGATACCCACTGCTT
>anonymous
AAGAATTATTCCGGCCACCGCCGTTGAATTGGAAGAAAGATCGGAAGAGCTCGTATGCCGTCTTCTGCTTGAAAA
>anonymous
AAGAATTTGAAATGGATTAAATGAGATAATTCCTATAGGAGGTCATGATACTCTGCGTTGATACCACTGCTTT
>anonymous
AAGACAAAACTAAATGCAATGTCAATATTTTTAAGCGACTATTCCCCATGTACTCTGCGTTGATACCACTGCTTT
>anonymous
AAGACATGTTTTTGTTAAACAGGCGAATATTATTTTTGCCGAATCCCATGTACTCTGCGTTGATACCACTGCTTT
>anonymous
AAGACATGTTTTTGTTAAACAGGCGAATATTATTTTTGCCGAATCCCATGTACTCTGCGTTGATACCCACTGCTT
>anonymous
AAGACCCAACTTAGTGGAAAAAAAAAAAAAAAAAAAAAAAAAAGTACTCTGCGTTGATACCCACTGCTT
>anonymous
AAGACGACACCCAGTGTGACCGTGGATAGTCCGTTCCAATATCCCCCATGTACTCTGCGTTGATACCACTGCTTT
>anonymous
AAGACGCGTCCAGACGCGACGAAATGAGAAGCTGAATTCGGTGTCCCATGTACTCTGCGTTGATACCACTGCTTT
>anonymous
AAGACGCTCTCCTTTGACTTCTTGAAGTCCTCGTTGGTCACCTTAGATCGGAAGAGCTCGTATGCCGTCTTCTGC
>anonymous
AAGACGGCATACGACCCATCTTGATAGTCTAGTTTTTGACACCCCCCATGTACTCTGCGTTGATACCACTGCTTT
>anonymous
AAGACGGGATTGTGACGGCAAATGCTGGGGCCATACTCCTCGTACCCATGTACTCTGCGTTGATACCCACTGCTT
>anonymous
AAGACGTCCACCATTCACATTGACGAAACTCTTAAGAATCAGGAGGCTCTACAAGCAATTATGAAGGCTCTTGAT
>anonymous
AAGACGTCTACCATTCACATTGACGAAACTCTTAAGAATCAGATTCGAAAAACATCATTGGGTATGCGATCGAGG
>anonymous
AAGACGTCTACCATTCACATTGACGAAACTCTTAAGAATCAGGAGGCTCTACAAGC
>anonymous
AAGACGTCTACCATTCACATTGACGAAACTCTTAAGAATCAGGAGGCTCTACAAGCAATTATGAAGGCTCTTGAT
>anonymous
AAGACGTCTACCATTCACATTGACGAAACTCTTAAGAATCAGGATCGGCGGACAAATTCACATATGTACTTATAT
>anonymous
AAGACTAATGATTATCCCATGTACTCTGCGTTGATACCACTGCTTCCCATG
>anonymous
AAGACTAATGATTATGCTACCTTTGCACAGTCAAAATACTGCGGCCCATGTACTCTGCGTTGATACCACTGCTTT
>anonymous
AAGAGAACCAGAGTTCCCATGTACTCTGCGTTGATACCACTGCTTCCCATG
>anonymous
AAGAGAACCGACGTTCGTTCCTCTTTTCCTCTTTTTTGCCTCTCCCCATGTACTCTGCGTTGATACCACTGCTTT
>anonymous
AAGAGAACGCTATAGTCGATTTGCTCGACTATCATATACCCGTTACTCTGCGTTGATACCACTGCTTT
>anonymous
AAGAGAATGTTAGTATTTAGACTGCAAAAAAAAAAAAAAAAAAAAAAAGTACTCTGCGTTGATACCACTGCTTT
>anonymous
AAGAGAGCTGCTGGGCTAGACGGCTCACGTTTTTATTGGAGTCCCCCATGTACTCTGCGTTGATACCCACTGCTT
>anonymous
AAGAGATGCAAGTACTCGTTAGCCCGTCTGCTGAACTGCAACTCCCCATGTACTCTGCGTTGATACCACTGCTTT
>anonymous
AAGAGATTCATTAGTCAATGGCGAGACTAAAATTATACTTCTCCGCACTGAAATTGGCAAATTAAAGGAGGCTCT
>anonymous
AAGAGCAGGTCGTTGTGAAGGTCGAACATGTGGCGGATGAGCAGCTCATGTACTCTGCGTTGATACCACTGCTTT
>anonymous
AAGAGCCTTCATAATTGCTTGTAGAGCCTCCTGATTCTTAAGAGTTTCGTCAATGTGAATGGTAGACGTCTTCCG
>anonymous
AAGAGCGTAAATGTTGTCGTGAAAAAACAACTGGGCAGGTCAGTCCCATGTACTCTGCGTTGATACCACTGCTTT
>anonymous
AAGAGCTCTGTCTCCAGCGACAAGAAGTAAACTCCGCGACACCCCATGTACTCTGCGTTGATACCACTGCTTT
>anonymous
AAGAGGAAAACAAACTGCTCAACTTTACACGTGAGAAATGTTTCCCCATGTACTCTGCGTTGATACCCACTGCTT
>anonymous
AAGAGTACCTTGTGTTGAACAGTGTGACCGTTGTGTTGTTCCCATGTACTCTGCGTTGATACCCACTGCTT
>anonymous
AAGAGTAGTATAGGCCAACTGCCGTCGGCTGCCATTTCGACTGCCCCATGTACTCTGCGTTGATACCCACTGCTT
>anonymous
AAGAGTTTCGTCAATGTGAATGGTAGACGTCTTCCGAATCACGTCATGAGAATATTTAAAGTTAACGGGTCCTAA
>anonymous
AAGAGTTTCGTCAATGTGAATGGTAGACGTCTTCCGAATCATGTCATGAGAATATTTAAAGTTAACGGGTCCTAA
>anonymous
AAGATAAACTGCAAACTTGCAGTTTGCTGGGCTAAATTGGATTCCCCATGTACTCTGCGTTGATACCACTGCTTT
>anonymous
AAGATACATTAGCTAAACAAAATAACCCAGAAGAACATAAACCACCCATGTACTCTGCGTTGATACCCACTGCTT
>anonymous
AAGATATAATTTTGGGTGTAGCCGTTCAAATTTTAAGTCTGTTCGACTTAGATCGGAAGAGCTCGTATGCCGTCT
>anonymous
AAGATATCCAGAAATGCGGACCTGGAGAGTGCCGGTACGGACTGCCCATGTACTCTGCGTTGATACCCACTGCTT
>anonymous
AAGATATTACTCTGTACACAACTAGGCGCATATTCNNNNNTTCCCCCATGTACTCTGCGTTGATACCACTGCTTT
>anonymous
AAGATCCCGCTCTCTATGAAAAAATTTTTTGCTTTATCAATGCTCGAGTTCAATGGTTGCATTTTTTAGTTCTTA
>anonymous
AAGATCCGGTTTTGTTTTCCGGCACTTTGCGCTACAACTTGGATCCCATGTACTCTGCGTTGATACCCACTGCTT
>anonymous
AAGATCTGCATGCCACCACGCAGACGCAAGACCAAGTGAAGGGTCCCATGTACTCTGCGTTGATACCCACTGCTT
>anonymous
AAGATCTGCGGGCAATGCATAACGAGCGGGTGAGTACTGATTGCCCCATGTACTCTGCGTTGATACCACTGCTTT
>anonymous
AAGATCTGTCGCACGCTTCTTTGTGTGAATACTCGACTAGAACATATATGGGAAACAATACCTAACCCAATAAAT
>anonymous
AAGATCTGTCGCACGCTTCTTTGTGTGAATACTCGACTAGAACATCCCATG
>anonymous
AAGATCTGTCGCACGCTTCTTTGTGTGAATACTCGACTAGAACATCCCCAT
>anonymous
AAGATCTTAAAAAAAAAAAAAAAAAAAAAAAAAAAAGTACTCTGCGTTGATACCCACTGCTT
>anonymous
AAGATCTTGCGGAACACTGGTACAAAAAAAAAAAAAAAAAAAAAAAAAAGTACTCTGCGTTGATACCACTGCTTT
>anonymous
AAGATGCGAAATTCTGACCGCCCAGTTTACGTCAATTTAACACCCCCATGTACTCTGCGTTGATACCCACTGCTT
>anonymous
AAGATGCGCATCTTGTAGAGGGGAGTCTGGGGCTCCTTCTCGCTCCCATGTACTCTGCGTTGATACCACTGCTTT
>anonymous
AAGATGCGCTGCGTTGATGCCACTGCTTACTCTGCGTTGATGCCACTGCTTACTCTGCGTTGATACCACTGCCTT
>anonymous
AAGATGTGAACTCATGGAAAAAAAAAAAAAAAAAAAAAAAGTACTCTGCGTTGATACCACTGCTTT
>anonymous
AAGATTCCACGCCGAATCTTTGTTTATTTTGCCAACCTAATAGTTATAAAAAATTCGCCGAGTTTCAGTCCTTTT
>anonymous
AAGATTCCCACGAAATCGCGTCCAGAAATTGCAGTGTCGCGTGTCCCATGTACTCTGCGTTGATACCCACTGCTT
>anonymous
AAGATTCGCCAGCAGTATTACGCCGGAAACGAAAAATCGAAAAGCCCATGTACTCTGCGTTGATACCACTGCTTT
>anonymous
AAGATTCGCCAGCAGTATTACGCCGGAAACGAAAAATCGAAAAGCCCATGTACTCTGCGTTGATACCCACTGCTT
>anonymous
AAGATTGCTTCTGTTACTTTTACGCTGGTGATAAACTTAAAAACCCCATGTACTCTGCGTTGATACCACTGCTTT
>anonymous
AAGCAAAAAAAAAAAAAAAAAAAAAAAAAAAAGTACTCTGCGTTGATACCCACTGCTT
>anonymous
AAGCAAAAAAGTACTCTGCGTTGATACCACTGCTTAGATCGGAAGAGCTCGTATGCCGTCTTCTGCTTGAAAA
>anonymous
AAGCAAAAACACCACGCGGTGTCAGCTTCGTATTCCAAAAAGACCCCATGTACTCTGCGTTGATACCACTGCTTT
>anonymous
AAGCAAAATTTACAAAAAGCAGACCGAATTATCAGCTGTGGAACCCCATGTACTCTGCGTTGATACCCACTGCTT
>anonymous
AAGCAACAATATGTTTAAAAATTGAAAAAAAAAAAAAAAAAAAAAAAAGTACTCTGCGTTGATACCACTGCTTT
>anonymous
AAGCAACTGCTTAGATCGGAAGAGCTCGTATGCCGTCTTCTGCTTGAAA
>anonymous
AAGCAATTATGAAGGCTCTTGATTCCTCTGATGAGTTGATGACGAAAATTAAAGATTCCACGCCGAATCTTTGTT
>anonymous
AAGCAATTGTTAATGGTGCGGCAGCGACGTGCGCGTTCTGCTCCCCCATGTACTCTGCGTTGATACCACTGCTTT
>anonymous
AAGCAATTGTTAATGGTGCGGCAGCGACGTGCGCGTTCTGCTCCCCCATGTACTCTGCGTTGATACCCACTGCTT
>anonymous
AAGCACATGTCCCATAAGGTTCATGTTTTAATTGCCCCATGTACTCTGCGTTGATACCCACTGCTT
>anonymous
AAGCACATTTAATTTTTGGTTTGGTTACCTGTTAAATTCAGACTCCCATGTACTCTGCGTTGATACCCACTGCTT
>anonymous
AAGCACCAGCGAATAATAAACAAAATCAACCAGGGATGGAGTTCCCCATGTACTCTGCGTTGATACCACTGCTTT
>anonymous
AAGCACTGGTTTTATATGCCCCGATCGAAGTTGCATTTTCGTTCCCCATGTACTCTGCGTTGATACCCACTGCTT
>anonymous
AAGCAGATACAAATGAGATGAATAAGTTGCAATTCACTGCCACCCCCATGTACTCTGCGTTGATACCACTGCTTT
>anonymous
AAGCAGCCAGCTCTTCTTTAGGCTCTTGTTTGATTCCGGCAATACCCATGTACTCTGCGTTGATACCACTGCTTT
>anonymous
AAGCAGCGAACTATGTTAAGGTAACAGCGATATAACAGGGCCCCATGTACTCTGCGTTGATACCACTGCTTT
>anonymous
AAGCAGCGCGATGCCGCCAAGCAGACCGGGCCCCCATGTACTCTGCGTTGATACCACTGCTTT
>anonymous
AAGCAGCGGAAGAGGTTATATCCATGTACTCTGCGTTGATACCACTGCTTAGATCGGAAGAGCTCGTATGCCGTC
>anonymous
AAGCAGCTTAGATCGGAAGAGCTCGTATGCCGTCTTCTGCTT
>anonymous
AAGCAGTCCACTGCTTAGATCGGAAGAGCTCGTATGCCGTCTTCTGCTT
>anonymous
AAGCAGTGGTATCAACGAGAGGAAGCAGTGGTATCACTGCTTAGATCGGAAGAGCTCGTATGCCGTCTTCTGCTT
>anonymous
AAGCAGTGGTATCAACGCACTTAGATCGGAAGAGCTCGTATGCCGTCTTCTGCT
>anonymous
AAGCAGTTGCTTAGATCGGAAGAGCTCGTATGCCGTCTTCTGCT
>anonymous
AAGCATATATTTATTAAATCTATTTAATATTTCCCATGTACTCTCCCATGTACTCTGCGTTGATACCCACTGCTT
>anonymous
AAGCATGGTATCAACGCAGAGTACATGGGGCTTTTTCCCTTTTTCTCGTATGCCGTCTTCTGCTTGAAAA
>anonymous
AAGCATTAAGACTCAGTCACAGAGTTTGTAAGAGTGTATTTCATGCCGTTGCGACGCTTGCTCCAACGACGACGC
>anonymous
AAGCATTCCTGTTTCTTCACATTAGATTCAGGAAATTCCCCATGTACTCTGCGTTGATACCCACTGCTT
>anonymous
AAGCCAAAAAAAAAAAAAAAAAAAAAAAAAAAAGTACTCTGCGTTGATACCACTGCTTT
>anonymous
AAGCCAACTCCTCTCCACACTCGTAGTACTTTTCACAAGATGCCCCATGTACTCTGCGTTGATACCACTGCTTT
>anonymous
AAGCCAATTCCATGGATCTATTGACTATTTTATGAAGATGTGGACCCATGTACTCTGCGTTGATACCACTGCTTT
>anonymous
AAGCCCAAACAATTTCAAAAAAAAAAAAAAAAAAAAAAAAAAAGTACTCTGCGTTGATACCACTGCTTT
>anonymous
AAGCCCCATGTACTCTGCGTTGATACCACTGCTTACTCTGCGTTGATACCACTGCT
>anonymous
AAGCCCCCATCTCTGCAATTTGATAGACAGCACGGAAATATTCCCCCATGTACTCTGCGTTGATACCCACTGCTT
>anonymous
AAGCCGAAATGTTAAGAACCGATAACCGATGACTTGTCGTACTCCCCATGTACTCTGCGTTGATACCACTGCTTT
>anonymous
AAGCCGACAGCTTCGTTGGCCAAATCTGACATGGAAGTGCTCGCCCCATGTACTCTGCGTTGATACCCACTGCTT
>anonymous
AAGCCTAGCACTGGCAATAGCATAATAATGAAAAACTATAACTGCCCATGTACTCTGCGTTGATACCACTGCTTT
>anonymous
AAGCCTAGCGCTTGCGTTCATGGTAGAACTCTCGGATCAGCTGGCCCTTGTACTCTGCGTTGATACCACTGCTTT
>anonymous
AAGCGAAAAAAAAAAAAAAAAAAAAAAAAAAAGTTACTCTGCGTTGATACCACTTGCTT
>anonymous
AAGCGAAAAGCCCCATGTACTCTGCGTTGATACCACTGCTTACTCTGCGTTGATACCACTGCTTACTCTGCGTTG
>anonymous
AAGCGATAACTATATTTACAAAAAAAATAAAAAAAAAAAAAAAAGTACTCTGCGTTGATACCACTGCTTACTCTG
>anonymous
AAGCGATCGAGGTATATCAATGCCATAATTAAAGAGCAAGGCGTGGCATGTACTCTGCGTTGATACCACTGCTTT
>anonymous
AAGCGATTGCACCTCTGTACCGTTGGAAACCTGCGACGGAACTCCCCATGTACTCTGCGTTGATACCACTGCTTT
>anonymous
AAGCGATTGCACCTCTGTACCGTTGGAAACCTGCGACGGAACTCCCCATGTACTCTGCGTTGATACCCACTGCTT
>anonymous
AAGCGCCATCCATTTTAAGGGCTAGTTGCTTCGGCAGGTGAGTTCCCATGTACTCTGCGTTGATACCACTGCTTT
>anonymous
AAGCGCGCCGGTGAGTGCACCGAGGAGGAGGTCGACAAGGTGGTCCCATGTACTCTGCGTTGATACCACTGCTTT
>anonymous
AAGCGCTACAACGAGCGCATCGCTTCCCAGAAGGGCAAGCCAAAGCCTGTTACTCTGCGTTGATACCCACTGCTT
>anonymous
AAGCGGATTTTTAACCTTTCGTTTGCGGCTGAAGAACTGTAAGTCCCATGTACTCTGCGTTGATACCACTGCTTT
>anonymous
AAGCGGATTTTTAACCTTTCGTTTGCGGCTGAAGAACTGTAAGTCCCATGTACTCTGCGTTGATACCCACTGCTT
>anonymous
AAGCGGCTGTCCGCCAGTGTGGCCGTTCGCCAGCTTAGAAAAACCCCATGTACTCTGCGTTGATACCCACTGCTT
>anonymous
AAGCGTAAATTGTAAGGCCTTTGGCTGCTATTTTTCATCTTCCCCCCATGTACTCTGCGTTGATACCCACTGCTT
>anonymous
AAGCTAACTTTATTTTGCAAAAAAAAAAAAAAAAAAAAAAAAAGTACTCTGCGTTGATACCACTGCTTT
>anonymous
AAGCTAAGGCAAAAGTAAAAGTTACGTGAATAACAGCTGACTGTCCCATGTACTCTGCGTTGATACCACTGCTTT
>anonymous
AAGCTAGCGCACGGCTTTCGAACGAACCCTTCACAACAGTCCCCATGTACTCTGCGTTGATACCACTGCTTT
>anonymous
AAGCTAGCTACATTTATTCATTTGGAATGTGGGAATGAAACTCCCCCATGTACTCTGCGTTGATACCACTGCTTT
>anonymous
AAGCTCCTCCTTCTCGGTGAGGATGACCTCGACGTGGCATGGCGCCCATGTACTCTGCGTTGATACCACTGCTTT
>anonymous
AAGCTCGCCGACACGTCATGAGAAAAAGTGCCAGATCAAAGTCCCCCATGTACTCTGCGTTGATACCACTGCTTT
>anonymous
AAGCTCGCCGACACGTCATGAGAAAAAGTGCCAGATCAAAGTCCCCCATGTACTCTGCGTTGATACCCACTGCTT
>anonymous
AAGCTGCACTTGAAAGTTTTAAAAATGAAATCACATCTTAGATCGGAAGAGCTCGTATGCCGTCTTCTGCTTGAA
>anonymous
AAGCTGCGATTCAACAATTTTCGGCGTAAACAATTTTCTTTTTCCCCATGTACTCTGCGTTGATACCCACTGCTT
>anonymous
AAGCTGCTAGCACGTGTGCTGCTGAAGAAGAAGAAATATCCCCATGTACTCTGCGTTGATACCACTGCTTACTCT
>anonymous
AAGCTGCTGAAGGACGATTTCCTGCAGCAGAACTCCTACTCCTCGTATGCCGTCTTCTGCTTGAAA
>anonymous
AAGCTGCTGAAGGACGATTTCCTGCAGCAGAACTCCTACTCCTCGTATGCCGTCTTCTGCTTGAAAAA
>anonymous
AAGCTGGAGTCGAAAAAATGGAATTTTTGAAATTTAAAAGCTGGAATCGTTTGCTCATTTGTTGTCTTTATTTGC
>anonymous
AAGCTGTCGCGCGTTTACCGTACACCCGATGACAGCTTAGATCGGAAGAGCTCGTATGCCGTCTTCTGCTTGAA
>anonymous
AAGCTTACTCTGCGTTGATACCACTGCTTACTCTGCGTTGATACCACTGCTTACTCTGCGTTGATACCACTG
>anonymous
AAGCTTACTCTGTGTTGATACCACTGCTTACTCTGCGTTGATACCACTGCTTACTCTGCGTTGATACCACTGCTT
>anonymous
AAGCTTAGATCGGAAGAGCTCGTATGCCGTCTTCTGCTTGAAAA
>anonymous
AAGCTTTCGTCATGCGCTGCCCAGATGCCATAAACCCGCATATTCCCATGTACTCTGCGTTGATACCCACTGCTT
>anonymous
AAGGAAAAAAAAAAAAAAAAAAAAAAAAAAAAAAAAGTACTCTGCGTTGATACCACTGCTTT
>anonymous
AAGGAAAAAGACGCAGAACAGTGTGGCCGCGTTTGTCGAATGTCCCCATGTACTCTGCGTTGATACCACTGCTTT
>anonymous
AAGGAAAAAGACGCAGAACAGTGTGGCCGCGTTTGTCGAATGTCCCCATGTACTCTGCGTTGATACCCACTGCTT
>anonymous
AAGGAAAACGACTTTACTTCCGGTTAACGATTTGTATATAAAGCCCCATGTACTCTGCGTTGATACCCACTGCTT
>anonymous
AAGGAAACACGTCCAAAGGCACTGCAAGCTGGCAGAAAAAGAGCCCCATGTACTCTGCGTTGATACCCACTGCTT
>anonymous
AAGGAAACACGTCCAAAGGCGCTGCAAGCTGGCAGAAAAAGAGCCCCATGTACTCTGCGTTGATACCACTGCTTT
>anonymous
AAGGAAACACGTCCAAAGGCGCTGCAAGCTGGCAGAAAAAGAGCCCCATGTACTCTGCGTTGATACCCACTGCTT
>anonymous
AAGGAAAGGAAAACGACTTTACTTCCGGTTAACGATTTGTATATCCCATGTACTCTGCGTTGATACCACTGCTTT
>anonymous
AAGGAAATCAACTAAATTTTGTTAAACGTGGAGTTGTGTGTGTCCCCATGTACTCTGCGTTGATACCCACTGCTT
>anonymous
AAGGAAGACAAATACTTATTTGCAAACAAGACAATTTTTTACTGATTCTGTACTCTGCGTTGATACCACTGCTTT
>anonymous
AAGGAATCGACTGTCCCCATGTACTCTGCGTTGATACCACTGCTTCCCATG
>anonymous
AAGGAATCTTACTGAATTCATAAAGAAAAAAAAAAAAAAAAAAAAAAAAGTACTCTGCGTTGATACCACTGCTTT
>anonymous
AAGGAATTACAGTATAAATATTAAAAAAAAAAAAACGTTGCGTTCCCATGTACTCTGCGTTGATACCACTGCTTT
>anonymous
AAGGACATCAACATGATTATTAAACTGCTCCGCTGCGCATACAACATTGTTACTCTGCGTTGATACCCACTGCTT
>anonymous
AAGGACGTTGATCAGAACTCCGCCATCGAAAGTTGGCTGCGAGTCCCATGTACTCTGCGTTGATACCCACTGCTT
>anonymous
AAGGAGAGTGGTGTGTTCTATTTATATAGGCACCGTTATGTGTCCCCATGTACTCTGCGTTGATACCCACTGCTT
>anonymous
AAGGAGGCTCTACAAGCAATTATGAAGGCTCTTGATTCCTCTGATGAGTTGATGACGAAAATTAAAGATTCCACG
>anonymous
AAGGAGGGCTACGAAAATCGTTTTGTTGAACATTTTGGTACGTCCCATGTACTCTGCGTTGATACCCACTGCTT
>anonymous
AAGGAGTAAAACGTTGGTCAGATCAATGTTGATGGAGATCTTCTTACTCATTTATACTGAGTATTTCAATAACTA
>anonymous
AAGGATACGAGTCATGGAACTGAACCAAAGCTGCTTCTTGTACGCCCATGTACTCTGCGTTGATACCCACTGCTT
>anonymous
AAGGATGGCAGAGTGACCGTTGCTGAGCGTTACGAAATACCAGCCCCATGTACTCTGCGTTGATACCCACTGCTT
>anonymous
AAGGATGTCCGAATTGGATTTTGGCAGAGCGTTCACAATGCCCATGTACTCTGCGTTGATACCACTGCTTT
>anonymous
AAGGATTATTAAAATTGCAATTGATAAAACTAATGCAATAACCCCCCATGTACTCTGCGTTGATACCACTGCTTT
>anonymous
AAGGATTTAACTTTCCAAAAAAAAAAAAAAAAAAAAAAAAAAAAAGTACTCTGCGTTGATACCACTGCTTT
>anonymous
AAGGATTTCGAAGGGGGCGGGACTCGCGGGGAAGGCGGAGGGGGGCTATGTACTCTGCGTTGATACCCACTGCTT
>anonymous
AAGGATTTTTTAAAAAAAAAAAAAAAAAAAAAAAAAAAAAAAAGTACTCTGCGTTGATACCACTGCTTT
>anonymous
AAGGCAGAGCAGAGCCAGCTACTCCTCCAGTTAGGCCACCAAGCCCATGTACTCTGCGTTGATACCACTGCTTT
>anonymous
AAGGCAGTGGTTAGATCGGAAGAGCTCGTATGCCGTCTTCTGCTTGAAA
>anonymous
AAGGCCTCCGAAACGGGCAGGGTGCCGCTGTCGGCGACCCATGTACTCTGCGTTGATACCACTGCTTT
>anonymous
AAGGCCTGTGGCGGTGGTGCTCCACCTCCGTAGTGTGGCTGCCCATGTACTCTGCGTTGATACCACTGCTTT
>anonymous
AAGGCCTTTCTACGTTGTGTTTTAGCGAACTCGAAAGCGAACTCCCCATGTACTCTGCGTTGATACCACTGCTTT
>anonymous
AAGGCCTTTCTACGTTGTGTTTTAGCGAACTCGAAAGCGAACTCCCCATGTACTCTGCGTTGATACCCACTGCTT
>anonymous
AAGGCGAATTAAGTGTCCCCATGTACTCTGCGTTGATACCACTGCTTACTCTGCGTTGATACCACTGCTTGCTCT
>anonymous
AAGGCGCGCTCGTTCTGATCAGCCATGTTGATGAAAAAGGAAAGCCCATGTACTCTGCGTTGATACCCACTGCTT
>anonymous
AAGGCGTGCGACTTCGCGAAGCGTTCGGCGCGGAAAGCCCATGTACTCTGCGTTGATACCACTGCTTT
>anonymous
AAGGCGTTGCGTCCATGCTTCTCGTATGCCGTCTTCTGCTTGAAAAA
>anonymous
AAGGCTGTTACACGAGTTATGTATTTGGTGTGGGGACAGTGACTCCCATGTACTCTGCGTTGATACCCACTGCTT
>anonymous
AAGGCTTAAAAAAAAAAAAAAAAAAAAAAAAAAAAAAAAAGTACTCTGCGTTGATACCCACTGCTT
>anonymous
AAGGCTTAGATCGGAAGAGCTCGTATGCCGTCTTCTGCTTGAA
>anonymous
AAGGGAAAAAAAAAAAAAAAAAAAAAAAAAAAGTACTCTGCGTTGATACCACTGCTTT
>anonymous
AAGGGCGGCTCCGTTTGTGTTCATCCTCATTTAGCCATCAACCAAGTTCTTACTCTGCGTTGATACCACTGCTTA
>anonymous
AAGGGGCCCATGTACTCTGCGTTGATACCCACTGCTT
>anonymous
AAGGGGCCTCTGCGTTGATACCACTGCTTACTCTGCGTTGATACCACTGCT
>anonymous
AAGGGGGGAAAAAAAACCCCAAAAAAAAAAAAAAAAAAGAAAAAAAAAAGTACTCTGCGTTGATACCCACTGCTT
>anonymous
AAGGGTGAAAACAAAAAAAAAAAAAAAAAAAAAAAAAGTACTCTGCGTTGATACCACTGCTTT
>anonymous
AAGGGTTTATCTGTAGAAAAGGAGCGTGGAGCTCGCAGCTTGGAGCAAGTTACTCTGCGTTGATACCACTTGCTT
>anonymous
AAGGTAAACCGGATGAGAGTTTAACTATGTTCTAAATTAAATACCCCATGTACTCTGCGTTGATACCACTGCTTT
>anonymous
AAGGTAAACGTCCCCGAAAAAAAAAAAAAAAAAAAAAAAAAAAAGTACTCTGCGTTGATACCACTGCTTT
>anonymous
AAGGTACTCTGCGTTGATACCACTGCTTACTCTGCGTTGATGCCACTGCT
>anonymous
AAGGTAGAAACACCCTGACTTCTCGACAACTGAAACACAACTGCCCCATGTACTCTGCGTTGATACCACTGCTTT
>anonymous
AAGGTGCGGCGTTGTTTCGGTACGTTCACCATCTTGATTTCGTCCCCATGTACTCTGCGTTGATACCACTGCTTT
>anonymous
AAGGTGTTGGTGATTTGTAATGCTTTTTTGTCCCCATGTACTCTGCGTTGATACCACTGCTTT
>anonymous
AAGGTTAACAAAACGGTAATCGAAAACTCGCAGTAACAATGATCCCCATGTACTCTGCGTTGATACCCACTGCTT
>anonymous
AAGGTTAACCTATTCCCATGTACTCTGCGTTGATACCCACTGCTT
>anonymous
AAGGTTATAATGAAGTGGCAAGTGTGACCGAAAATTGTATCCCCATGTACTCTGCGTTGATACCCACTGCTT
>anonymous
AAGGTTCCACAAAAAAAAAAAAAAAAAAAAAAAAAAAGTACTCTGCGTTGATACCACTGCTTT
>anonymous
AAGGTTCCCACACCAAAAAAAAAAAAAAAAAAAAAAAAAAAAAAAGTACTCTGCGTTGATACCACTGCTTT
>anonymous
AAGGTTCCCCAACCAAAAAAAAAAAAAAAAAAAAAAAAAAAAAGTACTCTGCGTTGATACCACTGCTTT
>anonymous
AAGGTTCCGCAAAAAAAAAAAAAAAAAAAAAAAAAAAAAGTACTCTGCGTTGATACCACTGCTTT
>anonymous
AAGGTTCGCATTCATTTTGACGTCGAATCGGAAACCCCCATGTACTCTGCGTTGATACCACTGCTTT
>anonymous
AAGGTTTAAAAATGTAAAAAAAAAAAAAAAAAAAAAAAAAAAGTACTCTGCGTTGATACCACTGCTTT
>anonymous
AAGGTTTTAAACACGTCGTTTTGCGAACGCGATTTATTAGAAAGCCCATGTACTCTGCGTTGATACCACTGCTTT
>anonymous
AAGGTTTTAAACACGTCGTTTTGCGAACGCGATTTATTAGAAAGCCCATGTACTCTGCGTTGATACCCACTGCTT
>anonymous
AAGTAAAAAAAAAAAAAAAAAAAAAAAAAAAAAAGTACTCTGCGTTGATACCCACTGCTT
>anonymous
AAGTAAAAAAAAAAAAAAAAAAAAAAAAAAAAAGTACTCTGCGTTGATACCACTGCTTT
>anonymous
AAGTAAAAAAAAAAAAAAAAAAAAAAAAGTACTCTGCGTTGATACCACTGCTTT
>anonymous
AAGTAAAAACGCGGACCGCAAGCTAGAGATGTCACTATTGATTCCCCATGTACTCTGCGTTGATACCACTGCTTT
>anonymous
AAGTAAAACCCGTTTCCGCTTCAAATTTTTTTCCAACGGGCTCCCCCATGTACTCTGCGTTGATACCCACTGCTT
>anonymous
AAGTAAACAGCAGAAGTGATTAATTAATATCACTTGGAATCGATCCCATGTACTCTGCGTTGATACCCACTGCTT
>anonymous
AAGTAAAGAAATTGCGTTCAATTTGCTAAAAACGTAAACACGTCCCCATGTACTCTGCGTTGATACCACTGCTTT
>anonymous
AAGTAACTTAATTTTTTAATCATTATTAATGGATCAAATATTCCCCATGTACTCTGCGTTGATACCCACTGCTTT
>anonymous
AAGTACAGGATTATCAGGAATCAAAGAACAGAAGGCGCGAAACCCCCATGTACTCTGCGTTGATACCACTGCTTT
>anonymous
AAGTACATATGTGAATTTGTCCGCCGATCCTGATTCTTAAGAGTTTCGTCAATGTGAATGGTAGACGTCTTCCGA
>anonymous
AAGTACATGACCACCTCGAGGAACATGTACTCTGCGTTGATACCACTGCTTT
>anonymous
AAGTACCGTGAGGGAAAGTTGAAAAGAACCCTGAATAGAGAGTTAAACAGTACTCTGCGTTGATACCACTGCTTT
>anonymous
AAGTACCGTGAGGGAAAGTTGAAAAGAACTCTGAATAGAGAGTTAAACAGTACTCTGCGTTGATACCACTGCTTT
>anonymous
AAGTACCGTGAGGGAAAGTTGAAAAGAACTCTGAATAGAGAGTTAAACAGTACTCTGCGTTGATACCCACTGCTT
>anonymous
AAGTACTCTGCGTTGATACACTGCTTACTCTGCGTTGATACCACTGCTTACTCTGCGTTGATACCACTGCTTACT
>anonymous
AAGTACTCTGCGTTGATACCACTGCTTACCCTGCGTTGATACCACTGCTTACTCTGCGTTGATACCACTGCTTAC
>anonymous
AAGTACTCTGCGTTGATACCACTGCTTACTCTGCGCTGATACCACTGCTTACTCTGCGTTGATACC
>anonymous
AAGTACTCTGCGTTGATACCACTGCTTACTCTGCGTTGATACCACTGCT
>anonymous
AAGTACTCTGCGTTGATACCACTGCTTACTCTGCGTTGATACCACTGCTTACTCTGCATTGATACCACTGCTTAC
>anonymous
AAGTACTCTGCGTTGATACCACTGCTTACTCTGCGTTGATACCACTGCTTACTCTGCGTTGATACCACT
>anonymous
AAGTACTCTGCGTTGATACCACTGCTTACTCTGCGTTGATACCACTGCTTACTCTGCGTTGATACCACTGCTTAC
>anonymous
AAGTACTCTGCGTTGATACCACTGCTTACTCTGCGTTGATACCACTGCTTACTCTGCGTTGATACCCTGCTTACT
>anonymous
AAGTACTCTGCGTTGATACCACTGCTTACTCTGCGTTGATACCACTGCTTACTCTGCGTTGGTACCACTGCTTAC
>anonymous
AAGTACTCTGCGTTGATACCACTGCTTACTCTGCGTTGATACCACTGCTTACTGCT
>anonymous
AAGTACTCTGCGTTGATACCACTGCTTACTCTGCGTTGATACCACTGCTTCCTCTGCGTTGATACCACTGCTTAC
>anonymous
AAGTACTCTGCGTTGATACCACTGCTTACTCTGCGTTGATACCACTGCTTGCTCTGCGTTGATACCACTGCTTAC
>anonymous
AAGTACTCTGCGTTGATACCACTGCTTACTCTGCGTTGATACCACTGCTTGCTCTGCGTTGATGCCACTGCTTAC
>anonymous
AAGTACTCTGCGTTGATACCACTGCTTACTCTGCGTTGATACCACTTGCTTACTCTGCGTTGTTACCACTGCTT
>anonymous
AAGTACTCTGCGTTGATACCACTGCTTACTGCTTACTCTGCGTTGATACCACTGCT
>anonymous
AAGTACTCTGCGTTGATACCACTGCTTAGTCTGCGTTGATACACTGCTTACTCTGCGTTGATACCACTGCTTAC
>anonymous
AAGTACTCTGCGTTGATACCACTGCTTCCCATGTACTCTGCGTTGATACCACTGCTTCCCATGTACTCTGCGTTG
>anonymous
AAGTACTCTGCGTTGATACCACTGCTTTCTCTGCGTTGATACCACTGCTTACTCTGCGTTGATACCACTGCTTAC
>anonymous
AAGTACTCTGCGTTGATACCCCATGTACTCTGCGTTGATACCACTGCTTACTCTGCGTCGATACACTCTGCGTT
>anonymous
AAGTACTCTGCGTTGATACCGCTGCTTACTCTGCGTTGATACCACTTGCT
>anonymous
AAGTACTCTGCGTTGATGCCACTGCTTACTCTGCGTTGATACCACTGCTTACTCTGCGTTGATACCACTGCTTAC
>anonymous
AAGTACTCTGCGTTGGTACCACTGCTTACTCTGCGTTGATACCACTGCTTACTCTGCGTTGATACCACTGCTTAC
>anonymous
AAGTACTCTGGGTTGATACCACTGCTTACTCTGCGTTGATACCACTGCTTACTCTGCGTTGATACCACTGCTTAC
>anonymous
AAGTAGATTTCGCTGCTTTTCGCTGAGCGTTGGTTTGGCCAGTGCCCATGTACTCTGCGTTGATACCACTGCTTT
>anonymous
AAGTAGCTAACGCCCTCACTCACAGCGACATCAAAATAAACCATCCCATGTACTCTGCGTTGATACCCACTGCTT
>anonymous
AAGTATCCAAGCGAACCGCTCACCGCGAGCGTCAAAAGCTCACTCCCATGTACTCTGCGTTGATACCACTGCTTT
>anonymous
AAGTATCGCCCTGTTACTGGAAAAAAAAAAAAAAAAAAAAAAAAAAAAAGTACTCTGCGTTGATACCACTGCTTT
>anonymous
AAGTATGTATGCATAATTAGATTGTTAAAAAAAAACTGTTAGTCCCCATGTACTCTGCGTTGATACCCACTGCTT
>anonymous
AAGTATTCGATCTTGATGTCCATGGATCCCCATGTACTCTGCGTTGATACCACTGCTTT
>anonymous
AAGTATTCTGCGTTGATACCACTGCTTACTCTGCGTTGATACCACTGCTTACTCTGCGTTGATACCACTGCTTAC
>anonymous
AAGTATTTAATCACATATAAGTACTCTGCGTTGATACCACTGCTTCCCATG
>anonymous
AAGTATTTTTTAATTAAGTAAATACTGGTGCTTAAGAATAAAAAACATACACATTTCAATTTAACTTTCATACTT
>anonymous
AAGTCAAAAAAAAAAAAAAAAAAAAAAAAAAAGTACTCTGCGTTGATACCCACTGCTT
>anonymous
AAGTCAAGCAAAAATTTTTAATGCGAAGCAACAGATTAGTCCCCATGTACTCTGCGTTGATACCCACTGCTT
>anonymous
AAGTCAATCAATTGACGTCTTAGCACCTCAAAACAATTGCACTCCCCATGTACTCTGCGTTGATACCACTGCTTT
>anonymous
AAGTCACAAGAAGTTAGTAAAAGGATTATTTAGAAGAAATGGTGCCCATGTACTCTGCGTTGATACCCACTGCTT
>anonymous
AAGTCACTGTATTCACCGATTTTCATATACTGCTCACGTATTCCCCCATGTACTCTGCGTTGATACCACTGCTTT
>anonymous
AAGTCACTGTATTCACCGATTTTCATATACTGCTCACGTATTCCCCCATGTACTCTGCGTTGATACCCACTGCTT
>anonymous
AAGTCATAAACTTTTAAATCTAAAAAAAAAAAAAAAAAAAAAAAAAAAAGTACTCTGCGTTGATACCACTGCTTT
>anonymous
AAGTCCATTCCGTAATGTGCTCTGTAACTTTCACGGAATGGACTCCCATGTACTCTGCGTTGATACCCACTGCTT
>anonymous
AAGTCCCCTGACACACGAGACGAATGAAAAAACTGAATACAGTCCCCATGTACTCTGCGTTGATACCCACTGCTT
>anonymous
AAGTCGAAAAAACCTATCTCCGTAGACGCCAAATTTGCAGAGTTCCCATGTACTCTGCGTTGATACCCACTGCTT
>anonymous
AAGTCGATTTAAGTGGGAGAGAAATTAACAATTTGCTAAATTGCCCCATGTACTCTGCGTTGATACCACTGCTTT
>anonymous
AAGTCGCGCGCAACCACCGGCTTGCTGGGTTTGTTAGAGATGTCCCCATGTACTCTGCGTTGATACCCACTGCTT
>anonymous
AAGTCGCGTTGACAGTTAGGGTGACCGCATTTCGGCATTCGCGCCCCATGTACTCTGCGTTGATACCACTGCTTT
>anonymous
AAGTCGCTCATTTTCATGCTGATTGGTGCGATCGTCTGTACACCCCCATGTACTCTGCGTTGATACCCACTGCTT
>anonymous
AAGTCGGGAAAGAGATATTCCTCCAGCCTTTTTATTTTAGGTATCCCATGTACTCTGCGTTGATACCACTGCTTT
>anonymous
AAGTCGGGAAAGAGATATTCCTCCAGCCTTTTTATTTTAGGTATCCCATGTACTCTGCGTTGATACCCACTGCTT
>anonymous
AAGTCTAAAAATGCCTTTTTTAGAATTCGAAGGGGCGCCGTGTGCCCATGTACTCTGCGTTGATACCACTGCTTT
>anonymous
AAGTCTAAGCGGCGACGGATTCGAACAAAGTGCCCCATGTACTCTCCATGTACTCTGCGTTGATACCACTGCTTT
>anonymous
AAGTCTCCACTTGAAGCTCCTCCATGACAGTGGCAGCTCCGGCGCCCATGTACTCTGCGTTGATACCCACTGCTT
>anonymous
AAGTCTTTAGACACGCCGTTCTCCACAATGGTCGAAAATCGGTACCCATGTACTCTGCGTTGATACCCACTGCTT
>anonymous
AAGTGAAAAAAAAAAAAAAAAAAAAAAAAAAAAAGTACTCTGCGTTGATACCCACTGCTT
>anonymous
AAGTGAAATCGCAGCAAAGAAATTGGAATGTTTTTTTTTTGCTCCCCATGTACTCTGCGTTGATACCCACTGCTT
>anonymous
AAGTGAGACTTGACAAACAGTAGAGCTACGATGTGATAATTCCCCCCATGTACTCTGCGTTGATACCCACTGCTT
>anonymous
AAGTGCAACTATTCCCGAAAAAAAAAAAAAAAAAAAAAAAAAAAAAAAAGTACTCTGCGTTGATACCACTGCTTT
>anonymous
AAGTGCAATTGCAACGATTGGTTCAATTTTTTATTTGTCTGTGTCCCATGTACTCTGCGTTGATACCCACTGCTT
>anonymous
AAGTGCAGCCTCAGGTTAGTTGGTTCGCTGATTGGGGAGTCACTCCCATGTACTCTGCGTTGATACCACTGCTTT
>anonymous
AAGTGCCACAGTCGGCGGCGTTGCCAGACATTCCAGTCAAATGCCCCATGTACTCTGCGTTGATACCCACTGCTT
>anonymous
AAGTGCGCCTTCTTCGGCTGTTCCGGCTGGCGCTTCAGACTGACCCATTGTACTCTGCGTTGATACCACTGCTTT
>anonymous
AAGTGGAGCACGTCGCGGTTCGCGGGTAGCGTCTTGTTGACTTCCCCATGTACTCTGCGTTGATACCCACTGCTT
>anonymous
AAGTGGAGCACGTCGCGGTTCGCGGGTGGCGTCTTGTTGACTTCCCCATGTACTCTGCGTTGATACCACTGCTTT
>anonymous
AAGTGGAGCACGTCGCGGTTCGCGGGTGGCGTCTTGTTGACTTCCCCATGTACTCTGCGTTGATACCCACTGCTT
>anonymous
AAGTGGCCCACTGGGCACATTATATCATAACCTTGAACTTCATACCCATGTACTCTGCGTTGATACCACTGCTTT
>anonymous
AAGTGGCCCACTGGGCACATTATATCATAACCTTGAACTTCATACCCATGTACTCTGCGTTGATACCCACTGCTT
>anonymous
AAGTGGGATCAGACTTGCTGACCACGCCGATCTCAATGCCGTTCCCCATGTACTCTGCGTTGATACCACTGCTTT
>anonymous
AAGTGGGTTTCGATCTCCTCCGACGACAGGCATAACCTTTCCATCCCATGTACTCTGCGTTGATACCACTGCTTT
>anonymous
AAGTGGTAGATGTGTTTCCGGCGTGTCTGGTGTGTGGGTTCTGCCCATGTACTCTGCGTTGATACCCACTGCTTT
>anonymous
AAGTGTACACGAATGCAAACGCAAGTCGGCTTCGACGAATTGTCCCCATGTACTCTGCGTTGATACCCACTGCTT
>anonymous
AAGTGTCTTTCCAATGTGAAAAAAAAAAAAAAAAAAAAAGTACTCTGCGTTGATACCACTGCTTT
>anonymous
AAGTGTGAGTCATTAACTCGCATTGATTACGTCCCATGTACTCTGCGTTGATACCCACTGCTT
>anonymous
AAGTGTGAGTCATTAACTCGCATTGATTACGTCCCTGCCCATGTACTCTGCGTTGATACCACTGCTTACTCTGCG
>anonymous
AAGTGTGTAGACTGGCCGGCCATGTATGAATGGCTGCTCCAGAACCCATGTACTCTGCGTTGATACCACTGCTTT
>anonymous
AAGTGTGTAGACTGGCCGGCCATGTATGAATGGCTGCTCCAGAGCCCATGTACTCTGCGTTGATACCACTGCTTT
>anonymous
AAGTGTTATTTTTAGGAAAAAAAAAAAAAAAAAAAAAAAAAAAAAAAAGTACTCTGCGTTGATACCACTGCTTT
>anonymous
AAGTGTTTTCCCAGTGTACTCTGCGTTGATACCACTGCTTACTCTGCGTTGATACCACTGCTTACTCTGCGTTGA
>anonymous
AAGTGTTTTCCCAGTGTGCACTCTTATCCTTGGGATCCACCGTCCCATGTACTCTGCGTTGATACCCACTGCTT
>anonymous
AAGTTAACGGGTCCTAAGATCCCGCTCTCTATGAAAAAATTTTTTGCTTTATCAATGCTCGAGTTCAATGGTTG
>anonymous
AAGTTAACGGGTCCTAAGATCCCGCTCTCTATGAAAAAATTTTTTGCTTTATCAATGCTCGAGTTCAATGGTTGC
>anonymous
AAGTTAATAAAATTACTGTTACTAATATAGATCAGAATATTACTCCCATGTACTCTGCGTTGATACCACTGCTTT
>anonymous
AAGTTAATGGCCTCTCGCTCTCATTTGATTCGCTCTCGTTCTGCCCCATGTACTCTGCGTTGATACCCACTGCTT
>anonymous
AAGTTAATTACGCTATTAGGTTTATATCCCAATAACTTGCACATCCCATGTACTCTGCGTTGATACCCACTGCTT
>anonymous
AAGTTACGGAATTGGAACCGTATTCCCTTTCGTTCAAAATTATTCCCATGTACTCTGCGTTGATACCCACTGCTT
>anonymous
AAGTTATCAGTCTGCTTGTTGGCAGTCTCGCCAACATTGTTCAGCCCATGTACTCTGCGTTGATACCCACTGCTT
>anonymous
AAGTTCGGCGCCGTGGTTGCTTCCACCCTCCCGGGAAGATCGGAAGAGCTCGTATGCCGTCTTCTGCTTGAAAAA
>anonymous
AAGTTCGTGGTGGGCTCATCCAAAGCTAGGACACCACAATTACTCCCATGTACTCTGCGTTGATACCACTGCTTT
>anonymous
AAGTTCTTAAAACGACAACTGCTCTTGAATGTTCTGTGAGAACCCCCATGTACTCTGCGTTGATACCACTGCTTT
>anonymous
AAGTTCTTCATAACGCTCACGTTCGTATTTGGTGAATCCCCACTCCCATGTACTCTGCGTTGATACCACTGCTTT
>anonymous
AAGTTGACGTCGTGTTTTTTATTTTAATAAAGAAAGATTCGGTCCCCATGTACTCTGCGTTGATACCCACTGCTT
>anonymous
AAGTTGACGTTTTGGGCCAGCTCGTCGGACTTCATGCCAACGTGCCCATGTACTCTGCGTTGATACCACTGCTTT
>anonymous
AAGTTGCCGGTGGAGGAGAAGTTCTCCCGACGCAGCTCGTACTCTGCGTTGATACCACTGCTTT
>anonymous
AAGTTGCTGTTGCCTGCTGCTTTAGCACTTTAATGACAATACTACTTACTTACTCTGCGTTGATACCACTGCCTT
>anonymous
AAGTTGGAAATGACTGACGGCGGCAAAGTTCCAGATAAAACTCCCCCATGTACTCTGCGTTGATACCCACTGCTT
>anonymous
AAGTTGGTGAAGTCTCGCGGACAATAATTGCATTTGAACGGGCGCCCATGTACTCTGCGTTGATACCCACTGCTT
>anonymous
AAGTTGTTCATACATATAATATTCTTAACGAATAAATCTCAATATTTAGTTACTCTGCGTTGATACCACTGCTTT
>anonymous
AAGTTGTTTCAGTATTAGGCGAGGAATAGTTAATGTCCCCATGTACTCTGCGTTGATACCCACTGCTT
>anonymous
AAGTTTAAACCAAAAAAAAAAAAAAAAAAAAAAAAAAAGTACTCTGCGTTGATACCACTGCTTT
>anonymous
AAGTTTAATATATAAACGTTTACATCGACAAAAAATACGTAGTCCCCATGTACTCTGCGTTGATACCCACTGCTT
>anonymous
AAGTTTCAGCAAACACAATTCGTCACAATCCCTCAATGAAAACCCCCATGTACTCTGCGTTGATACCCACTGCTT
>anonymous
AAGTTTCCTGCAACGTTTGCCTTCAATTTTTCAGTTTAGACTGTCCCATGTACTCTGCGTTGATACCCACTGCTT
>anonymous
AAGTTTCTTTTATAAACCCACGTAAAAAAAAAAAAAAAAAAAAAAAAAAGTACTCTGCGTTGATACCCACTGCTT
>anonymous
AAGTTTGAAATATTTAACTTTTAAATCCACATCATCGGTCCAACCCCATGTACTCTGCGTTGATACCCACTGCTT
>anonymous
AAGTTTGAATTTGAGAAAAAAGAATTGAAAAAAATTACATATCGCCCATGTACTCTGCGTTGATACCCACTGCTT
>anonymous
AAGTTTGCTTCAACGTTTGCCTTCAATTTTTCAGTTTAGACTGTCCCATGTACTCTGCGTTGATACCCACTGCTT
>anonymous
AAGTTTTCGAAAAGTTTTCACAGCTACAAAAAAAAAAAAAAAAAAAAAAGTACTCTGCGTTGATACCACTGCTTT
>anonymous
AAGTTTTGTAAATAGGTTAAAAAAAAAAAAAAAAAAAAAAAAAAAAAAAGTACTCTGCGTTGATACCACTGCTTT
>anonymous
AAGTTTTTTGGAAAAAAAAAAAAAAAAAAAAAAAAAAAAAAGTACTCTGCGTTGATACCACTGCTTT
>anonymous
AAGTTTTTTTTTTACAAAAAGCAAAAAAAAAAAAAAAAAAAAAAAAAAAGTACTCTGCGTTGATACCACTGCTTT
>anonymous
AAGTTTTTTTTTTTTAAATAAAAAAAAAAAAAAAAAAAAAAAAAAAAAGTACTCTGCGTTGATACCACTGCTTT
>anonymous
AATAAAAAAAAAAAAAAAAAAAAAAAAAAAGTACTCTGCGTTGATACCACTGCTTT
>anonymous
AATAAAAAAAAAGTACTCTGCGTTGATACCACTGCTTACTCTGCGTTGATACCACTGCT
>anonymous
AATAAAAAAACAAATCCTAAAGCTCATAAAATAGCTGGAGAATACCCATGTACTCTGCGTTGATACCACTGCTTT
>anonymous
AATAAAAAAACAAATCCTAAAGCTCATAAAATAGCTGGAGAATACCCATGTACTCTGCGTTGATACCCACTGCTT
>anonymous
AATAAAAAACATACACATTTCAATTTAACTTTCATACTTGGTTTGCCTTGTTTTTAAGAACAATCGCTGCCAACG
>anonymous
AATAAAAAAGATTTATTAAAATCACGTGGAGTAGAAATATTTTCCCATGTACTCTGCGTTGATACCACTGCTTT
>anonymous
AATAAAAACAAACGTGCAGCGTGCTAAGCCCCAAAATCAGTGTCCCCATGTACTCTGCGTTGATACCACTGCTTT
>anonymous
AATAAAAACTAACCCCATGTACTCTGCGTTGATACCACTGCTTACTCTGCGTTGATACCACTGCTTACTCTGCGT
>anonymous
AATAAAAACTCTATCGCTCCGTTCGGTTTGGGCCGATTTGTCTCCCCATGTACTCTGCGTTGATACCCACTGCTT
>anonymous
AATAAAAAGTTTCAGCAAACACAATTCGTCACAATTCCTCAATCCCCATGTACTCTGCGTTGATACCACTGCTTT
>anonymous
AATAAAAATGGCTAGTGCGGTATTTCGTCAAACTAAATACCCGCCCCATGTACTCTGCGTTGATACCCACTGCTT
>anonymous
AATAAAAATTAATAAATAAAAACTAACCCCATGTACTCTGCGTTCCCATGTACTCTGCGTTGATACCACTGCTTT
>anonymous
AATAAAAATTAATAAATAAAAACTAACCCCATGTACTCTGCGTTCCCATGTACTCTGCGTTGATACCCACTGCTT
>anonymous
AATAAAACTTGACCGAGAATACACTTGCTGTTGAAAAAACTGCCCCCATGTACTCTGCGTTGATACCACTGCTTT
>anonymous
AATAAAACTTGACCGAGAATACACTTGCTGTTGAAAAAACTGCCCCCATGTACTCTGCGTTGATACCCACTGCTT
>anonymous
AATAAAAGAACCTTTTGTACTCTACACGTGCCCGTAAAACGGCCCCCATGTACTCTGCGTTGATACCACTGCTTT
>anonymous
AATAAAAGATACGCCCTAGAGAGCAGTGTGACCGCAAATGAGTCCCCATGTACTCTGCGTTGATACCACTGCTTT
>anonymous
AATAAAAGTTGTAAACAAAAGCGTCAAATTTAATAATTGTAAAAAAAAAGTACTCTGCGTTGATACCACTGCTTT
>anonymous
AATAAAATAAATGTAATAGAAAAAATAATAAATAATAATAATCACCCATGTACTCTGCGTTGATACCCACTGCTT
>anonymous
AATAAAATAAATGTGATAGAAAAAATAATAAATAATAATAATCACCCATGTACTCTGCGTTGATACCCACTGCTT
>anonymous
AATAAAATACAGATGCCGGAACCTCACCACGGCTTTTTTCGATCCCCATGTACTCTGCGTTGATACCCACTGCTT
>anonymous
AATAAAATCGCTTGCTAGCTCCACCAAGCGACGCTTTTTAACTCCCCATGTACTCTGCGTTGATACCACTGCTTT
>anonymous
AATAAAATCGCTTGCTAGCTCCACCAAGCGACGCTTTTTAACTCCCCATGTACTCTGCGTTGATACCCACTGCTT
>anonymous
AATAAAATTAATTTGCGATCTACGCGTCCTAATTCGCCAAAATCCCCATGTACTCTGCGTTGATACCCACTGCTT
>anonymous
AATAAAATTCTAATTAAATTTGGTCTAATAATTAACAATATTATCCCATGTACTCTGCGTTGATACCCACTGCTT
>anonymous
AATAAAATTGCGGATCTTAGCGCCAAAATTGCCAATGCATCAGTCCCATGTACTCTGCGTTGATACCCACTGCTT
>anonymous
AATAAACACAGCACCAGTTCTCACTTCCAACGCAATGGCAACTCCCCATGTACTCTGCGTTGATACCCACTGCTT
>anonymous
AATAAACATATTGCTAGTGAAGTGTTTCTCAAAAAACGGTGCCCATGTACTCTGCGTTGATACCACTGCTTT
>anonymous
AATAAACATTAGCAACACCACCACGATCGTTATAAGGAACATGAGCATTTAGATCGGAAGAGCTCGTATGCCGTC
>anonymous
AATAAACCCGGTCGATTAATAAAAAAATTAGTTTGATTTAATCGCCCATGTACTCTGCGTTGATACCACTGCTTT
>anonymous
AATAAACGAAATGCAGCATTGATACCAGCTTATCGGCTAATCCCCCCATGTACTCTGCGTTGATACCACTGCTTT
>anonymous
AATAAACGCGCACGTTTTTTTCCAGCACGCGCGGTAGTGTTGTCCCCATGTACTCTGCGTTGATACCACTGCTTT
>anonymous
AATAAACTATTATTACCCATGTACTCTGCGTTGATACCACTGCTTCCCATG
>anonymous
AATAAACTGAAGCAACTAAACTTTGGTCTAAATTTTAGTATTTCCCCATGTACTCTGCGTTGATACCACTGCTTT
>anonymous
AATAAACTGAAGCAACTAAACTTTGGTCTAAATTTTAGTATTTCCCCATGTACTCTGCGTTGATACCCACTGCTT
>anonymous
AATAAACTGAAGCAACTAAACTTTGGTCTAAATTTTAGTATTTTCCCATGTACTCTGCGTTGATACCCACTGCTT
>anonymous
AATAAACTTTTCATATACCTGTTAGAAAAAAAAAAAAAAAAAAAAAAAAGTACTCTGCGTTGATACCCACTGCTT
>anonymous
AATAAACTTTTTAGCGCGCTCTCGCCGTACGTGTGTGCGTGTCCCCATGTACTCTGCGTTGATACCCACTGCTT
>anonymous
AATAAAGAAAGAAATATTTAACTTCAAAAAAAAAAAAAAAAAAAAAAAAGTACTCTGCGTTGATACCCACTGCTT
>anonymous
AATAAAGCCCCCCCATTCGCACATCAAAAAAAAAAAAAAAAAAAAAAAGTACTCTGCGTTGATACCCACTGCTT
>anonymous
AATAAAGCGTTCCCGTTGAAAAAAAAAAAAAAAAAAAAAAAAAAAAAGTACTCTGCGTTGATACCACTGCTTT
>anonymous
AATAAAGGGTTTATAAGATTTAAAAAAAAAAAAAAAAAAAAAAAGTACTCTGCGTTGATACCCACTGCTT
>anonymous
AATAAAGTAAATACAATAAAATTTCGATGACAGCACATGAGTCCCCCATGTACTCTGCGTTGATACCACTGCTTT
>anonymous
AATAAATAAAAACTAACCCCATGTACTCTGCGTTGATACCACTGCTTAGATCGGAAGAGCTCGTATGCCGTCTTC
>anonymous
AATAAATAAAAATATGGTAACGACAAAAAAAAAAAAAAAAAAAAAAAAAGTACTCTGCGTTGATACCCACTGCTT
>anonymous
AATAAATCGTAATAATAGTCCAATGAAATGGCAGAATTCAAATCCCCATGTACTCTGCGTTGATACCACTGCTTT
>anonymous
AATAAATGAATTATAGTTATAGCAAGAACAATAAAAGGTAAAATCCCATGTACTCTGCGTTGATACCACTGCTTT
>anonymous
AATAAATGCAACAAAATCAGAAAGAAAAAAAAAAAAAAAAAAAGTACTCTGCGTTGATACCCACTGCTT
>anonymous
AATAAATGTAATAGAAAAAATAATAAATAATAATAATCATCTAATCCATGTACTCTGCGTTGATACCCACTGCTT
>anonymous
AATAAATGTCTTAAGATATAAGTTTCTTCTAAACTGCCCCATG
>anonymous
AATAAATGTTGGTATAAAATAGGATCTCCTCCTCCCGCTGGGTCCCCATGTACTCTGCGTTGATACCACTGCTTT
>anonymous
AATAAATTATAACATATTTTTTAATAATTGCTAATTCTAAGCATCCCATGTACTCTGCGTTGATACCCACTGCTT
>anonymous
AATAAATTCGTCTACAATTTGCGGATTAAAAAAAAAAAAAAAAGTACTCTGCGTTGATACCCACTGCTT
>anonymous
AATAAATTTGCAAATGTATGTCAAAAATGATGGTGGTGGCAGCCCCCATGTACTCTGCGTTGATACCACTGCTTT
>anonymous
AATAACAAAACCAGCTGCCTTTTCCATGTTGTTGCTATCAATTCCCCATGTACTCTGCGTTGATACCACTGCTTT
>anonymous
AATAACAAAATATAGAATTGTTATGGGGCACTAGGCAAGAAGTCCCCATGTACTCTGCGTTGATACCCACTGCTT
>anonymous
AATAACAAATGTGTTTCTTTATTTTAGTAACACCGACCAGTGTCCCCATGTACTCTGCGTTGATACCCACTGCTT
>anonymous
AATAACAATCAAAATGAATTATATTTATGTATAAAAGAAACTCACCCATGTACTCTGCGTTGATACCACTGCTTT
>anonymous
AATAACAATCAGCAACGCGGACCGTCGACAAATTTTGATGCCCCCCCATGTACTCTGCGTTGATACCACTGCTTT
>anonymous
AATAACAATTGAACCTTTTTGCGTTTCATTTGGAACGGTAATCCCCATGTACTCTGCGTTGATACCACTGCTTT
>anonymous
AATAACAATTGAACCTTTTTGCGTTTCATTTGGAACGGTAATGCCCCATGTACTCTGCGTTGATACCACTGCTTT
>anonymous
AATAACACGCACACACGTCTTCGGCGCTTTGACAGCTCGAAAGGCCCATGTACTCTGCGTTGATACCACTGCTTT
>anonymous
AATAACAGCGAATTGTCTGCTCGAGAAAAACTGTGTATATGGCCCCCATGTACTCTGCGTTGATACCACTGCTTT
>anonymous
AATAACATGTTAAAATGTGTGTTTTCCATTCGAGTTGAATGTCCCCATGTACTCTGCGTTGATACCACTGCTTT
>anonymous
AATAACATTGCATGAGACGATGGCGCAAATAGCCACAATTAGTGCCCATGTACTCTGCGTTGATACCACTGCTTT
>anonymous
AATAACCAAAAAAAAAAAAAAAAAAAAAAAAAAAAAGTACTCTGCGTTGATACCACTTGCTTT
>anonymous
AATAACGCACACTGTTGTTCACGCCGTGAAAACTCAACTCGACTCCCATGTACTCTGCGTTGATACCCACTGCTT
>anonymous
AATAACTACGTGTATCGATGTGTCTATGTGATCGAAAAAGGAACCCCGTGTACTCTGCGTTGATACCACTGCTTT
>anonymous
AATAACTATTAAAAACAAATTGAAGCCGAAATGTATCGTAAACCCCCATGTACTCTGCGTTGATACCCACTGCTT
>anonymous
AATAACTTTTCACACGCACCAAAATGTTCGCAATGAACGCAATCCCCATGTACTCTGCGTTGATACCCACTGCTT
>anonymous
AATAAGAAAAAAAAAAAAAAAAAAAAAAAAAAAAAAAAGTACTCTGCGTTGATACCACTGCTTT
>anonymous
AATAAGAATTACAAGTGTGAACGTATGCTTTGGTGGACAGAATCCCTATGTACTCTGCGTTGATACCACTGCTTT
>anonymous
AATAAGAATTTCTGCCTCTGGAACCAACACTTACACTTTGAGTCCCCATGTACTCTGCGTTGATACCACTGCTTT
>anonymous
AATAAGAGACGACGTAACAGCATGCCGCAAACAGCTGATTCTCCCCCATGTACTCTGCGTTGATACCCACTGCTT
>anonymous
AATAAGATCCTACATTTTTGTAATGCAAAAAAAAAAAAAAAAAAAAAAAGTACTCTGCGTTGATACCCACTGCTT
>anonymous
AATAAGGAAAAAAAAAAAAAAAAAAAAAAAAGTACTCTGCGTTGATACCCACTGCTT
>anonymous
AATAAGGAAATCAATTAAATTTTGTTAAACGTGGAGTTGTGTGTCCCATGTACTCTGCGTTGATACCACTGCTTT
>anonymous
AATAAGTACTCTGCGTTGATACCCACTGCTT
>anonymous
AATAAGTGTTCTTTTTTTTGAATGCGCAAAAAAAAAAAAAAAAAAAAAAGTACTCTGCGTTGATACCACTGCTTT
>anonymous
AATAAGTTTATTGAACCCCCAAAAAAAAAAAAAAAAAAAAAAAAAAAGTACTCTGCGTTGATACCCACTGCTT
>anonymous
AATAATAAAAAAAAAAAAAAAAAAAAAAAAAAAAAAGTACTCTGCGTTGATACCCACTGCTT
>anonymous
AATAATAAAAATTAATAAATAAAAACTAACCCCATGTACTCTGCGTTGATACCACTGCTTT
>anonymous
AATAATAAAAATTAATAAATAAAAACTAACCCCATGTACTCTGCGTTGATACCCACTGCTT
>anonymous
AATAATAAACAATTTTCTCAAGAAAATTCTTTGTTGTTTTGGTCCCCATGTACTCTGCGTTGATACCACTGCTTT
>anonymous
AATAATAAATAATAATAATCAGCCCGTGTACTCTGCGTTGATACCACTGCT
>anonymous
AATAATAAATAATAATAATCATCTAATAGGTGCTATTTGTGGAACCCATGTACTCTGCGTTGATACCACTGCTTT
>anonymous
AATAATAAATAATAATAATCATCTAATAGGTGCTATTTGTGGAACCCATGTACTCTGCGTTGATACCCACTGCTT
>anonymous
AATAATAAATAATAATAATCATCTAATAGGTGCTATTTGTGGAATCCATGTACTCTGCGTTGATACCACTGCTTT
>anonymous
AATAATAAGAAACGCACAGTCTCCCATGTACTCTGCGTTGATACCCACTGCTT
>anonymous
AATAATAATATTAGCAATATTATCTAATAAAACAAGTGCTGTTCCCCATGTACTCTGCGTTGATACCACTGCTTT
>anonymous
AATAATAATGTTTTGCTTCCCTCATAGAGCTGGAACTTAAATCCCCCATGTACTCTGCGTTGATACCACTGCTTT
>anonymous
AATAATCACGGCGATTATTTTCAATTTTTATTTGGTCGAATTCGCCCATGTACTCTGCGTTGATACCACTGCTTT
>anonymous
AATAATGCATGATCATGAAAAAAAATTAATTGTTCTATTAAAGGCCCATGTACTCTGCGTTGATACCCACTGCTT
>anonymous
AATAATGGCAGACCCCATGTACTCTGCGTTGATACCACTGCTTCCCATG
>anonymous
AATAATGTAAGCAAGTACAGGAACAGGATCGTATACGAACCTCCCCCATGTACTCTGCGTTGATACCACTGCTTT
>anonymous
AATAATGTAGTCAAAAATACAAAAAAAAAAAAAAAAAAAAAAAAAAAAGTACTCTGCGTTGATACCACTGCTTT
>anonymous
AATAATGTTAACAAAGAGAGGGGGTGCGTGGGGATTGGGGAAGTACCATGTACTCTGCGTTGATACCACTGCTTT
>anonymous
AATAATTAAAACTAACATTTTAATAAATAATTAAAATTTAATAACCCATGTACTCTGCGTTGATACCCACTGCTT
>anonymous
AATAATTAAAACTAGCATTTTAATAAATAATTAAAATTTAATAGCCCATGTACTCTGCGTTGATACCCACTGCTT
>anonymous
AATAATTCATTAAACAGTTTCGACGATACCCTTATAAATCTTCAAAACGAAATCTATAACATAAGAGATTCATTA
>anonymous
AATAATTCTCAACATGCTGCAGCAGTTGAATTAATTGCATCGCACCCATGTACTCTGCGTTGATACCACTGCTTT
>anonymous
AATAATTGCTGGTAAAATAGTTCAAATTATTTCAATAAGTTGTCCCCATGTACTCTGCGTTGATACCACTGCTTT
>anonymous
AATAATTGTATGATTTTGATGCATACGATATTATAACCTAACTTCCCATGTACTCTGCGTTGATACCCACTGCTT
>anonymous
AATAATTTAATTTATAAAATAAATTATAACATATTTTTTAATAACCCATGTACTCTGCGTTGATACCCACTGCTT
>anonymous
AATAATTTTTAAAAAATAATAAAAATTAATAAATAAAAACTAACCCCATGTACTCTGCGTTGATACCCACTGCTT
>anonymous
AATAATTTTTTAAAAAATAATAAAAATTAATAAATAAAAACTAACCCATGTACTCTGCGTTGATACCACTGCTTT
>anonymous
AATAATTTTTTAAAAAATAATAAAAATTAATAAATAAAAACTAACCCATGTACTCTGCGTTGATACCCACTGCTT
>anonymous
AATAATTTTTTAAAAAATAATAAAAATTAATAAATAAAAACTAACCCCATTACTCTGCGTTGATACCACTGCTTT
>anonymous
AATAATTTTTTAAAAAATAATAAAAATTAATAAATAAAAACTAACCCCATTACTCTGCGTTGATACCACTTGCTT
>anonymous
AATAATTTTTTAAAAAATAATAAAAATTAATAAATNNNNNNNANCCCATGTACTCTGCGTTGATACCCACTGCTT
>anonymous
AATAATTTTTTAAAAAATAATAAAAATTAATAATAAAAACTAACCCCATGTACTCTGCGTTGATACCCACTGCTT
>anonymous
AATAATTTTTTAAAAAATAATAAAATTAATAAATAAAAACTAACCCCATGTACTCTGCGTTGATACCCACTGCTT
>anonymous
AATAATTTTTTAAAAATAATAAAAATTAATAAATAAAAACTAACCCCATGTACTCTGCGTTGATACCACTGCTTT
>anonymous
AATAATTTTTTAAAAATAATAAAAATTAATAAATAAAAACTAACCCCATGTACTCTGCGTTGATACCCACTGCTT
>anonymous
AATACAAAAAAATCCGATGAATTGCACGTAGCTGTTTAGCTCTCCCCATGTACTCTGCGTTGATACCCACTGCTT
>anonymous
AATACAAAATATTAAGTGCCGAAGATCTGTCGCACGCTTCTTTGCCCAAG
>anonymous
AATACAAAATCCGTGCAAAACCAAGCCACGACACTGACAGAGTCCCCATGTACTCTGCGTTGATACCCACTGCTT
>anonymous
AATACAAAATGAGCTAGAAAGCTATTTTCCACGCAAGCAACCCCCCCATGTACTCTGCGTTGATACCACTGCTTT
>anonymous
AATACAAGAAGGAAAGCCCCATGTACTCTGCGTTGATACCACTGCTTACTCTGCGTTGATACCACTGCTTACTCT
>anonymous
AATACAAGCAACAATTGTTTTCACTTTCGACCAGTGTGACCATCCCCATGTACTCTGCGTTGATACCCACTGCTT
>anonymous
AATACAATCGTACCATTTAGTCAAAAAAAAAAAAAAAAAAAAAAAAAAGTACTCTGCGTTGATACCACTGCTTT
>anonymous
AATACACAAACGAATTGATTTCACGAGCGTCGTGTACTATTGCCCCCATGTACTCTGCGTTGATACCACTGCTTT
>anonymous
AATACACAGAGATATATAGTTAGAATAATGTGGATTTAAGTAACTCCATGTACTCTGCGTTGATACCACTGCTTT
>anonymous
AATACACTTTTAATACAAAAAAAAAAAAAAAAAAAAAAAAAAGTACTCTGCGTTGATACCACTGCTTT
>anonymous
AATACAGTGTGCCCAGAGACGGCGGAGCGGTAAATGTAACTGCCCCCATGTACTCTGCGTTGATACCCACTGCTT
>anonymous
AATACATAAAAAAATATGCATTTCATATTTAATTTAAACAGCTTCCCATGTACTCTGCGTTGATACCACTGCTTT
>anonymous
AATACATACACGCTTTTTTTTTGTCCCGCACTTAACTCACCTCTCCCATGTACTCTGCGTTGATACCCACTGCTT
>anonymous
AATACATGCTCACGTCCGCGCTCAACGACCGCCAATGTGAAACTCCCATGTACTCTGCGTTGATACCCACTGCTT
>anonymous
AATACATTTATACTTAAAGCGAAAAAAAAAAAAAAAAAAAGAAAAAAAAGTACTCTGCGTTGATACCACTGCTTT
>anonymous
AATACATTTCTCTACAAATTGCAAAAAAAAAAAAAAAAAAAAAAAAAAAGTACTCTGCGTTGATACCCACTGCTT
>anonymous
AATACCAAAAAAAAAAAAAAAAAAAAAAAAAAAAAAAAAAGTACTCTGCGTTGATACCACTGCTTT
>anonymous
AATACCAAAAAAAAAAAAAAAAAAAAGTACTCTGCGTTGATACCCACTGCTT
>anonymous
AATACCACCGATGATGCGCCACCCACGTCCGAACCAGTGTGACCCCCATGTACTCTGCGTTGATACCCACTGCTT
>anonymous
AATACCACTGCTTACTCTGCGTTGATACCACTGCTTACTCTGCGTTGATACCACTGCT
>anonymous
AATACCACTGCTTACTCTGCGTTGATACCATTGCT
>anonymous
AATACCGAAAAAAAAAAAAAAAAAAAAAAAAAAAGTACTCTGCGTTGATACCCACTGCTT
>anonymous
AATACCGTCTTCACAAATATTCGATGTGCTGTGCACGAAGAGCAAACTGGTACTCTGCGTTGATACCCACTGCTT
>anonymous
AATACCTAACCCAATAAATGTCTTAAGATATAAGTTTCTTCTACCCCCATG
>anonymous
AATACGAATGTTGGCGCTAGGTTTGCTTTCCGCCATTTATGTCCCCCATGTACTCTGCGTTGATACCACTGCTTT
>anonymous
AATACGCGTGCGAGGGCCGACAGTGTGCCCAGAGACGAAAAGAGCCCATGTACTCTGCGTTGATACCACTGCTTT
>anonymous
AATACTCTGCGTTGATACCACTGCTTACTCTGCGTTGATACCACTGCTTACTCTGCGTTGATACCACTGCTTACT
>anonymous
AATACTGGTGCTTAAGAATAAAAAACATACACATTTCAATTTAACTTTCATACTTGGTTTGCCTTGTTTTTAAGA
>anonymous
AATAGAACAAAATAAAATAAATGTAATAGAAAAAATAATAAATACCCATGTACTCTGCGTTGATACCCACTGCTT
>anonymous
AATAGAACGGGACCGGGATCTACGACGACTTCCTGTTGATGGTGCCCATTTACTCTGCGTTGATACCCACTGCTT
>anonymous
AATAGAAGCCTTGTGGGGCGGCTGGGCCCAACAATAGATATATTCCCATGTACTCTGCGTTGATACCCACTGCTT
>anonymous
AATAGATAAATATTTCATGATTTAAAATGAATATTTTCATATCCCCATGTTACTCTGCGTTGATACCCACTGCTT
>anonymous
AATAGATCGCAAAATAGCATAAGCAAATAAAAAATATCATTCTGCCCATGTACTCTGCGTTGATACCACTGCTTT
>anonymous
AATAGATCGTCTTCGTCCTCCCCCTTCAACCCCTCCTTCTCCTTCCCATGTACTCTGCGTTGATACCCACTGCTT
>anonymous
AATAGATTCCTAGTAAAACTGTAAAAAATAATCCTTGAGTAGTCCCCATGTACTCTGCGTTGATACCACTGCTTT
>anonymous
AATAGCCTCCAAAAGCTTTTGTCCAAGCGCAGCTTTGACTTCCGCCCATGTACTCTGCGTTGATACCACTGCTTT
>anonymous
AATAGCTTAGCTTAGGCATATACATCTCATTCATTTCTTGTCTGCCCATGTACTCTGCGTTGATACCCACTGCTT
>anonymous
AATAGGAATTTCCACATTCACTCCATCAAAGTCTGGTCAACCCCCCCTTGTACTCTGCGTTGATACCACTGCTTT
>anonymous
AATAGGCGGGAGCAGCATAGCCGCCATGTACTCTGCGTTGATACCACTGCTTT
>anonymous
AATAGGGGCAGGAGTTCCTCCGCTTCGCATTAAAAGCTAACAACCCCATGTACTCTGCGTTGATACCACTGCTTT
>anonymous
AATAGTGAAATCAAAATATTGAATGCACATGTACAGTGCCAAACCCCATGTACTCTGCGTTGATACCCACTGCTT
>anonymous
AATAGTGATAGCTTAAAACAATAAAAAAAAAAAAAAAAAAAAAAAAAAAGTACTCTGCGTTGATACCACTGCTTT
>anonymous
AATAGTTATGCTCGTAAAAATTTACCACTACTCCAAAAACGCACCCCATGTACTCTGCGTTGATACCCACTGCTT
>anonymous
AATAGTTCTCTGCGTTGATACCACTGCTTACTCTGCGTTGATACCGCTGCT
>anonymous
AATATAAAAGAAACGACTTAAAAAAGAACACGTGAAAACTGAGACCCATGTACTCTGCGTTGATACCCACTGCTT
>anonymous
AATATAAAATAAACTACCGACGTTAAAGCAACAGTCTTACAACCCCCATGTACTCTGCGTTGATACCACTGCTTT
>anonymous
AATATAACAAGAAGATCATACAATTATTGTAATATATTTTCTACCCCATGTACTCTGCGTTGATACCCACTGCTT
>anonymous
AATATAACCGCTCGCCGGAAATTGCTAGCAAAAAGCCCCATGTACTCTGCGTTGATACCACTGCTTCCCATGTAC
>anonymous
AATATAAGTTAACTTCATCTTATCGAAAGCCAGTATCAAAAAACCCCATGTACTCTGCGTTGATACCCACTGCTT
>anonymous
AATATAATCATTATACGAAATATATATTTCGAACAATGCGAGGTCCCATGTACTCTGCGTTGATACCACTGCTTT
>anonymous
AATATAATGGGTAATTTACTTGCAAATATTTACGATTTTCGTTCTCCAACTACTCTGCGTTGATACCACTGCTTT
>anonymous
AATATACAAATTAGCTAAACAACGCAAAAAAAAAAATGACGAAAAAAAAGTACTCTGCGTTGATACCACTGCTTT
>anonymous
AATATACACACTCTACCTCAACCAGCACTACTACACTCGCACGCCCCATGTACTCTGCGTTGATACCACTGCTTT
>anonymous
AATATATCCGTATAATGGCTAGGAAATGATACACGTTCCATTTACCCATGTACTCTGCGTTGATACCACTGCTTT
>anonymous
AATATATTGTTTTAACCATCTCGGGATTTTTTCTACTTGTCCCACCCATGTACTCTGCGTTGATACCCACTGCTT
>anonymous
AATATCAACATAACAGAATCAACATAATATCAACATACAATCCCCATGTACTCTGCGTTGATACCCACTGCTT
>anonymous
AATATCACCCCAATAAAATCCCACTGCTTACTCTGCGTTGATACCACTGCT
>anonymous
AATATCAGCTTGTGATCAGTGTGACCGTTGAACTATTAGAGCTCCCCATGTACTCTGCGTTGATACCACTGCTTT
>anonymous
AATATCAGGCTTATTCGAAGTACTTCTTGAACTCCAGGCATCCGCCCATGTACTCTGCGTTGATACCACTGCTTT
>anonymous
AATATCCAACGATTCTTATTCACGCAACAAAAACAAAGCGCAACCCCATGTACTCTGCGTTGATACCCACTGCTT
>anonymous
AATATCCTCTTCCGGAAACGCAGCGAAAAGAAAAGGATAGAAGCCCCATGTACTCTGCGTTGATACCACTGCTTT
>anonymous
AATATCCTTCACTGTGACGCCTGGCATCTTTCTCGTTAAAGTCCCCCATGTACTCTGCGTTGATACCACTGCTTT
>anonymous
AATATCGCCATGCCCATGTACTCTGCGTTGATACCACTGCTTT
>anonymous
AATATGAAATCAAATGCAAACAACACAAATACAAAACACGAGTCCCCATGTACTCTGCGTTGATACCACTGCTTT
>anonymous
AATATGATGAGCCTAATTCCGGTCACTATGTTTTTTTCAAGTCCCCCATGTACTCTGCGTTGATACCCACTGCTT
>anonymous
AATATGATTTAAGTGGCAATTTTCGGAAAATAACTTTCTAGGCCCCCATGTACTCTGCGTTGATACCACTGCTTT
>anonymous
AATATGCATTTAGTCCAAATTCGTGCTAAGAAAAATACCGAATCCCCATGTACTCTGCGTTGATACCACTGCTTT
>anonymous
AATATGCGAGACACCTTCTTTCTACTCGTAGTTAAGATCTCAAGCCCATGTACTCTGCGTTGATACCCACTGCTT
>anonymous
AATATGCGGCTTTGCGCACGACATGATAGACGGTCTTGGTGTGTCCCATGTACTCTGCGTTGATACCCACTGCTT
>anonymous
AATATGCGTAAACTGTTAACACCAAAAAAAAAAAAAAAAAAAAAAAAAAGTACTCTGCGTTGATACCCACTGCTT
>anonymous
AATATGCGTTTGTCTAGTTTTCATAAAAATTTGCTAGTTGAATACCCATGTACTCTGCGTTGATACCACTGCTTT
>anonymous
AATATGCTGACTTGGCGTGACCGCAGAAGTGGTGCCAGTGTTCCCCATGTACTCTGCGTTGATACCACTGCTTT
>anonymous
AATATGTATGTACCCCTAGAAACTTCTCCCATGTACTCTGCGTTGATACCACTGCTTT
>anonymous
AATATGTGGCTGCTGCTTATCTGACGTTTTTGCCGGCGCTTTCTCCCATGTACTCTGCGTTGATACCCACTGCTT
>anonymous
AATATTAAACGATCGCATACTGCTCGTACAGCAACTCCCTGATCTTGTAGTACTCTGCGTTGATACCACTGCTTT
>anonymous
AATATTATATTAACTCTTTTAAAATCGAGAAAAATAAATATTTACCCATGTACTCTGCGTTGATACCCACTGCTT
>anonymous
AATATTATTAAAAAAAAAAAAAAAAAAAAAAAAAAAAAAAGTACTCTGCGTTGATACCACTGCTTT
>anonymous
AATATTATTAATACAAAAAAAGAAAAAAAAAAAAAAAAAAAAAAAGTACTCTGCGTTGATACCACTGCTTT
>anonymous
AATATTATTAATATAAAAAAAAAAAAAAAAAAAAAAAAAAGTACTCTGCGTTGATACCCACTGCTT
>anonymous
AATATTATTAATATAAAAAAAAAAAAACAAAAAAAAAAAAAAAAGTACTCTGCGTTGATACCACTGCTTT
>anonymous
AATATTCATACGGTCACAAAAAATCAATCAACCACTAGCAAAAACACGAATACACTTCAGTGCGCAGATTTCTCA
>anonymous
AATATTCCGTATCCTCGCTGTGGAGCGTTGTAAACATGTTTATCCCCATGTACTCTGCGTTGATACCCACTGCTT
>anonymous
AATATTCCTAGGCTGTGAACTTCGATTGTGTGCCGATTGTGTTCCCCATGTACTCTGCGTTGATACCCACTGCTT
>anonymous
AATATTCCTTATATTGTAAGATAGGAATTGCTGTTCTCGTATGCCGTCTTCTGCTTGAAAAA
>anonymous
AATATTCGTGAGTGAGCCAAAGGAGAAACAATTGAGCGATGAGGCCCATGTACTCTGCGTTGATACCACTGCTTT
>anonymous
AATATTCTCATGACATGATTCGGAAGACGTCTACCATTCACATTGACGAAACTCTTAAGAATCAGGAGGCTCTAC
>anonymous
AATATTCTCATGACATGATTCGGAAGACGTCTACCATTCACATTGACGAAACTCTTAAGAATCAGGATCGGCGGA
>anonymous
AATATTCTCCTGGTTTAGTGATGGCAAAGCGGTCCGTCCAACTCCCCATGTACTCTGCGTTGATACCACTGCTTT
>anonymous
AATATTGATATTAAGCATTAAGACTCAGTCACAGAGTTTGTAAGAGTTTGTTTCATGCCGTTGCGACGCTTGCTC
>anonymous
AATATTTAAAGTTAACGGGTCCTAAGATCCCGCTCTCTATGAAAAAATTTTTTGCTTTATCAATGCTCGAGTT
>anonymous
AATATTTAAAGTTAACGGGTCCTAAGATCCCGCTCTCTATGAAAAAATTTTTTGCTTTATCAATGCTCGAGTTC
>anonymous
AATATTTAAAGTTAACGGGTCCTAAGATCCCGCTCTCTATGAAAAAATTTTTTGCTTTATCAATGCTCGAGTTCA
>anonymous
AATATTTACCTCGTGTTATCGTAGAACGATATCGATTCCCCATGTACTCTGCGTTGATACCCACTGCTT
>anonymous
AATATTTATCGGTAAAAAAAAAAAAAAAAAAAAAAAAAAAAGTACTCTGCGTTGATACCACTGCTTT
>anonymous
AATATTTCCTCACACTTTTGCCTTGGTGTTTGTCCGTGTGACTCCCCATGTACTCTGCGTTGATACCACTGCTTT
>anonymous
AATATTTCCTCACACTTTTGCCTTGGTGTTTGTCCGTGTGACTCCCCATGTACTCTGCGTTGATACCCACTGCTT
>anonymous
AATATTTGCTATTCCAAAAAAAAAAAAAAAAAAAAAAAAAAAAAAAGTACTCTGCGTTGATACCACTGCTTT
>anonymous
AATATTTTCTCCTCTTTTATTTAGTGACGGCACTCTATTGACTCCCCATGTACTCTGCGTTGATACCCACTGCTT
>anonymous
AATATTTTCTCTGCTTTTATTTAGTGACGGCACTCTATTGACTCCCCATGTACTCTGCGTTGATACCCACTGCTT
>anonymous
AATATTTTGAGCTGCCTTTAGTGTTACCAGACTGCCAGAACTCCCCATGTACTCTGCGTTGATACCCACTGCTT
>anonymous
AATATTTTGGGGGTCTTTGACCATTAACAGCTGTTTGGCAGTGTCCCATGTACTCTGCGTTGATACCACTGCTTT
>anonymous
AATATTTTGTTAAGTAAAAAAAAAAAAAAAAAAAAAAAAAAAAGTACTCTGCGTTGATACCACTGCTTT
>anonymous
AATCAAAAAAAAAAAAAAAAAAAAAAAAGTACTCTGCGTTGATACCCACTGCTT
>anonymous
AATCAAAAATCGCGTTTCACGTGTTTGGAGATGGTTCCCAATCCCCCATGTACTCTGCGTTGATACCCACTGCTT
>anonymous
AATCAAAATGCACTACAGTTTAGGTGTTTCTTTTTTATCGGATTCCCATGTACTCTGCGTTGATACCCACTGCTT
>anonymous
AATCAAACTATCCCCATGTACTCTGCGTTGATACCACTGCTTACTCTGCGTTGATACCACTGCTTACTCTGCGTT
>anonymous
AATCAAATATGTTCTGTGTTGATAAACGTGCGCTTGGGGAATTCCCCATGTACTCTGCGTTGATACCCACTGCTT
>anonymous
AATCAAATATTTACATACTCAAATATTGAACACTGTGAACAGTCCCCATGTACTCTGCGTTGATACCACTGCTTT
>anonymous
AATCAACAATCTACATGAAGGCTTAGCCCTCGTTAACTACGTTACCCATGTACTCTGCGTTGATACCACTGCTTT
>anonymous
AATCAACCAATTTGCTCTGTATTGTTGAGAAAAAAAACGAGTCTCCCATGTACTCTGCGTTGATACCACTGCTTT
>anonymous
AATCAACCAATTTGCTCTGTATTGTTGAGAAAAAAACGAGTCTCCCCATGTACTCTGCGTTGATACCCACTGCTT
>anonymous
AATCAAGAGCCTTCATAATGGCTGGTAGAGCCTCCTGATTCTTAAGAGTTTCGTCAATGTGAATGGTAGACGTCT
>anonymous
AATCAAGAGCCTTCATAATTGCTTGTAGAGCCTCCTGATTCTTAAGAGTTTCGTCAATGTGAATGGTAGACGTCT
>anonymous
AATCAATACAACCCCCATGTACTCTGCGTTGATACCACTGCTTACTCTGCGTTGATACCACTGCTTACTCTGCGT
>anonymous
AATCAATCAAACTATCCCATGTACTCTGCGTTGATACCACTGCTTCCCATGTACTCTGCGTTGATACCACTGCTT
>anonymous
AATCAATCAAACTATCCCCAAGTACTCTGCGTTGATACCACTGCTTCCATG
>anonymous
AATCAATTGACGTCTTAGCACCTCAAAACAATTGCACTGACGATCCCATGTACTCTGCGTTGATACCCACTGCTT
>anonymous
AATCACAAAATCCGGCAAGGCAAAACAGATGTGTGGCAGTGTCCCCATGTACTCTGCGTTGATACCACTGCTTT
>anonymous
AATCACCACGCAACGCATCAAAAACAAAACATACGAATCAGGCCCCATGTACTCTGCGTTGATACCACTGCTTT
>anonymous
AATCACGCATGGTGAAGGTAGTCGGCTTCACGTGGCCGCCGCCGCCCATGTACTCTGCGTTGATACCACTGCTTT
>anonymous
AATCACTGGCCATCGTGATATTTCTGGGGGAGATTGCAGTGCACCCCATGTACTCTGCGTTGATACCCACTGCTT
>anonymous
AATCACTTTGATCTCGTCCAAGGCCATTGCAATTAATGCCTTTCCCCATGTACTCTGCGTTGATACCCACTGCTT
>anonymous
AATCAGAAAATTGCTCTGCTTTTCATATTGTTGCTCCTTTGGCCCCCATGTACTCTGCGTTGATACCCACTGCTT
>anonymous
AATCAGATTCGAAAAACATCATTGGGCATGCGATCGAGGGCATTTAGAGAAAATAATTCATTAAACAGTTTCGAC
>anonymous
AATCAGATTCGAAAAACATCATTGGGTATGCGATCGAGGGCATTTAGAGAAAATAATTCATTAAACAGTTTCGAC
>anonymous
AATCAGGAGGCTCTACAAGCAATTATGAAGGCTCTTGATTCCTCTGATGAGTTGATGACGAAAATTAAAGATTC
>anonymous
AATCAGGAGGCTCTACAAGCAATTATGAAGGCTCTTGATTCCTCTGATGAGTTGATGACGAAAATTAAAGATTCC
>anonymous
AATCATATCCTTCCCCATGTACTCTGCGTTGATACCACTGCTTT
>anonymous
AATCATATGGGGCTTGTGCCGTAATGTAAACTGGCTCGCGCTTACCCATGTACTCTGCGTTGATACCACTGCTTT
>anonymous
AATCATCGTTGATAATCTTCGGCTCCTCGTGCCTTTGAAACCACATCATATACTCTGCGTTGATACCCACTGCTT
>anonymous
AATCATCTCATCGCCCACGTTTAAGACCGTGGAAAACATGCTCTCCCATGTACTCTGCGTTGATACCCACTGCTT
>anonymous
AATCATCTTGTCTATCCAGGAGGCATTCTGATCTGGCGAAACCGCCCATGTACTCTGCGTTGATACCCACTGCTT
>anonymous
AATCATGATGATGATGGTGATGATGATGTATTCCTTGATGCACCCCCATGTACTCTGCGTTGATACCCACTGCTT
>anonymous
AATCATGTCATGAGAATATTTAAAGTTAACGGGTCCTAAGATCCCGCTCTCTATGAAAAAATTTTCTGCTTTATC
>anonymous
AATCATGTCATGAGAATATTTAAAGTTAACGGGTCCTAAGATCCCGCTCTCTATGAAAAAATTTTTTGCTT
>anonymous
AATCATGTCATGAGAATATTTAAAGTTAACGGGTCCTAAGATCCCGCTCTCTATGAAAAAATTTTTTGCTTTATC
>anonymous
AATCCAAAAAAAAAAAAAAAAAAAAAAAAAAAAAGTACTCTGCGTTGATACCCACTGCTT
>anonymous
AATCCAAAAAAAAAAAAAAAAAAAAAAAGTACTCTGCGTTGATACCACTGCTTT
>anonymous
AATCCACAGAACCTATATTTTGATCGTTGTTGTTCAAGTAGATCCCCAAGTACTCTGCGTTGATACCCACTGCTT
>anonymous
AATCCACAGAACCTATATTTTGATCGTTGTTGTTCAAGTAGATCCCCATGTACTCTGCGTTGATACCCACTGCTT
>anonymous
AATCCACTGCAAAAGTCCAAAGCTAAGTTTCCACTTAGTTTTTCCCCATGTACTCTGCGTTGATACCACTGCTTT
>anonymous
AATCCAGGAAAAAAAAAAAAAAAAAAAAAAAAAAAGTACTCTGCGTTGATACCACTGCTTT
>anonymous
AATCCCAAACGATCCTTAACTCCCTCGGATAGCTTCATTTCGTACCCATGTACTCTGCGTTGATACCCACTGCTT
>anonymous
AATCCCAAATTGGTTTCCAATCTCTGTAGTTGCCTCAATTTCGTCCCATGTACTCTGCGTTGATACCCACTGCTT
>anonymous
AATCCCATGTACTCTGCGTTGATACCACTGCTTACTCTGCGTTGATACCACTGCT
>anonymous
AATCCCCATGTACTCTGCGTTGATACCACTGCTTACTCTGCGTTGATACCACTGCT
>anonymous
AATCCCCCCCCACACACACACAAAATGTTCACCGAAAAGGGAACCCATGTACTCTGCGTTGATACCACTGCTTT
>anonymous
AATCCCGTCCACGCGGTCGTATAGTTGAGAAAAGAAAGAAAGATCCCATGTACTCTGCGTTGATACCACTGCTTT
>anonymous
AATCCCTTGGCTCTCATGTTGGACGTTCACGCGAAAAAAAAAGCCCCATGTACTCTGCGTTGATACCCACTGCTT
>anonymous
AATCCCTTGGCTCTCATGTTGGACGTTCACGCGAAAAGGAAACCCCCATGTACTCTGCGTTGATACCACTGCTTT
>anonymous
AATCCGCAGCTTAACGATTCGACTTGGCCACGCGCTCCAACTCGCCCATGTACTCTGCGTTGATACCACTGCTTT
>anonymous
AATCCGCCCAGCGAAATCCGCGTGTGTTCACGTTTCGGGAAACCCCCATGTACTCTGCGTTGATACCCACTGCTT
>anonymous
AATCCGCGTGTGTTCACGTTTCGGGAAACGAAAAGAAAGACCCCATGTACTCTGCGTTGATACCCACTGCTT
>anonymous
AATCCGGACGTTGGTTGATACAGGAGCCGACCAAAAGGCCTCCGCCCATGTACTCTGCGTTGATACCACTGCTTT
>anonymous
AATCCGTAATGGGTGGCGCATTATAGGTGTCTATACTGTAGCCACCCATGTACTCTGCGTTGATACCACTGCTTT
>anonymous
AATCCGTTCCACAAAGCGACCATTTTCCTTTTTGTTATTCTGTCCCCATGTACTCTGCGTTGATACCACTGCTTT
>anonymous
AATCCGTTGCCTTTGCATTCTGCTGTCGTCTCTGCCGTCAACTCCCCATGTACTCTGCGTTGATACCACTGCTTT
>anonymous
AATCCGTTGCCTTTGCATTCTGCTGTCGTCTCTGCCGTCAACTCCCCATGTACTCTGCGTTGATACCCACTGCTT
>anonymous
AATCCTATTGCTTTGCTTTTCCCCCTATGAAATCAGCTTTACTCCCCATGTACTCTGCGTTGATACCACTGCTTT
>anonymous
AATCCTATTGCTTTGCTTTTCCCCCTATGAAATCAGCTTTACTCCCCATGTACTCTGCGTTGATACCCACTGCTT
>anonymous
AATCCTTTTTCCAATTGTTGTGAAATTATCAGCTTATGAAAGTCCCCATGTACTCTGCGTTGATACCCACTGCTT
>anonymous
AATCGAAAATAAAGTTCTACACGTAAACATAGAGCTGGAACTTCCCCATGTACTCTGCGTTGATACCCACTGCTT
>anonymous
AATCGAACAACACAATACCCAAAAAAAAAAGAAAAAAAAAAAAAAAAAGTACTCTGCGTTGATACCACTGCTTT
>anonymous
AATCGAACCAAGCGAGCAATTCTCACTTTCTTGTTGGTGCGGGCCCCATGTACTCTGCGTTGATACCACTGCTTT
>anonymous
AATCGAACCTACTGTGCAAAATTCAGATTGTCATTCTCAGCCCCCCCATGTACTCTGCGTTGATACCACTGCTTT
>anonymous
AATCGAATATGTATATATTGGTGTATACATGATGTGCTTGTATAACCATTACTCTGCGTTGATACCACTTGCTT
>anonymous
AATCGAATCGCAACCCAAGACACTAGAATTCCAATTGCGGAATCCCCATGTACTCTGCGTTGATACCACTGCTTT
>anonymous
AATCGAATCGCAACCCAAGACGCTAGAATTCCAATTGCGGAATCCCCATGTACTCTGCGTTGATACCACTGCTTT
>anonymous
AATCGACAAGCTCAACCTAATCGTGTTAAATTGAACTTAAAATCCCCATGTACTCTGCGTTGATACCACTGCTTT
>anonymous
AATCGAGATACGATGTCAGCGCAAAGGCAAACGCCTGAAAAAGACCCATGTACTCTGCGTTGATACCACTGCTTT
>anonymous
AATCGAGATACGATGTCAGCGCAAAGGCAAACGCCTGAAAAAGACCCATGTACTCTGCGTTGATACCCACTGCTT
>anonymous
AATCGAGATACGATGTCAGCGCAAAGGCAAACGCCTGAAAAAGCCCCATGTACTCTGCGTTGATACCACTGCTTT
>anonymous
AATCGAGATACGATGTCAGCGCAAAGGCAAACGCCTGAAAAAGCCCCATGTACTCTGCGTTGATACCCACTGCTT
>anonymous
AATCGAGATGACCCCATGTACTCTGCGTTGATACCACTGCTTT
>anonymous
AATCGATTTACATAATTATTAAAAAATAATATAAATATTAAATACCCATGTACTCTGCGTTGATACCACTGCTTT
>anonymous
AATCGCAAGCGACCGAATTGGTGGAGAGTCAAAGACTGAATCGCCCCATGTACTCTGCGTTGATACCACTGCTTT
>anonymous
AATCGCACACAACCGAATTGGAGACGCGGGCAGCGGTAAAAATCCCATGTACTCTGCGTTGATACCCACTGCTT
>anonymous
AATCGCAGAAGTCTTGTTTTCACTTTTTTTTGGGCTGGAGAATGCCCATGTACTCTGCGTTGATACCCACTGCTT
>anonymous
AATCGCAGACACGTCACAAATTGGGAGAGAACTCAAAAGTAGGCCCCATGTACTCTGCGTTGATACCACTGCTTT
>anonymous
AATCGCTAGCTGGCATCGTTTATGGTTAGAACTAGGGCGGTATCCCCATGTACTCTGCGTTGATACCACTGCTTT
>anonymous
AATCGCTTTTTAAATGCAGTCAACACGTGCCGTCGCGCGTTGTGTCCATGTACTCTGCGTTGATACCACTGCTTT
>anonymous
AATCGGAAACGTGGTGCGCAGAAAAGAAAGAGGCCAGTGTCCCCATGTACTCTGCGTTGATACCACTGCTTACTC
>anonymous
AATCGGAATGTGCGACCGTCTGCTTGGAAGCGTGCTTTCGAACTCCCATGTACTCTGCGTTGATACCCACTGCTT
>anonymous
AATCGGCGTTTGATAAGATTGGCTCAACACGTGGGCTCGACACCCCCATATACTCTGCGTTGATACCCACTGCTT
>anonymous
AATCGTCCTCATCATCCCAGTTGCTGCCATCATCATCCGCCGTCCCCATGTACTCTGCGTTGATACCCACTGCTT
>anonymous
AATCGTTGAGACAGTTGTAGCAATCGGATGCCTGTTTGGAGCTGCCCATGTACTCTGCGTTGATACCCACTGCTT
>anonymous
AATCGTTTGCTCATTTGTTGTCTTTATTTGCCCACGTTTGGCCACTCTTTTCAATTTTGAAAAAATGAATACTTT
>anonymous
AATCGTTTTCGGTTTGAACCGTTTGACAGACGCTGAACAACTCCCCCATGTACTCTGCGTTGATACCACTGCTTT
>anonymous
AATCTAAAAAAAAAAAAAAAAAAAAAAAAAAAAAGTACTCTGCGTTGATACCACTGCTTACT
>anonymous
AATCTAAAAAAAAAAAAAAAAAAAAAAAAAAAAGTACTCTGCGTTGATACCACTGCTTT
>anonymous
AATCTAAAATCGGACCACTATTTACGTGGCGACGTCTTCAACTCCCCATGTACTCTGCGTTGATACCACTGCTTT
>anonymous
AATCTAAATACGGCTTCATATCTTGGCGAGAATTTGTTATACTCCCCATGTACTCTGCGTTGATACCACTGCTTT
>anonymous
AATCTAAATACGGCTTCATATCTTGGCGAGAATTTGTTATACTCCCCATGTACTCTGCGTTGATACCCACTGCTT
>anonymous
AATCTAAATACGGCTTCATGTCTTGGCGAGAATTTGTTATACTCCCCATGTACTCTGCGTTGATACCACTGCTTT
>anonymous
AATCTAACGTAACACCTAACAAAACAATTTCAAAACAAACAACCCCCATGTACTCTGCGTTGATACCCACTGCTT
>anonymous
AATCTAATCTTTCTTGTTCTTATTCCCCATGCACACCGACGACCCCCATGTACTCTGCGTTGATACCCACTGCTT
>anonymous
AATCTACAAATTGACCGGGCTCGTCCGGAATTTCATATATTCTCCCCATGTACTCTGCGTTGATACCCACTGCTT
>anonymous
AATCTAGAGATGCGCAACCAGGAGAATGTTCTTCACGATAGGCCCCCATGTACTCTGCGTTGATACCCACTGCTT
>anonymous
AATCTATAACATAAGAGATTCATTAGTCAATGGCGAGACTAAAATTATACTTCTCCGCACTGAAATTGGCAAATT
>anonymous
AATCTATAACATAAGAGATTCGTTAGTCAATGGCGAGACTAAAATTATACTTCTCCGCACTGAAATTGGCAAATT
>anonymous
AATCTCACAAAAAATAAAACTTCTGATAAAATAAATAAAATTATCCCATGTACTCTGCGTTGATACCCACTGCTT
>anonymous
AATCTCCCATGTACTCTGCGTTGATACCACTGCTTACTCTGCGTTGATACCACTGCT
>anonymous
AATCTCCGACAGAGTGACCAGTCCGAATCTTCTGGAAAAAAATCCCCATGTACTCTGCGTTGATACCCACTGCTT
>anonymous
AATCTCCGACAGAGTGACCAGTCCGAATCTTCTGGAAGAAAATCCCCATGTACTCTGCGTTGATACCACTGCTTT
>anonymous
AATCTCCGCCTTTCCTTTATTTATTACAATTACCGAAAAGTGTCCCCATGTACTCTGCGTTGATACCACTGCTTT
>anonymous
AATCTCGCAAAAGGAACATAACCTAAAGAAAACGTAAAAATGTCGCTATCTACTCTGCGTTGATACCACTGCTTT
>anonymous
AATCTCGCAGTTTCGCTTGCCACTACAAATAAATGATTAATTCCCCCATGTACTCTGCGTTGATACCCACTGCTT
>anonymous
AATCTCGTAGTACTCGTATGCCGTCTTCTGCTTGAAAA
>anonymous
AATCTCTCGAAAGGCATGACGCTAACCGGAAAGAAAGAGAAGGACCCATGTACTCTGCGTTGATACCCACTGCTT
>anonymous
AATCTCTCGAAAGGCATGACGCTAACCGGAAAGAAAGAGAAGGCCCCATGTACTCTGCGTTGATACCACTGCTTT
>anonymous
AATCTCTCGAAAGGCATGACGCTAACCGGAAAGAAAGAGAAGGCCCCATGTACTCTGCGTTGATACCCACTGCTT
>anonymous
AATCTCTCGAAGGGCATGACGCTAACCGGAAAGAAAGAGAAGGCCCCATGTACTCTGCGTTGATACCACTGCTTT
>anonymous
AATCTGAAATGCCGCTGCCGACCTGTGCCGAAACTGTCGAATCCCCCATGTACTCTGCGTTGATACCACTGCTTT
>anonymous
AATCTGAATTTCCGTCCGCAACGGTCGACGACTCAAAACTTTGTCCCATGTACTCTGCGTTGATACCACTGCTTT
>anonymous
AATCTGAATTTCCGTCCGCAACGGTCGACGACTCAAAACTTTGTCCCATGTACTCTGCGTTGATACCCACTGCTT
>anonymous
AATCTGAGTTTCCTTGATGTTCCAGAGGCGTCGTCGTTGCAGCTCCCATGTACTCTGCGTTGATACCACTGCTTT
>anonymous
AATCTGATTCTTAAGAGTTTCGTCAATGTGAATGGTAGACGTCTTCCGAATCATGTCATGAGAATATTTAAAGTT
>anonymous
AATCTGCGTTGATACCACTGCTTACTCTGCGTTGATACCACTGCTTACTCTGCGTTGATACCACTGCTTACTCCG
>anonymous
AATCTGCGTTGATACCACTGCTTACTCTGCGTTGATACCACTGCTTACTCTGCGTTGATACTACTGCTTACT
>anonymous
AATCTGCTGGCGTGTGTGAGTGCATGAGTTGGCCGTACGTGTGTCCCATGTACTCTGCGTTGATACCACTGCTTT
>anonymous
AATCTGGAGCCGTGCTCTGCGCAACGTTGCCGACGAAAGAAGACCCCATGTACTCTGCGTTGATACCACTGCTTT
>anonymous
AATCTGGAGCCGTGCTCTGCGCAACGTTGCCGACGAAAGAAGACCCCATGTACTCTGCGTTGATACCCACTGCTT
>anonymous
AATCTTCAAAACGAAATCTATAACATAAGAGATTCATTAGTCAATGGCGAGACTAAAATTATACTTCTCCGCACT
>anonymous
AATCTTCTCCTGGGCTTTTTTAAGCAGATCCTTGGGATACAATGCCCATGTACTCTGCGTTGATACCCACTGCTT
>anonymous
AATCTTGGAGACAAGCAATAACTACTGGCAGGATCAACCAGAATCCCATGTACTCTGCGTTGATACCACTGCTTT
>anonymous
AATCTTGGAGCCGATAGCCATCTTTGTCGACTATTTTGACAGGCCCCATGTACTCTGCGTTGATACCACTGCTTT
>anonymous
AATCTTGGAGCCGATAGCCATCTTTGTCGACTATTTTGACAGGCCCCATGTACTCTGCGTTGATACCCACTGCTT
>anonymous
AATCTTTAACGTGATGCGGAGGAAAAAACAGCGCAGAGCAGTGTCCCATGTACTCTGCGTTGATACCACTGCTTT
>anonymous
AATCTTTGAGACAAGCAATAACTACTGGCAGGATCAACCAGAATCCCATGTACTCTGCGTTGATACCACTGCTTT
>anonymous
AATCTTTGAGACAAGCAATAACTACTGGCAGGATCAACCAGAATCCCATGTACTCTGCGTTGATACCCACTGCTT
>anonymous
AATCTTTGAGACAAGCATATAACTACTGGCAGGATCAACCAGAATCCCATTACTCTGCGTTGATACCCACTGCTT
>anonymous
AATCTTTGCTCCGTCCGTCTGCGAAAACCTACCCGTCGAAAATCCCCATGTACTCTGCGTTGATACCACTGCTTT
>anonymous
AATCTTTTCAACGAGCCACACCGGACCCCATGTACTCTGCGTTGATACCACTGCTTT
>anonymous
AATCTTTTCAGCGAGCCACACCGGAAAGCCCCATGTACTCTGCGTTGATACCACTGCTTT
>anonymous
AATCTTTTCAGCGAGCCACACCGGCCCCATGTACTCTGCGTTGATACCACTGCTTT
>anonymous
AATCTTTTTTATCGATATGAACTCTCCGCCCATGTACTCTGCGTTGATACCACTGCTTT
>anonymous
AATGAAAAAAAAAAAAAAAAAAAAAAAAAAGTACTCTGCGTTGATACCACTGCTTT
>anonymous
AATGAAAAAATACACGAAAAAAAAAAAAAAAAAGAAAAAAAGTACTCTGCGTTGATACCACTGCTTT
>anonymous
AATGAAAAAGCCGACTTATTTCGCACAGAAACAAAAATGACACCCCCATGTACTCTGCGTTGATACCACTGCTTT
>anonymous
AATGAAAAAGCCGACTTATTTCGCACAGAAACAAAAATGACACCCCCATGTACTCTGCGTTGATACCCACTGCTT
>anonymous
AATGAAAAAGCCGCCTTATTTCGCACAGAAACAAAAATGACACCCCCATGTACTCTGCGTTGATACCACTGCTTT
>anonymous
AATGAAAACCAAGAAAACTAAACGATCTAGAACTCATGTGAGTCCCCATGTACTCTGCGTTGATACCACTGCTTT
>anonymous
AATGAAAACCAAGAAAACTAAACGATCTAGAACTCATGTGAGTCCCCATGTACTCTGCGTTGATACCCACTGCTT
>anonymous
AATGAAAACTAGAATATTGATATTAAGCATTAAGACTCAGTCACAGAGTTTGTAAGAGTTTGTTTCATGCCGTTG
>anonymous
AATGAAACAGTTAATATTTCGTCCAACCATTCATTCCAGCCTTCAATTAGATCGGAAGAGCTCGTATGCCGTCTT
>anonymous
AATGAAACAGTTAATATTTCGTCCAACCATTCATTCCAGCCTTCCCCATGTACTCTGCGTTGATACCCACTGCTT
>anonymous
AATGAAATAGTAAACTTTGTTTGTTCAATATGAGAGATGCACTCCCCATGTACTCTGCGTTGATACCCACTGCTT
>anonymous
AATGAAATATAAACAGAAAGAAAACACGTGAAGATGCAACAGTGTCCCCTTACTCTGCGTTGATACCACTTGCTT
>anonymous
AATGAAATTCATATACAGCCCCCGCCATTTTATTTACTAGTATCCCCATGTACTCTGCGTTGATACCCACTGCTT
>anonymous
AATGAAATTCATGTACAGCTCCCGCCATTTTATTTACTAGTATCCCCATGTACTCTGCGTTGATACCACTGCTTT
>anonymous
AATGAACTGACTTCGACGCAGATTACGTATACGCACGGAAAAATCCCATGTACTCTGCGTTGATACCACTGCTTT
>anonymous
AATGAATTTAAAAAAAAAAAAAAAAAAAAAAAAAAGTACTCTGCGTTGATACCACTGCTTT
>anonymous
AATGAATTTGACAGGAGTGGCAGGCACTTCTGGAACACTTTCCTTGCTTACTCTGCGTTGATACCACTGCTTACT
>anonymous
AATGACAATTTTCAACACTCCGGCGAGTGTTGCCCTACCACTCCCCCATGTACTCTGCGTTGATACCACTGCTTC
>anonymous
AATGACACAGCAATTGGGCGGCAGTGTGACCGAATGCTGAATCCCCCATGTACTCTGCGTTGATACCCACTGCTT
>anonymous
AATGACAGCTGCCCCCCATGTACTCTGCGTTGATACCACTGCTTCCCATGTACTCTGCGTTGATACCCACTGCT
>anonymous
AATGACGCCGGCCGAACAGTGTGCGAAAATACGCGTGGACTGCCCCCATGTACTCTGCGTTGATACCCACTGCTT
>anonymous
AATGACGGGCACAAATAAAATCAAGAGTCAGCGCAGTGTGAACCCCCATGTACTCTGCGTTGATACCCACTGCTT
>anonymous
AATGACTCACACTTACTGGGAATTCCAAGTGCATGTGAACAGTTCCCATGTACTCTGCGTTGATACCCACTGCTT
>anonymous
AATGACTGGCTTGTTTTGGATAAGTGTTACCAGATGGCGATGTCCCCATGTACTCTGCGTTGATACCACTGCTTT
>anonymous
AATGACTTTTTCGTTAGTGGGAAAATTGAAACATTTGCAAACAGCCCATGTACTCTGCGTTGATACCACTGCTTT
>anonymous
AATGAGAATACAATACAGTGTAACAATTCGTTAGCCATAGTTCATGTTTGTACTCTGCGTTGATACCACTGCTTT
>anonymous
AATGAGAATGTAAACGCTTCCCGCCAAAAACGCGTTTGATTAGCCCCATGTACTCTGCGTTGATACCCACTGCTT
>anonymous
AATGAGCAAATATATGTTGTGTATGATTAATTCATCCATATAATCCCATGTACTCTGCGTTGATACCACTGCTTT
>anonymous
AATGAGGATTAGAGTCCAGTGCGTGGAGAGCCCATCTCGCCGGACCCATGTACTCTGCGTTGATACCACTGCTTT
>anonymous
AATGAGTTTATGCGATGTTTTCCTTTTGTTTTACGGCGAGAATCCCCATGTACTCTGCGTTGATACCCACTGCTT
>anonymous
AATGATACTTTGCAATCCCCATGTACTCTGCGTTGATACCACTGCTTACTCTGCGTTGATACCACTGCTTACTCT
>anonymous
AATGATCCGTTTATGTTTACTGTTCCTTGGTTTCACGCAGACGACCCATGTACTCTGCGTTGATACCACTGCTTT
>anonymous
AATGATGCACTTACTCTTAAATATACGTAATATAGACCATCTACCCCATGTACTCTGCGTTGATACCCACTGCTT
>anonymous
AATGATGGACGGATCGGCAGAGCATCAGATTGGGATCCCGGAGCATGGAGTACTCTGCGTTGATACCACTGCTTT
>anonymous
AATGATGTTTTTCGAATCTGATTCTTAAGAGTTTCGTCAATGTCCCATG
>anonymous
AATGATGTTTTTCGAATCTGATTCTTAAGAGTTTCGTCAATGTGAATGGTAGACGTCTTCCGAATCATGTCATGA
>anonymous
AATGATTATTTTCTATAAGTCTATGGTGGGCTCAAGTTACAGTACCCATGTACTCTGCGTTGATACCACTGCTTT
>anonymous
AATGATTCTATCGGGATTACTTGACTATGTATACTGCCCATGTACTCTGCGTTGATACCACTGCTTT
>anonymous
AATGATTTGTAATTTGGTTTCAAATTGTTACCCGTAATGGTAATCCCATGTACTCTGCGTTGATACCACTGCTTT
>anonymous
AATGATTTTTCGGTGCTTTTAGTGGCGGGTCACCACCGGGGACTCCCATGTACTCTGCGTTGATACCACTGCTTT
>anonymous
AATGCAAAAAAAAAAAAAAAAAAAAAAAAAAAGTACTCTGCGTTGATACCCACTGCTT
>anonymous
AATGCAAAACGAAATGACCAAAAAAAAAAAAAAAAAAAAAAAAGTACTCTGCGTTGATACCACTGCTTT
>anonymous
AATGCAAATCAATTTTTATTTTCGGCAACACTCGAAGAACTATCCCCATGTACTCTGCGTTGATACCACTGCTTT
>anonymous
AATGCAACATCCAAAAAAAAAAAAAAAAAAAAAAAAAAGTACTCTGCGTTGATACCCACTGCTT
>anonymous
AATGCAACTTACCTTGGTCGAGAACAATGAATCCCCATGTACTCTGCGTTGATACCACTGCTTACTCTGCGTTGA
>anonymous
AATGCACAGTCCATGAATCATTTGCTTTTCTTAAAAAAAGAAAAAAAAAGTACTCTGCGTTGATACCACTGCTTT
>anonymous
AATGCACTTTAGTATGTAGCTGGAACTGGAGTCGATGTTTTTGCCCCATGTACTCTGCGTTGATACCACTGCTTT
>anonymous
AATGCAGAAAAACAATTCGCTGCCGACGCGAGTTGGTGATGAACCCCATGTACTCTGCGTTGATACCACTGCTTG
>anonymous
AATGCAGAAAGCCCCATGTACTCTGCGTTGATACCACTGCTTACTCTGCGTTGATACCACTGCTTACTCTGCGTT
>anonymous
AATGCATGATCATGAAAAAAATTAATTGTTCTATTAAAGGAGAACCCATGTACTCTGCGTTGATACCCACTGCTT
>anonymous
AATGCATGTGGACAGGCAGGACACCACCTTCACGCAGCCCTGCTCGTATGCCGTCTTCTGCTTGAAAA
>anonymous
AATGCATTCTGGAAGCCCGAAAAAAAAAAAAAAAAAAAAAAAAGTACTCTGCGTTGATACCACTGCTTT
>anonymous
AATGCATTTTATTGGTAAATTCTTGGTCGGGAAACAATAATGTCCCCATGTACTCTGCGTTGATACCCACTGCTT
>anonymous
AATGCCAATGGCCGTCAATCCACGAAAAAAAAAAAAAAAAAAAAAAAAAGTACTCTGCGTTGATACCACTGCTTT
>anonymous
AATGCCATAACTCTACTCCTTAAATAGAATGTTAAAATTTCATTCCCATGTACTCTGCGTTGATACCACTGCTTT
>anonymous
AATGCCGCTGCCGACCTGTGCCGAAACTGTCGAATCAGAGTTGCCCCATGTACTCTGCGTTGATACCCACTGCTT
>anonymous
AATGCCTATTTGTGGCCCTATTCGCTTTACAGCTCTTCAGATCCCCCATGTACTCTGCGTTGATACCACTGCTTT
>anonymous
AATGCGACTGACTTTTAATGTTTTGACTAACTAGAGATGGAACCCCCATGTACTCTGCGTTGATACCACTGCTTT
>anonymous
AATGCGAGTTAATGACTCCCCATGTACTCTGCGTTGATACCCACTGCTT
>anonymous
AATGCGCAGACCAATGGAGCGCCGGAAATTCTCCATTAGCACCTCCCATGTACTCTGCGTTGATACCCACTGCTT
>anonymous
AATGCGCGCCGCACACCTCGGAGCCGCAAATTATAAACACGACTCCCATGTACTCTGCGTTGATACCACTGCTTT
>anonymous
AATGCGCGTTCTAAAATGACGCCGGCCGAACAGTGTGCGAAAATCCCATGTACTCTGCGTTGATACCCACTGCTT
>anonymous
AATGCGGATTACACTGCTTAACTGAAGGTGTTGACAATATCGTCCCCATGTACTCTGCGTTGATACCACTGCTTT
>anonymous
AATGCGGTGATGTTCGCTCCACGTTCTTTAAAAAAGTCCCCATGTACTCTGCGTTGATACCACTGCTTT
>anonymous
AATGCTAAACTTGTAAAAAAAAAAAAAAAAAAAAAAAAAAAAGTACTCTGCGTTGATACCACTGCTTT
>anonymous
AATGCTAAGTTTATATTCCGCACGATAAGAAATCCGTAAGCAACCCCATGTACTCTGCGTTGATACCCACTGCTT
>anonymous
AATGCTAAGTTTATATTCCGCACGATAAGAAATCCGTAAGCAACCCCCATTACTCTGCGTTGATACCCACTGCTT
>anonymous
AATGCTATTAATTTTCGTAAAGAAGTTTGATTTAATCCTCCAATCCCATGTACTCTGCGTTGATACCCACTGCTT
>anonymous
AATGCTATTATTGCCGATCTTTTTGGGCAAACACTCTGTCGATCCCCATGTACTCTGCGTTGATACCCACTGCTT
>anonymous
AATGCTATTATTGCCGATCTTTTTGGGCAAACACTCTGTCGATGCCCATGTACTCTGCGTTGATACCACTGCTTT
>anonymous
AATGCTCCCGGTACGTGCGGCGTCGATTTTGCTTGCTGCCTGTCCCCATGTACTCTGCGTTGATACCACTGCTTT
>anonymous
AATGCTCCCGGTACGTGCGGCGTCGATTTTGCTTGCTGCCTGTCCCCATGTACTCTGCGTTGATACCCACTGCTT
>anonymous
AATGCTCGAGTTCAATGGTTGCATTTTTTAGTTCTTATTAGATTAAAAAAGGAGTAAAACGTTGGTCAGATCAAT
>anonymous
AATGCTCGAGTTCAATGGTTGCATTTTTTAGTTCTTATTAGATTAAAAAGGAGTAAAACGTTGGTCAGATCAATG
>anonymous
AATGCTCTTTTCGCACTGCTTACTCTGCGTTGATACCACTGCTTACTCTGCGTTGATACCACTGCTTACTCTGCG
>anonymous
AATGCTGATCTCACTTCGGTTAGAACAGACGCACGATGAGCACCCCCATGTACTCTGCGTTGATACCACTGCTTT
>anonymous
AATGCTGCAGAGGCCTTCCCCGTAGAACTCACCTTGGTCTCTACCCCATGTACTCTGCGTTGATACCCACTGCTT
>anonymous
AATGCTGCTAGGGGTCTGCGTTGATACCACTGCTTACTCTGCGTTGATACCACTGCT
>anonymous
AATGCTGCTGCGACGACGAACGAATTGCGAGTCCCCATGTACTCTGCGTTGATACCCACTGCTT
>anonymous
AATGCTTACTCTGCGTTGATACCACTGCTTACTCTGCGTTGATACCACTGCT
>anonymous
AATGCTTAGCTAGATTTCAATGGCAAAATATTCGCGGCGTTTCTCCCATGTACTCTGCGTTGATACCACTGCTTT
>anonymous
AATGCTTAGCTAGATTTCAATGGCAAAATATTCGCGGCGTTTCTCCCATGTACTCTGCGTTGATACCCACTGCTT
>anonymous
AATGCTTCACAATTTATCGTTTTCTGTGCATGTGCTCACGGTTCCCCATGTACTCTGCGTTGATACCACTGCTTT
>anonymous
AATGCTTTTGTGGTTGCATTTCCAAAACAAGGGGCCCATGTACTCTGCGTTGATACCACTGCTTCCCATGTACTC
>anonymous
AATGGAAAATACCGAAAAGAAAAAAAAAAAAAAAAAAAAAAAAAAAGTACTCTGCGTTGATACCACTGCTTT
>anonymous
AATGGAGATCCAGGCGAAATTATTAAAAACAACAACAGCAACTCCCCATGTACTCTGCGTTGATACCCACTGCTT
>anonymous
AATGGAGGATTGATCATCCATATTGGTGTTGCTTTCGTTAATATCCCATGTACTCTGCGTTGATACCACTGCTTT
>anonymous
AATGGATTGCCAGTGTTGTAATCGTTGCCATCAACACCAACTCCCCCATGTACTCTGCGTTGATACCACTGCTTT
>anonymous
AATGGCACTGGGCACTTTCGCACTTTCGAAGCGTAAATAAAACTCCCATGTACTCTGCGTTGATACCCACTGCTT
>anonymous
AATGGCCTGTGCAGCAAAATGCTTGACATCCACATCTGTGTCTGCCCATGTACTCTGCGTTGATACCCACTGCTT
>anonymous
AATGGCGAAATAGGTCAATTATCCAAAAATTTAGGAGGTAAACCCCCATGTACTCTGCGTTGATACCCACTGCTT
>anonymous
AATGGCGAGACTAAAATTATACTTCTCCGCACTGAAATTGGCAAATTAAAGGAGGCTCTACAAGCAATTATGAAG
>anonymous
AATGGCGGCGTCACAGAGGAAACGTGCAACCAAATGCTATTCCCCCATGTACTCTGCGTTGATACCCACTGCTT
>anonymous
AATGGCTTTCCCACGAAAACTTTGAAAAACTGGCAACGTTTTGCCCATGTACTCTGCGTTGATACCCACTGCTT
>anonymous
AATGGCTTTTCTGTTTTTCCGTCAGCCGACACACATTCAATCTCCCCATGTACTCTGCGTTGATACCACTGCTTT
>anonymous
AATGGGCAACACGTGGTGCGGCTTTCGGCTGGCATTAAACTGTCCCCATGTACTCTGCGTTGATACCACTGCTTT
>anonymous
AATGGGCAACACGTGGTGCGGCTTTCGGCTGGCATTAAACTGTCCCCATGTACTCTGCGTTGATACCCACTGCTT
>anonymous
AATGGGGATCTTTTTTCTCGGTCGATTAAAGCTTTTTTTGATAACCCATGTACTCTGCGTTGATACCCACTGCTT
>anonymous
AATGGGTTGCGCCGGCTGCAGGAACTGCTGTTGCTGGTGCTGTGCCCATGTACTCTGCGTTGATACCCACTGCTT
>anonymous
AATGGTACTCTGCGTTGATACCACTGCTTACTCTGCGTTGATACCACTGCT
>anonymous
AATGGTAGACGTCTTCCGAATCATATCATGAGAATATTTAAAGTTAACGGGTCCTAAGATCCCGCTCTCTATGAA
>anonymous
AATGGTAGACGTCTTCCGAATCATGTCATGAGAATATTTAAAGTTAACGGGTCCTAAGATCCCGCTCTCTATGAA
>anonymous
AATGGTGAGGGAGTCGTTGGAGTGAAGATTCACTGTGCGACTTCCCCATGTACTCTGCGTTGATACCACTGCTTT
>anonymous
AATGGTGATGAAAAAAATTGCACACACCGCCGCACACATACACCCCATGTACTCTGCGTTGATACCACTGCTTAC
>anonymous
AATGGTTAAGTGGAGCGATGAAAGCAGCTGATGGCTCCCATGTACTCTGCGTTGATACCACTTGCTTT
>anonymous
AATGGTTGCATTTTTTAGTTCTTATTAGATTAAAAAAGGAGTAAAACGTTGGTCAGATCAATGTTGATGGAGATC
>anonymous
AATGGTTGCATTTTTTAGTTCTTATTAGATTAAAAAGGAGTAAAACGTTGGTCAGATCAATGTTGATGGAGATCT
>anonymous
AATGGTTGGACGAAATATTAACTGTTTCATTTAAAATTTAGATCGGAAGAGCTCGTATGCCGTCTTCTGCTTGAA
>anonymous
AATGTAAAGGATGACATAGCGATGCTTTTTGTCCTTCTTTATTTCCTCGTATGCCGTCTTCTGCTTGAAA
>anonymous
AATGTAATACACACCACAACACACCCAATGTATTACATTCACACCCCATGTACTCTGCGTTGATACCACTGCTTT
>anonymous
AATGTAATTTTTACTTTGCCGCTGCTGAACTGTTGTGCAACTCCCCCATGTACTCTGCGTTGATACCACTGCTTT
>anonymous
AATGTAGTCGGCCAACTTGCCCAAAGTGTTGGTCTTGCAGCGATCCCATGTACTCTGCGTTGATACCCACTGCTT
>anonymous
AATGTATTAACACCGTTCGCCGGAAACGAAAGCGAAAAGAAGGCCCCATGTACTCTGCGTTGATACCACTGCTTT
>anonymous
AATGTATTAACACCGTTCGCCGGAAACGAAAGCGAAAAGAAGGCCCCATGTACTCTGCGTTGATACCCACTGCTT
>anonymous
AATGTATTTAGTTTAAGCCTGGATTCCTCCCATGTACTCTGCGTTGATACCCACTGCTT
>anonymous
AATGTCAATACAAATGATAAAAATGAATAAAAAAAAAAATAAATTAAAAGTACTCTGCGTTGATACCCACTGCTT
>anonymous
AATGTCCGCGTCGGTTGCAGAGATGGAACCCCAATTGTCGTCTCCCCATGTACTCTGCGTTGATACCACTGCTTT
>anonymous
AATGTCCTAAAACTTTTCACACTAATTAAGAAAAAAAAACTAGCCCCATGTACTCTGCGTTGATACCACTGCTTT
>anonymous
AATGTCGCAAATTGCACGCCGAATGCAAAGTTTTTTCGCGGGACCCCATGTACTCTGCGTTGATACCACTGCTTT
>anonymous
AATGTCGTTTCACTTCACTTTTTGGTACATATATATGCTATACACCCATGTACTCTGCGTTGATACCCACTGCTT
>anonymous
AATGTCTTAAGATATAAGTTTCTTCTAAACTCCCCATG
>anonymous
AATGTCTTAAGATATAAGTTTCTTCTAAACTGATCGAAAATATAACTCCCCATG
>anonymous
AATGTGAATGGTAGACGTCTTCCGAATCATGTCATGAGAATATTTAAAGTTAACGGGTCCTAAGATCCCGCCCTC
>anonymous
AATGTGAATGGTAGACGTCTTCCGAATCATGTCATGAGAATATTTAAAGTTAACGGGTCCTAAGATCCCGCTCTC
>anonymous
AATGTGAATGGTAGACGTCTTCCGACTCATGTCATGAGAATATTTAAAGTTAACGGGTCCTAAGATCCCGCTCTC
>anonymous
AATGTGAGAGTGGTGGGTGCGGAGCTCTCCGACATCTACATGACCCCATGTACTCTGCGTTGATACCACTGCTTT
>anonymous
AATGTGAGTCAATGTCAGGAAGAAGCAGAATCAAGGGCTGCTTCCCCATGTACTCTGCGTTGATACCACTGCTTT
>anonymous
AATGTGATTTCTGCCCATGTACTCTGCGTTGATACCACTGCTTACTCTGCGTTGATACCACTGCTTACTCTGCGT
>anonymous
AATGTGGAGTGCATAAAGCGGCCGACGATAACACAAACACAGCCCCCATGTACTCTGCGTTGATACCCACTGCTT
>anonymous
AATGTGGATATAACTGTATATTATCTGAACGATTTCAGCGCCGCCCCATGTACTCTGCGTTGATACCCACTGCTT
>anonymous
AATGTGTGGTGAGTGATTATGTGACGGCTGGTGAAATGACAGCCCCCATGTACTCTGCGTTGATACCCACTGCTT
>anonymous
AATGTGTTCATGTTGCATCGTGAAGTAGAAGTATCCAAGATCGGAAGAGCTCGTATGCCGTCTTCTGCTTGAAAA
>anonymous
AATGTGTTTTAAAAAACTAAAAAAAAAAAAAAAAAAAAAAAAAGTACTCTGCGTTGATACCCACTGCTT
>anonymous
AATGTTAAAAAAAAAAAAAAAAAAAAAAAAAAAGTACTCTGCGTTGATACCACTGCTTT
>anonymous
AATGTTAAAATGAAAAAAAAAAAAAAAAAAAAAAAAAGTACTCTGCGTTGATACCCACTGCTT
>anonymous
AATGTTAATTCTCAAAGATTTGAGATTCATTCATTCAATGCTCTCCCATGTACTCTGCGTTGATACCCACTGCTT
>anonymous
AATGTTCAACAGATCTCGTTGTTCAAGTTGTCGATGAGATATGACCCATGTACTCTGCGTTGATACCCACTGCTT
>anonymous
AATGTTCAAGACTGACGCTTAGCTAGCCCCATGTACTCTGCGTTGATACCCACTGCTT
>anonymous
AATGTTGATGGAGATCTTCTTACTCATTTATACTGAGTATTTCAATAACTAGACATATACCCAACACATGCAAAT
>anonymous
AATGTTGCTTTTACGATTTGAAAACTCCAAACAAAAAATCCGCCCCCATGTACTCTGCGTTGATACCCACTGCTT
>anonymous
AATGTTTTAAAAAATAATAAAAATTAATAAATAAAAACTAACCCCATGTACTCTGCGTTGATACCACTGCTTT
>anonymous
AATGTTTTGCTTCCCTCATAGAGCTGGAACTTAAATCGATATTGTCTCGATACTCTGCGTTGATACCCACTGCTT
>anonymous
AATGTTTTTCTTATTTGCGTACAAAAAGTTGCACGAAACTGCCCCATGTACTCTGCGTTGATACCCACTGCTT
>anonymous
AATTAAAAAAAAAAAAAAAAAAAAAAAAAAAAAAAGTACTCTGCGTTGATACCACTGCTTT
>anonymous
AATTAAAAAAAAAAAAAAAAAAAAAAAAAAAAAAAGTACTCTGCGTTGATACCCACTGCTT
>anonymous
AATTAAAAAAAAAAAAAAAAAAAAAAAAAAAAAGTACTCTGCGTTGATACCACTGCTTT
>anonymous
AATTAAAAAAAAAAAAAAAAAAAAAAAAAAAGTACTCTGCGTTGATACCACTGCTTT
>anonymous
AATTAAAAAAAAAAAAAAAAAAAAAAAAAAAGTACTCTGCGTTGATACCCACTGCTT
>anonymous
AATTAAAAAAAAAAAAAAAAAAAAAAAAAATAAAAGTACTCTGCGTTGATACCCACTGCTT
>anonymous
AATTAAAAAAAAAAAAAAAAAAAAAAAAGTACTCTGCGTTGATACCACTGCTTT
>anonymous
AATTAAAACACGTGCAAGCACCAAAACAATAACTAAAAAGGATCCCCATGTACTCTGCGTTGATACCACTGCTTT
>anonymous
AATTAAAACACGTGCAAGCACCAAAACAATAACTAAAAAGGATCCCCATGTACTCTGCGTTGATACCCACTGCTT
>anonymous
AATTAAAACCTAACTCTGGAAAATGTACGGGTCAGCTGGTCTCTCCCATGTACTCTGCGTTGATACCCACTGCTT
>anonymous
AATTAAAACTAACATTTTAATAAATAATTAAAATTTAATAAATACCCATGTACTCTGCGTTGATACCCACTGCTT
>anonymous
AATTAAAAGTCAAACTCGAGAAGTCGAGCGATATAAACAATCTCCCCATGTACTCTGCGTTGATACCACTGCTTT
>anonymous
AATTAAAATAAAAAAAAAATATAAAGATTTATAGGGTCTTCTCGCCCATGTACTCTGCGTTGATACCCACTGCTT
>anonymous
AATTAAAATCTGACCCAAATGAGTTTAAATTATTTTGTTAATTCCCCATGTACTCTGCGTTGATACCACTGCTTT
>anonymous
AATTAAACACGTGTCTACGTTCCACCTTTTACAAATCACAAAATCCCATGTACTCTGCGTTGATACCACTGCTTT
>anonymous
AATTAAACATTTAACTTATCACCAGCTGCGACGTACCGCTATATCCCATGTACTCTGCGTTGATACCCACTGCTT
>anonymous
AATTAAACCAGCTGTCGCAGCTGAGGAACAACCCATGTACTCTGCGTTGATACCACTGCTTT
>anonymous
AATTAAACGAGAGCAGTTCTGCCAGCAAAATCCCACGGGCCAATCCCATGTACTCTGCGTTGATACCACTGCTTT
>anonymous
AATTAAAGACGCGTCCAGACGCGACGAAATGAGAAGCTGAATTCCCCATGTACTCTGCGTTGATACCACTGCTTT
>anonymous
AATTAAAGGAGGCTCTACAAGCAATTATGAAGGCTCTTGATTCCTCTGATGAGTTGATGACGAAAATTAAAGATT
>anonymous
AATTAAAGTCAGAAAAGTAGTGAGTTGCAACTTTTGTCGCAATCCCCATGTACTCTGCGTTGATACCACTGCTTT
>anonymous
AATTAAATCCACGTAAACACCAATTCAATTTCAAAGCACAAACCCCCATGTACTCTGCGTTGATACCCACTGCTT
>anonymous
AATTAAATTCACTCGCCGACTCCCCATGTACTCTGCGTTGATACCACTGCTTACTCTGCGTTGATACCACTGCTT
>anonymous
AATTAAATTCGAATACCAATTATGTTGTTATTCTTATCAGTACTCCCATGTACTCTGCGTTGATACCCACTGCTT
>anonymous
AATTAACAATTTCTAAATTATAAACAGAGCACGCGGATAATGTCCCCATGTACTCTGCGTTGATACCACTGCTTT
>anonymous
AATTAACATTATGTAATCAATATTTTATATTAACACTTATAATAGCCATGTACTCTGCGTTGATACCACTGCTTT
>anonymous
AATTAACTAAACAACGTTTTGTAAACACGTTGTGTGCCAGTGTCCCCATGTACTCTGCGTTGATACCACTGCTTT
>anonymous
AATTAACTCCAATAAATATAATAATGAAATGACTTTTTAATCATCCCATGTACTCTGCGTTGATACCACTGCTTT
>anonymous
AATTAAGAAATATATATTTTTATACACCCACGATGCTGCTACCCCCCATGTACTCTGCGTTGATACCCACTGCTT
>anonymous
AATTAAGAACGTCCACACAGTCACAAAGAAAAACGCCGAATGACCCCATGTACTCTGCGTTGATACCACTGCTTT
>anonymous
AATTAAGAACGTCCACACAGTCACAAAGAAAAACGCCGAATGACCCCATGTACTCTGCGTTGATACCCACTGCTT
>anonymous
AATTAAGTAAATACTGGTGCTTAAGAATAAAAAACATACACATTTCAATTTAACTTTCATACTTGGTTTGCCTTG
>anonymous
AATTAAGTTACTTTAGGGATAACAGCGTAATTTAATTAGATCGGAAGAGCTCGTATGCCGTCTTCTGCTTGAAA
>anonymous
AATTAAGTTACTTTAGGGATAACAGCGTAATTTTTTTGGAGAGTTAGATCGGAAGAGCTCGTATGCCGTCTTCTG
>anonymous
AATTAATAAATAAAAACTAACCCCATGTACTCTGCGTTGATACCACTGCTTACTCTGCGTTGATACCACTGCCTT
>anonymous
AATTAATAAATAAAAACTAACCCCATGTACTCTGCGTTGATACCACTGCTTACTCTGCGTTGATACCACTGCTTA
>anonymous
AATTAATAAATAAAAACTAACCCCATGTACTCTGCGTTGATACCACTGCTTAGATCGGAAGAGCTCGTATGCCGT
>anonymous
AATTAATAATGCATGATCATGAAAAAAATTAATTGTTCTATTAACCCATGTACTCTGCGTTGATACCCACTGCTT
>anonymous
AATTAATAATTGAATGGCAATCTCTGTTCCATCTTTAGGCCCCACCCATGTACTCTGCGTTGATACCACTGCTTT
>anonymous
AATTAATAATTGAATGGCAATCTCTGTTCCATCTTTAGGCCCCACCCATGTACTCTGCGTTGATACCCACTGCTT
>anonymous
AATTAATAATTTCGGAAAATCCACCTGTGACTCTAGTTCCAGTTAATTAGTACTCTGCGTTGATACCACTGCTTT
>anonymous
AATTAATAATTTCGGAAAATCCACCTGTGACTCTAGTTCCAGTTAATTAGTACTCTGCGTTGATACCCACTGCTT
>anonymous
AATTAATATTTATTATATGTATAAGTGAAAAATATTGAAATATTCCCATGTACTCTGCGTTGATACCACTGCTTT
>anonymous
AATTAATCAACAATCTACATGAAGGCTTAGCCCTCGTTAACTACCCCATGTACTCTGCGTTGATACCACTGCTTT
>anonymous
AATTAATGAGTATAAATCGTCTGGTCTGACGTTGCTCTCCTGTGCCCATGTACTCTGCGTTGATACCACTGCTTT
>anonymous
AATTAATTGTTCTATTAAAGGAGAAGCTCTATCTTGTAAACCTACCCATGTACTCTGCGTTGATACCACTGCTTT
>anonymous
AATTAATTGTTCTATTAAAGGAGAAGCTCTATCTTGTAAACCTACCCATGTACTCTGCGTTGATACCCACTGCTT
>anonymous
AATTAATTGTTCTATTAAAGGGGAAGCTCTATCTTGTAAACCTACCCATGTACTCTGCGTTGATACCCACTGCTT
>anonymous
AATTAATTTAACTTTTAAAAAAAAAAAAAAAAAAAAAAAAAAAAAGTACTCTGCGTTGATACCCACTGCTT
>anonymous
AATTAATTTCTTTATCAAGCATAGGGGCGGACTTTGGTTCGATCCCCATGTACTCTGCGTTGATACCCACTGCTT
>anonymous
AATTAATTTGGAATAGTGTCGGCAAAGACGGCCAAAAGTAGTGTCCCATGTACTCTGCGTTGATACCCACTGCTT
>anonymous
AATTACAAAACCACGATAAAATATTTTGAGCTGCCTTTAGTGTTCCCATGTACTCTGCGTTGATACCACTGCTTT
>anonymous
AATTACAAGCTTTCTCTCGTATGCCGTCTTCTGCTTGAAAA
>anonymous
AATTACATNNTATCNATTCTAATGGTGAAATACTTGTTGNTCCCCATGTACTCTGCGTTGATACCCACTGCTT
>anonymous
AATTACATTAAACCGTTTGTCATTGAAAAAAAAAAAAAAAAAAAAAAAAGTACTCTGCGTTGATACCACTGCTTT
>anonymous
AATTACCCAATTTGTGGGCCAGCAAAAAAAAAAAAAAAAAAAAAAAAGTACTCTGCGTTGATACCCACTGCTT
>anonymous
AATTACCGCGGCTGCTGGCACCAGACTTGCCCTCCAATTGGTCCCCCATGTACTCTGCGTTGATACCCACTGCTT
>anonymous
AATTACCTAACTTTACTCAATCCAATAAAACAGAATGGAACTATCCCATGTACTCTGCGTTGATACCCACTGCTT
>anonymous
AATTAGAAAACTTATTTCCTTACGTGTGCGGCAGTGTGGCTGCCCCCATGTACTCTGCGTTGATACCACTGCTTC
>anonymous
AATTAGCATAGTCTTACAACCCTCAACCATATGTAGTCCAAGCACCCATGTACTCTGCGTTGATACCACTGCTTT
>anonymous
AATTAGCATTACATTGAATATTTCGCTCTGACTTGCATCATCATCCCATGTACTCTGCGTTGATACCCACTGCTT
>anonymous
AATTAGCTCAAAAATCAAAATTATCAAAAGAAATTCCTTCCATTCCCATGTACTCTGCGTTGATACCACTGCTTT
>anonymous
AATTAGCTCATGTAGACATCCCACTGCTTACTCTGCGTTGATACCACTGCT
>anonymous
AATTAGTAGTATGTAAATGTGAATGTAGCATTGAGTTGGTGCCCATGTACTCTGCGTTGATACCCACTGCTT
>anonymous
AATTAGTCCCCATGTACTCTGCGTTGATACCACTGCTTACTCTGCGTTGATACCACTGCT
>anonymous
AATTAGTTAATTTATCTTTGTTAACTACTCACTAACCCACATGGCCCATGTACTCTGCGTTGATACCCACTGCTT
>anonymous
AATTATAAAAAAAAACACAAAAAAAAAAAAAAAAAAAAAAAAAAAAGTACTCTGCGTTGATACCACTGCTTT
>anonymous
AATTATACTTCTCCGCACTGAAATTGGCAAATTAAAGGAGGCTCTACAAGCAATTATGAAGGCTCTTGATTCCTC
>anonymous
AATTATATACAGAGAATTTAACGCCAAGAGTAGCCGTTCATTCCCCCATGTACTCTGCGTTGATACCCACTGCTT
>anonymous
AATTATATACAGAGAATTTAACGCCAAGAGTAGCCGTTCATTCTCCCATGTACTCTGCGTTGATACCCACTGCTT
>anonymous
AATTATATTGACTACCGGTGCTTGTGCACCAAATAAACTCTGCCCCCATGTACTCTGCGTTGATACCACTGCTTT
>anonymous
AATTATATTTAGAAAAATAATGGAAGTAGTAATAATTAATGAATCCCATGTACTCTGCGTTGATACCCACTGCTT
>anonymous
AATTATATTTATAGAAACAGGAAAAAAAAGAAAAAAAAAAAAAAAAAAAGTACTCTGCGTTGATACCACTGCTTT
>anonymous
AATTATCCCATGTACTCTGCGTTGATACCACTGCTTACTCTGCGTTGATACCACTGCT
>anonymous
AATTATCCCATGTACTCTGCGTTGATACCCACTGCTT
>anonymous
AATTATGAAAGCCTACCGCTGCACGTTAAACGTCAACCCCCATGTACTCTGCGTTGATACCCACTGCTT
>anonymous
AATTATGAAGGCTCTTGATTCCTCTGATGAGTTGATGACGAAAATTAAAGATTCCACGCCG
>anonymous
AATTATGAAGGCTCTTGATTCCTCTGATGAGTTGATGACGAAAATTAAAGATTCCACGCCGAATCTTTGTTTATT
>anonymous
AATTATTAAAGATCTTAATATTCACCCTAAATGATTAATTGAAGACCCTGTACTCTGCGTTGATACCACTGCTTT
>anonymous
AATTATTATGTTATGCTTCGTCCGGACCCCTGCGTGCTTCAGTCCCCATGTACTCTGCGTTGATACCACTGCTTT
>anonymous
AATTATTCTAAATGCCGCTTCCTTCATGCAGTATTTCACGAGTCCCCATGTACTCTGCGTTGATACCACTGCTTT
>anonymous
AATTATTCTAAATGCCGCTTCCTTCATGCAGTATTTCACGAGTCCCCATGTACTCTGCGTTGATACCCACTGCTT
>anonymous
AATTATTTGTTTGTTATTGGTGATAGAGATGGCAATCAGTTCCCCCCATGTACTCTGCGTTGATACCCACTGCTT
>anonymous
AATTCAAAAAAAAAAAAAAAAAAAAAAAAAAAAAAGTACTCTGCGTTGATACCACTGCTTT
>anonymous
AATTCAACCGAGCAGGTTTTGCTCACGTTTAGAAAAAGAAAGAGCCCATGTACTCTGCGTTGATACCACTGCTTT
>anonymous
AATTCAACCGAGCAGGTTTTGCTCACGTTTAGAAAAAGAAAGCCCCCATGTACTCTGCGTTGATACCACTGCTTT
>anonymous
AATTCAACCGAGCAGGTTTTGTTCACGTTTAGAAAAAGAAAAACCCCATGTACTCTGCGTTGATACCCACTGCTT
>anonymous
AATTCAATATTTCCTCACACTTTTGCCTTGGTGTTTGTCCGTGTCCCATGTACTCTGCGTTGATACCCACTGCTT
>anonymous
AATTCAATTCTAATGTGACAATCAGCTGTTGCTGTCCTAGAGCTCCCATGTACTCTGCGTTGATACCCACTGCTT
>anonymous
AATTCACTAACAGTATTTACAGGGATTTATCTAGCGATAAACCACCCATGTACTCTGCGTTGATACCACTGCTTT
>anonymous
AATTCACTTTCACTGGAGGTCACAGCCTCATCTCCCATGTACTCTGCGTTGATACCACTGCTTACTCTGCGTTGA
>anonymous
AATTCAGAAAAGTAGTGAGTTGCAACTTTTGTCGCAATGCAGTCCCCATGTACTCTGCGTTGATACCACTGCTTT
>anonymous
AATTCAGTAGAATTAGAAATGGAAAAGTTTCCAATTTTGGACCCCCCATGTACTCTGCGTTGATACCACTGCTTT
>anonymous
AATTCATAATGGCATCGAACACCTTGTAGATGGGGTCCAGGATGTACATGTACTCTGCGTTGATACCCACTGCTT
>anonymous
AATTCATTAAACAGTTTCGACGATACCCTTATAAATCTTCAAAACGAAATCTATAACATAAGAGATTCATTAGTC
>anonymous
AATTCCAAAAAAAAAAAAAAAAAAAAAAAAAAAAGTACTCTGCGTTGATACCACTGCTTT
>anonymous
AATTCCAACTCCTTGCCTTCCAAAATGTAGCCGTCGGAGCGACCCCCATGTACTCTGCGTTGATACCACTGCTTT
>anonymous
AATTCCAGAACTATCTTCAATTCAATGTTACCAGATGGTTAAACCCCATGTACTCTGCGTTGATACCCACTGCTT
>anonymous
AATTCCCAGTAAGTGTGAGTCATTAACTCGCATTGATTACGTCCCATGTACTCTGCGTTGATACCCACTGCTT
>anonymous
AATTCCCATGTACTCTGCGTTGATACCACTGCTTACTCTGCGTTGATATCACTGCT
>anonymous
AATTCCCCATTTCTTTGAGCCAAAAAAAAAAAAAAAAAAAAAAAAAAGTACTCTGCGTTGATACCACTGCTTT
>anonymous
AATTCCCGGAAAGCGTTTAAAACTAAAAAAAAAAAAAAAAAAAAAAAAAGTACTCTGCGTTGATACCACTGCTTT
>anonymous
AATTCCTAAGCCAACTCCTCTCCACACTCGTAGTACTTTTCACCCCCATGTACTCTGCGTTGATACCCACTGCTT
>anonymous
AATTCCTATAGGAGGTCATGATGCTCCTAATTCAATAGCGGGTGCCCATGTACTCTGCGTTGATACCACTGCTTT
>anonymous
AATTCCTATAGGAGGTCATGATGCTCCTAATTCAATAGCGGGTGCCCATGTACTCTGCGTTGATACCCACTGCTT
>anonymous
AATTCCTTTAAGTTTCAGCTTTGCAACCATACTTCCCCCGGAGCCCCATGTACTCTGCGTTGATACCACTGCTTT
>anonymous
AATTCCTTTAAGTTTCAGCTTTGCAACCATACTTCCCCCGGAGCCCCATGTACTCTGCGTTGATACCCACTGCTT
>anonymous
AATTCGAAAAGAAAAGGAACTAGCGATGGCACCCGGAGCTGGGGCCCATGTACTCTGCGTTGATACCACTGCTTT
>anonymous
AATTCGATCTGTGTCCCCATGTACTCTGCGTTGATACCACTGCTTCCCATG
>anonymous
AATTCGCTCTTGATGATCCAGTCCCAAAGACCTTTCGTTGTTTCCCCATGTACTCTGCGTTGATACCACTGCTTT
>anonymous
AATTCGTAAAGTCCCCATGTACTCTGCGTTGATACCACTGCTTACTCTGCGTTGATACCACTGCTTACTCTGCGT
>anonymous
AATTCGTCTACAATTTGCGGGTTGAAAAAAAAAAAAAAAAAAAAAAAAAGTACTCTGCGTTGATACCACTGCTTT
>anonymous
AATTCGTTAAAAAAAAAAACCAAAAAAAAAAAAAAAAAAAAAAAAAGTACTCTGCGTTGATACCACTGCTTT
>anonymous
AATTCTAAAAAAAAAAAAAAAAAAAAAAAAAAAAAAGTACTCTGCGTTGATACCCACTGCTT
>anonymous
AATTCTATAAAAATTTTAAATGAAACAGTTAATATTTCGTCCAACCCATGTACTCTGCGTTGATACCCACTGCTT
>anonymous
AATTCTATTGCCAAAGCGCTGATTAAAATCAGCTGTATGGAGCCCCCATGTACTCTGCGTTGATACCACTGCTTT
>anonymous
AATTCTGGATGGACTCCTCGCTGCAAGGGGTGGTTTTAGAGATCCCCATGTACTCTGCGTTGATACCACTGCTTT
>anonymous
AATTCTTAAATGCAAACTGGAGCGCTTGATAAAAGTTAATGAGTCCCATGTACTCTGCGTTGATACCACTGCTTT
>anonymous
AATTCTTTAAAAAAAAAAAAAAAAAAAAAAAAAAGTACTCTGCGTTGATACCCACTGCTT
>anonymous
AATTGAAAGTTTTCTAATGCGTGGTGCGCTTCTTCTTCTGAAATCCCATGTACTCTGCGTTGATACCACTGCTTT
>anonymous
AATTGAAATTGAATTATCCCAGTCGCGGAATATTTTAGCGCTCCCCATGTACTCTGCGTTGATACCACTGCTTT
>anonymous
AATTGAAGCTAAAAATATAACAATAGTTGTAATTAGTAAAATTACCCATGTACTCTGCGTTGATACCCACTGCTT
>anonymous
AATTGAAGCTAGCGCACGGCTTTCGAACGAACCCTTCACAACCCCCATGTACTCTGCGTTGATACCCACTGCTT
>anonymous
AATTGAATTACAAGCTTTCTCTCGTATGCCGTCTTCTGCTTGAAAAA
>anonymous
AATTGATACTGGTGGACAGGACGTCGTCGTCCTCAATAAGCTTCACTGCTTACTCTGCGTTGATACCACTGCTTA
>anonymous
AATTGATCCGGACCATGGTGTGCGGAGATCTCTGGAAGTTGATGCGCATGTACTCTGCGTTGATACCACTGCTTT
>anonymous
AATTGATCGTCCAACTCAGCCATATCTACTTGCAAAGTCCAGTCCCCATGTACTCTGCGTTGATACCCACTGCTT
>anonymous
AATTGATTGATTGCATTGTGGAAGAAGTCGATGTTTTTAACGTTCCCATGTACTCTGCGTTGATACCACTGCTTT
>anonymous
AATTGATTTTCCGTGTACAAAAAAAAGAAAAAAAAAAAAAAAAAAAAAAGTACTCTGCGTTGATACCCACTGCTT
>anonymous
AATTGCAAAAAATGAAAAAAAAAAAAAAAAAAAAAAAAAGTACTCTGCGTTGATACCACTGCTTT
>anonymous
AATTGCAAATTATAATTAATTACCTACAATTTCTTCATTTCATGCCCATGTACTCTGCGTTGATACCCACTGCTT
>anonymous
AATTGCAACACCTGCGGTAAGCTTATGGTTTTTTTTCTACTTTCCCCATGTACTCTGCGTTGATACCACTGCTTT
>anonymous
AATTGCAAGACTAAAGCATGCGGCCAAATCAGCTGTTTTCCCCCCATGTACTCTGCGTTGATACCCACTGCTT
>anonymous
AATTGCAGTTCATCTGATTTTTGGGCCAACTCTTTGCCACTACCCCCATGTACTCTGCGTTGATACCACTGCTTT
>anonymous
AATTGCATAATACTTTTTGTCAAAAAAAAAAAAAAAAAAAGAAAAAGTACTCTGCGTTGATACCACTGCTTT
>anonymous
AATTGCGGTTATGTCACGAAACAAAAACAATCGACAGCTGATTCCCCATGTACTCTGCGTTGATACCACTGCTTT
>anonymous
AATTGCGTGGAACTCATAAGAAATTTATTTGCATTGCTGCGTCTCCCATGTACTCTGCGTTGATACCACTGCTTT
>anonymous
AATTGCTAGCTGGCATCGTTTATGGTTAGAACTAGGGCGGTATCCCCATGTACTCTGCGTTGATACCACTGCTTT
>anonymous
AATTGCTATGCGTCCTGATGTGACCGTAGCCGCTGACAGGCACCCCCATGTACTCTGCGTTGATACCACTGCTTT
>anonymous
AATTGCTGACGCTTCGATGCAGTTATAAAATTAGAGGTGGAAGGCCCATGTACTCTGCGTTGATACCACTGCTTT
>anonymous
AATTGCTTGTAGAGCCTCCTGATTCTTAAGAGTTTCGTCAATGTGAATGGTAGACGTCTTCCGAATCATGTCATG
>anonymous
AATTGCTTGTGAGCGTGACCAGATCTCGCACACCTCAAAAAATCCCCATGTACTCTGCGTTGATACCCACTGCTT
>anonymous
AATTGGAAACATAAAACAAAATTAATACCAATGCGAACACGATTCCCATGTACTCTGCGTTGATACCACTGCTTT
>anonymous
AATTGGAAATTCGACAGCTAGAAAGTGTGACCGCGACGCAGCTCCCCATGTACTCTGCGTTGATACCCACTGCTT
>anonymous
AATTGGAACCGTATTCCCTTTCGTTCAAAATTATCCCCATGTACTCTGCGTTGATACCACTGCTTACTCTGCGTT
>anonymous
AATTGGAGACATACACCTTGGTGTTCTGCAATGGATCCATTTCGCCCATGTACTCTGCGTTGATACCCACTGCTT
>anonymous
AATTGGCAAATTAAAGGAGGCTCTACAAGCAATTATGAAGGCTCTTGATTCCTCTGATGAGTTGATGACGAAAAT
>anonymous
AATTGGCACTTCATGTATAAATATGTTATTAAAAAATCAAAACACCCATGTACTCTGCGTTGATACCACTGCTTT
>anonymous
AATTGGCGCTGCGGCCACAAAAAATAACTTAGCTGAATAATAAATCTCTGTACTCTGCGTTGATACCCACTGCTT
>anonymous
AATTGGGTTGAGTACGTCTGGCCAGTAAGTAAAAAAAAAAAAAAAGAGAGTACTCTGCGTTGATACCACTGCTTT
>anonymous
AATTGGTCACATAGTTCTCCAGGCCCATGTGCATGAGAATCTGTCCCATGTACTCTGCGTTGATACCCACTGCTT
>anonymous
AATTGGTGTTTTGAAATTGCCCCAAAAAAAAAAAAAAAAAAAAAAAAAAGTACTCTGCGTTGATACCCACTGCTT
>anonymous
AATTGTACGACTTTTGAAACTACATTTTAATCCGCGTTCTGACCCCCATGTACTCTGCGTTGATACCACTGCTTT
>anonymous
AATTGTCAAAAAAATGACGTTTTTGCATAACACCAAGGCAGTGTCCCATGTACTCTGCGTTGATACCACTGCTTT
>anonymous
AATTGTCCATGATGTAAAATTTGCACCACGCCGGAAACGAAAGTCCCATGTACTCTGCGTTGATACCACTGCTTT
>anonymous
AATTGTCTACTCGTCTTTCTGCTTTAACATGTTGGCGCAAAACTCCCATGTACTCTGCGTTGATACCCACTGCTT
>anonymous
AATTGTCTACTCGTCTTTCTGCTTTAACATGTTGGCGCAAACTCCCCATGTACTCTGCGTTGATACCCACTGCTT
>anonymous
AATTGTGACAATGATTTTAGCAGGTTAAAGGTCTTTCATTACTCCCCATGTACTCTGCGTTGATACCACTGCTTT
>anonymous
AATTGTGACAATGATTTTAGCAGGTTAAAGGTCTTTCATTACTCCCCATGTACTCTGCGTTGATACCCACTGCTT
>anonymous
AATTGTTAAGTTCAGTTAACACAATAGAGTTAACACTTCGCGCACCCATGTACTCTGCGTTGATACCCACTGCTT
>anonymous
AATTGTTAGCTAAATGCAATTCACCAAAACTCATGCAGCAGTCCCCATGTACTCTGCGTTGATACCCACTGCTTT
>anonymous
AATTGTTCACAACAGCACAGGCACAGTGTTGTTTTTCAATACTCCCCATGTACTCTGCGTTGATACCCACTGCTT
>anonymous
AATTGTTCTATTAAAGGAGAAGCTCTATCTTGTAAACCTAAATTCCCATGTACTCTGCGTTGATACCACTGCTTT
>anonymous
AATTGTTCTATTAAAGGAGAAGCTCTATCTTGTAAACCTAAATTCCCATGTACTCTGCGTTGATACCCACTGCTT
>anonymous
AATTGTTCTCAAGAACCGTGTAAATAATTTCAATTAAAACTACCCCCATGTACTCTGCGTTGATACCACTGCTTT
>anonymous
AATTGTTGACGAGCTGAAATCTCGATCCAGACAAGCCAGTGTGCCCCATGTACTCTGCGTTGATACCACTGCTTT
>anonymous
AATTTAAAAAAAAAAAAAAAAAAAAAAAAAAAAAAAAAAAAAGTACTCTGCGTTGATACCACTGCTTT
>anonymous
AATTTAAAAAAAAAAAAAAAAAAAAAAAAAAAAAAAAGTACTCTGCGTTGATACCACTGCTTT
>anonymous
AATTTAAAAAAAAAAAAAAAAAAAAAAAAAAAAGTACTCTGCGTTGATACCCACTGCTT
>anonymous
AATTTAAAAAAAAAAAAAAAAAAAAAAAGTACTCTGCGTTGATACCACTGCTTT
>anonymous
AATTTAAAAAACAATTTTCACTCGCTTTCCTCTCCCATGTACTCTGCGTTGATACCACTGCTTACTCTGCGTTGA
>anonymous
AATTTAAAAGTCGAACAGACTTAAAATTTGAACGGCTACACCCCCCATGTACTCTGCGTTGATACCACTTGCTTT
>anonymous
AATTTAAACTTGATTAAAAACTTTGCCGGACGAGACGCAGTGTCCCCATGTACTCTGCGTTGATACCCACTGCTT
>anonymous
AATTTAAATTAAACCAGCTGTCGCAGCTGAGGAACAACCCATGTACTCTGCGTTGATACCACTGCTTT
>anonymous
AATTTAACGGCGTTACGTAGATGTTCTTCAACATTTTTACCACCCCCATGTACTCTGCGTTGATACCACTGCTTT
>anonymous
AATTTAACTAAATAACGCAAGCTAACAGGTTTTCGGACTATTCCCCCATGTACTCTGCGTTGATACCCACTGCTT
>anonymous
AATTTAACTCGGCCGTAGTAACCCATGTACTCTGCGTTGATACCACTGCTTACTCTGCGTTGATACCACTGCTTA
>anonymous
AATTTAAGCGCAATTCATATATTTACAAAATGATATTTAATTTCCCCATGTACTCTGCGTTGATACCCACTGCTT
>anonymous
AATTTAAGGCTAAAAACGACGAGCTTTAAGACACCAGGTCTCTTCCCATGTACTCTGCGTTGATACCACTGCTTT
>anonymous
AATTTAAGGTTAGTTGTCAATATCGCAAACAAAAAATTGCGAATCCCATGTACTCTGCGTTGATACCACTGCTTT
>anonymous
AATTTAATCGAAAAAAAAAAAAAAAAAAAAAAAAAAGTACTCTGCGTTGATACCACTGCTTT
>anonymous
AATTTAATGCGCGCCTTTTCCGCTGACTATTTCTAGTAATGCTCCCCATGTACTCTGCGTTGATACCCACTGCTT
>anonymous
AATTTAATTAATCTATATAATTAAAATAAAAAAAAAATATAAAGCCCATGTACTCTGCGTTGATACCACTGCTTT
>anonymous
AATTTACATGTTTTTTCGTAAAAAAAAAAAAAAAAAAAAAAAAAAAAAGTACTCTGCGTTGATACCACTGCTTT
>anonymous
AATTTACGTTCCTCGTCGAAAGCAGCAACAAAAAACACCCCCATGTACTCTGCGTTGATACCACTGCTTACTCTG
>anonymous
AATTTACTTAAGCAGCTGTTTACAGATGCGCAGCTAGCGATCCCATGTACTCTGCGTTGATACCCACTGCTT
>anonymous
AATTTAGCACGTGGCTTCTAGCAAAGACGACTTCTCCGGAAGCCCCCATGTACTCTGCGTTGATACCACTGCTTT
>anonymous
AATTTAGCGAGAAATTGCCCATGTACTCTGCGTTGATACCACTGCTTT
>anonymous
AATTTATAAGTGGACTGCAGAATTTGATTGCGTGACTTTCTTCTCCCATGTACTCTGCGTTGATACCACTGCTTT
>anonymous
AATTTATATAAAACATTAACCTGATGGATGCCANNNNNAACACCCATGTACTCTGCGTTGATACCACTGCTTT
>anonymous
AATTTATATATCTCTCTAACTTCTGTGATAGTCCCATGTACTCTCCCATGTACTCTGCGTTGATACCCACTGCTT
>anonymous
AATTTATCACAAGCGGCTTCCTTTTGCTTCTGCTACAGCTACACCCCATGTACTCTGCGTTGATACCACTGCTTT
>anonymous
AATTTATGTGATTAAATACTTTTGCAGATTCTCGCACGATGGCGTATTGATACTCTGCGTTGATACCACTGCTTT
>anonymous
AATTTATGTTTTTAAAAAATTAAAAGTCCCATGTACTCTGCGTTGATACCACTGCTTT
>anonymous
AATTTATTAATTGACTCTCGATTGCGAGAAACTCCCTGAGAATTCCCATGTACTCTGCGTTGATACCCACTGCTT
>anonymous
AATTTATTTTAGACAAACCCGCTTCTCGTCGTTTTTTATATGTCCCCATGTACTCTGCGTTGATACCCACTGCTT
>anonymous
AATTTCACACGGAGTCAGTCGGTAAATTCCAGCTATAGTTCCCCATGTACTCTGCGTTGATACCACTGCTTT
>anonymous
AATTTCAGCGCTCCCAAGTGCTGCCAGACCTCTCGTGAAATAGCCCCATGTACTCTGCGTTGATACCACTGCTTT
>anonymous
AATTTCATTGCCATCGGGATTTCCATCGAGTTCTATTATGGTGGCCCATGTACTCTGCGTTGATACCACTGCTTT
>anonymous
AATTTCCGACACGTATGTTTAGGCCGAGTTGCCAGACGGTGTGTCCCAAGTACTCTGCGTTGATACCACTGCTTT
>anonymous
AATTTCCGACACGTATGTTTAGGCCGAGTTGCCAGACGGTGTGTCCCATGTACTCTGCGTTGATACCCACTGCTT
>anonymous
AATTTCGACTTGGATGAGTCTTAGTCGGCCGGCTTGCAGCACTCCCCATGTACTCTGCGTTGATACCACTGCTTT
>anonymous
AATTTCGCCACGAGTTAAGCGGATTTTTAATCAGCAACAAAAGCCCCATGTACTCTGCGTTGATACCCACTGCTT
>anonymous
AATTTCGCCTAGTGCAAAATAGGAGTTCTGTCGCGCTTTGGCACCCATGTACTCTGCGTTGATACCCACTGCTT
>anonymous
AATTTCGCGGGCTCATAAACGTGGTACTCTGCGTTGATACCCACTGCTT
>anonymous
AATTTCGTAAAGGTTTATTCATCCCATGTACTCTGCGTTGATACCACTGCTTCCCATG
>anonymous
AATTTCTAAAGTACAAACTTTCTAAATACAATTCTTTCGAACATCCCATGTACTCTGCGTTGATACCACTGCTTT
>anonymous
AATTTCTATTCATTTTTTAAGGTAGGTACCCATGTACTCTGCGTTGATACCCACTGCTT
>anonymous
AATTTCTGATGAGATTTGCACTTTGCGCAATGCATATGCAAACTCCCATGTACTCTGCGTTGATACCACTGCTTT
>anonymous
AATTTCTTGCAACAACTTTCAGTGAGACGCCGCAACAAGAAACTCCCATGTACTCTGCGTTGATACCCACTGCTT
>anonymous
AATTTGAACCTTTTGTTATTTAAAAAAAAAAAAAAAAAAAAGAAAAAAAGTACTCTGCGTTGATACCACTGCTTT
>anonymous
AATTTGAACGGCTACACCCAAAATTATATCTTAATCCAACATCGCCCATGTACTCTGCGTTGATACCACTGCTTT
>anonymous
AATTTGAAGAGATGCAAGTACTCGTTAGCCCGTCTGCTGAACTCCCCATGTACTCTGCGTTGATACCCACTGCTT
>anonymous
AATTTGCAATGCAATTTTTCAAAACACGCGAAGCCGTTTTGTTGCCCATGTACTCTGCGTTGATACCACTGCTTT
>anonymous
AATTTGCGGGCCAAAAAAAAAAAAAAAAAAAAAATACTCTGCGTTGATACCACTGCTTT
>anonymous
AATTTGCGTTGATACCACACTCTGCGTTGATACCACTGCTTACTCTGCGTTGATACCACTGCTTACTCTGCGTTG
>anonymous
AATTTGGGAATGGATTTGGAAAATAAGGCGACAACTATCGATATCCCATGTACTCTGCGTTGATACCACTGCTTT
>anonymous
AATTTGGGGTGCTAACGTCGTTTTTTTGCCTACTCAGCTGCCTTCCCATGTACTCTGCGTTGATACCACTGCTTT
>anonymous
AATTTGGTTCTATTCAGTGTGCGACGAAACAGAGATGTTATGCCCCCATGTACTCTGCGTTGATACCCACTGCTT
>anonymous
AATTTGGTTGAATTTACCGCCGGCGGAGGCCAAACAAAACGCACCCCATGTACTCTGCGTTGATACCACTGCTTT
>anonymous
AATTTGTAGCAACGACTTTCAACTGCGACGGCTTTTTAGCGACTCCCATGTACTCTGCGTTGATACCCACTGCTT
>anonymous
AATTTGTCGAGCGTGTTAGCACGCTGAATGTGTCGGTGAAACTCCCCATGTACTCTGCGTTGATACCACTGCTTT
>anonymous
AATTTGTGAGCGTACATACAACAAGCTGGAATTCGTACTGTACCCCCATGTACTCTGCGTTGATACCACTGCTTT
>anonymous
AATTTGTTGTTTACGGGAAAAAAAAAAAAAAAAAAAAAAAAAAGTACTCTGCGTTGATACCACTGCTTT
>anonymous
AATTTGTTTAAACAAGTCCTTTTAAAAAAAAAAAAAAAAAAAAAAAAAAGTACTCTGCGTTGATACCACTGCTTT
>anonymous
AATTTGTTTTAAAAGCAAAAAAAAAAAAAAAAAAAAAAAAAAGTACTCTGCGTTGATACCACTGCTTT
>anonymous
AATTTTAAAAAAAAAAAAAAAAAAAAAAAAAAAAAAAAAAAGTACTCTGCGTTGATACCCACTGCTT
>anonymous
AATTTTAAAAAAAAAAAAAAAAAAAAAAAAAAAAGTACTCTGCGTTGATACCACTGCTTT
>anonymous
AATTTTAAAAATAAAAAAAAAAAAAAAAAAAAAAAAAAAAAAAGTACTCTGCGTTGATACCACTGCTTT
>anonymous
AATTTTAAAACCGCACGTGTTGCAGCTGTTAGGAGTGACCGTCCCCCATGTACTCTGCGTTGATACCACTGCTTT
>anonymous
AATTTTAAATAGATGATGGGAATTTCGTAAAGGTTTATTCATCCCATGTACTCTGCGTTGATACCCACTGCTT
>anonymous
AATTTTAAATGAAACAGTTAATATTTCGTCCAACCATTAGATCGGAAGAGCTCGTATGCCGTCTTCTGCTTGAAA
>anonymous
AATTTTAACATTATTATATACCCCATGTACTCTGCGTTGATACCACTGCTTAGATCGGAAGAGCTCGTATGCCGT
>anonymous
AATTTTAATAATTAAAACTAACATTTTAATAAATAATTAAAATTCCCATGTACTCTGCGTTGATACCACTGCTTT
>anonymous
AATTTTCAATGTATTAAATTATAAACCGAAACCGAAAAACATGCCCCATGTACTCTGCGTTGATACCACTGCTTT
>anonymous
AATTTTCTATGCTGCCAAACACACCACACACCGAATTGCGAATCCCCATGTACTCTGCGTTGATACCACTGCTTT
>anonymous
AATTTTCTATGCTGCCAAACACACCACACACCGAATTGCGAATCCCCATGTACTCTGCGTTGATACCCACTGCTT
>anonymous
AATTTTCTGTCAACTCACAGAATGAACCAACCATGCCAGATGTCCCCATGTACTCTGCGTTGATACCCACTGCTT
>anonymous
AATTTTCTGTCAACTCACAGAATGAACCAACCTTGCCAGATGTCCCCATATACTCTGCGTTGATACCCACTGCTT
>anonymous
AATTTTCTGTCAACTCACAGAATGAACCAACCTTGCCAGATGTCCCCATGTACTCTGCGTTGATACCACTGCTTT
>anonymous
AATTTTCTGTCAACTCACAGAATGAACCAACCTTGCCAGATGTCCCCATGTACTCTGCGTTGATACCCACTGCTT
>anonymous
AATTTTGCTGGACATCTTGACCGTTCCACAGTTGTTCGCTGACTCCCATGTACTCTGCGTTGATACCACTGCTTT
>anonymous
AATTTTGTCAAATGTAAATGTGACAATTTCGCCTCGCTAAAGTCCCCATGTACTCTGCGTTGATACCCACTGCTT
>anonymous
AATTTTGTTGCACTTCGCCAATTCCCGGTACTGCGCCATTAACAAAATTAGATCGGAAGAGCTCGTATGCCGTCT
>anonymous
AATTTTGTTGCGTAGGAGCGCCATATCGTGTTCCCCATGTACTCTGCGTTGATACCCACTGCTT
>anonymous
AATTTTGTTGTTGTCTCGCTAGGAGAATCGCTCTCATCTCTACCCCCATGTACTCTGCGTTGATACCACTGCTTT
>anonymous
AATTTTGTTGTTGTCTCGCTAGGAGAATCGCTCTCATCTCTACTCCCATGTACTCTGCGTTGATACCCACTGCTT
>anonymous
AATTTTGTTTTTGTCAAATCGCAGAGTCATGTACTACCAGTGTCCCCATGTACTCTGCGTTGATACCACTGCTTT
>anonymous
AATTTTGTTTTTGTCAAATCGCAGAGTCATGTACTACCAGTGTCCCCATGTACTCTGCGTTGATACCCACTGCTT
>anonymous
AATTTTTAAAATCAAGTGACGCGCTAGATATAAGTGTGACCGTCCCCATGTACTCTGCGTTGATACCCACTGCTT
>anonymous
AATTTTTAAACAAAAAAAAAAAAAAAAAAAAAAAAAAAAGTACTCTGCGTTGATACCACTGCTTT
>anonymous
AATTTTTAAAGGCGCCCATCTTGGTATCTACGGAAACACTGAATCCCATGTACTCTGCGTTGATACCACTGCTTT
>anonymous
AATTTTTAATTTCCAAAAAAAAAAAAAAAAATAAAAAAAAAAAAGTACTCTGCGTTGATACCACTGCTTT
>anonymous
AATTTTTATTTAGAAAAAACGAAAAAAAAAAAAAAAAAAAAAAAAAAAGTACTCTGCGTTGATACCACTGCTTT
>anonymous
AATTTTTATTTTCGGCAACACTCGAAGAACTATCGTTATCGATCCCCATGTACTCTGCGTTGATACCCACTGCTT
>anonymous
AATTTTTCACACAGCTATGGATCAGTGTGACCGCGGTAAAGTCCCCATGTACTCTGCGTTGATACCCACTGCTTT
>anonymous
AATTTTTCCTTTGTCGCTCCTAAAAATGACTCAGATGTGTAGTCCTCATGTACTCTGCGTTGATACCCACTGCTT
>anonymous
AATTTTTCGAAAAAAAAAAAAAAAAAAAAAAAGTACTCTGCGTTGATACCACTGCTTT
>anonymous
AATTTTTCGCGTCCAGAAAAAAGTCATATGGTGGCCTAGAGTGCCCCATGTACTCTGCGTTGATACCCACTGCTT
>anonymous
AATTTTTGCAAATCTCCACAGCTGGTTCTCTTTTTTGGCTGTCCCCCATGTACTCTGCGTTGATACCCACTGCTT
>anonymous
AATTTTTGCCCCATAAAAAAAAAAAAAAAAAAAAAAAAAAAAAAAAAAAGTACTCTGCGTTGATACCCACTGCTT
>anonymous
AATTTTTGGATGGGGATGCTAAAGGGCGACTCCGTTTGTGTTCACCCATGTACTCTGCGTTGATACCACTGCTTT
>anonymous
AATTTTTGGGAAAAAAAAAAAAAACGAAAAAAAAAAAAAAAAAAAAAAAGTACTCTGCGTTGATACCACTGCTTT
>anonymous
AATTTTTGTGTCTCTTGATGTGTTGCAAAGCGATTCAGTTGTTCCCCATGTACTCTGCGTTGATACCCACTGCTT
>anonymous
AATTTTTTAAAAAAAAAAAAAAAAAAAAAAAGTACTCTGCGTTGATACCCACTGCTT
>anonymous
AATTTTTTAAAAAATAATAAAAAATTAATAAATAAAAACTAACCCCCATGTACTCTGCGTTGATACCCACTGCTT
>anonymous
AATTTTTTAAAAAATAATAAAAAATTTAATAAATAAAAACTAACCCCATGTACTCTGCGTTGATACCACTGCTTT
>anonymous
AATTTTTTAAAAAATAATAAAAATTAATAAATAAAAACTAACCCCATGTACTCTGCGTTGATACCCACTGCTT
>anonymous
AATTTTTTACCTAAACGTCATCCGAAAAAAAAAAAAAAAAAAAAAAAAAGTACTCTGCGTTGATACCACTGCTTT
>anonymous
AATTTTTTATAAATTTTTTAAAAAAAAAAAAAAAAAAAAAAAAAAAAGTACTCTGCGTTGATACCACTGCTTT
>anonymous
AATTTTTTGCTTTATCAATGCTCGAGTTCAATGGTTGCATTTTTTAGTTCTTATTAGATTAAAAAAGGAGTAAAA
>anonymous
AATTTTTTGTTGACGAACTACTCGCACATGTGCTGCACAGTGTCCCCATGTACTCTGCGTTGATACCACTGCTTT
>anonymous
AATTTTTTGTTGACGAACTACTCGCACATGTGCTGCACAGTGTCCCCATGTACTCTGCGTTGATACCCACTGCTT
>anonymous
AATTTTTTTAAAAAATAATAAAAATTAATAAATAAAAACTAACCCCCATGTACTCTGCGTTGATACCCACTGCTT
>anonymous
AATTTTTTTCCAACAGGCTCGGCTTGTGCAATCTAGAGATGCGCCCCATGTACTCTGCGTTGATACCACTGCTTT
>anonymous
AATTTTTTTTTTTTTTAACCAAAAAAAAAAAAAAAAAAAAAAAAAAAAGTACTCTGCGTTGATACCCACTGCTT
>anonymous
ACAAAAAAAAAAAAAAAAAAAAAAAAAAAAAAAAGTACTCTGCGTTGATACCACTGCTTT
>anonymous
ACAAAAAAAAAAAAAAAAAAAAAAAAAAAAGTACTCTGCGTTGATACCCACTGCTT
>anonymous
ACAAAAAAAAAAAAAAAAAAAAAAAAAAAGTACTCTGCGTTGATACCACTGCTTT
>anonymous
ACAAAAAAAAAAAAAAAAAAAAAAAAAAGTACTCTGCGTTGATACCACTGCTTT
>anonymous
ACAAAAAAAAAAAAAAAAAAAAAAAAAAGTACTCTGCGTTGATACCCACTGCTT
>anonymous
ACAAAAAAAAAAAAAAAAAAAAAAAAGTACTCTGCGTTGATACCCACTGCTT
>anonymous
ACAAAAAAAAACGTGCAATAAGATTTGCAAAATGCAACTAACTCCCCATGTACTCTGCGTTGATACCCACTGCTT
>anonymous
ACAAAAAAAAGGTTTAACCAAAGAAAAAAAAAAAAAAAAAAAAAAAAAGGTACTCTGCGTTGATACCCACTGCTT
>anonymous
ACAAAAAAAAGTACACGCAATTGAAACTCAAATTGCTGATAACCCCCATGTACTCTGCGTTGATACCACTGCTTT
>anonymous
ACAAAAAAAGGCAGTTTCTGTTGAACAAAATTGTCATGCACACCCCCATGTACTCTGCGTTGATACCACTGCTTT
>anonymous
ACAAAAAAATAGGAAAAATCTAAAAAAAAAAAAAAAAAAAAAAAAAGTACTCTGCGTTGATACCCACTGCTT
>anonymous
ACAAAAAACAAGCATAAAATCCAAAAAAAAAAAAAAAAAAGAAAAAAAAGTACTCTGCGTTGATACCACTGCTTT
>anonymous
ACAAAAAACAGAAGCAAAAAAAAAAAAAAAAAAAAAAAAAAAAGTACTCTGCGTTGATACCACTGCTTC
>anonymous
ACAAAAAATAGTTGTTACATATGCACTGGCTGGTTAGTGATGCCCCCATGTACTCTGCGTTGATACCACTGCTTT
>anonymous
ACAAAAAATAGTTGTTACATATGCACTGGCTGGTTAGTGATGCCCCCATGTACTCTGCGTTGATACCCACTGCTT
>anonymous
ACAAAAAATGGGTCAGGGGATGGTGCTGCTCAAATTTGCAGGACCCCATGTACTCTGCGTTGATACCCACTGCTT
>anonymous
ACAAAAACAAAAAGGGAAAAAAAAAAAAAAAAAAAAAAAGTACTCTGCGTTGATACCACTGCTTT
>anonymous
ACAAAAACGGAAAGCCCCATGTACTCTGCGTTGATACCACTGCTTCCCATG
>anonymous
ACAAAAACTGAGTACCGGACCGGTTCGGTATTTTTCAACGATTCCCCATGTACTCTGCGTTGATACCACTGCTTT
>anonymous
ACAAAAACTGAGTACCGGACCGGTTCGGTATTTTTCAACGATTCCCCATGTACTCTGCGTTGATACCCACTGCTT
>anonymous
ACAAAAAGCGTAATTTTTTAATCGGCAAACAACTAAAAGGTGTCCCCATGTACTCTGCGTTGATACCCACTGCTT
>anonymous
ACAAAAATATGAATCACAAAATCCGGCAAGGCAAAACAGATGTCCCCATGTACTCTGCGTTGATACCACTGCTTT
>anonymous
ACAAAAATCGATGATTTTTTCGATTGCACGCTGGCAAGCGGTTTCCCATGTACTCTGCGTTGATACCACTGCTTT
>anonymous
ACAAAAATTAATATGAAAAATAAATTTTGGTTAAAAACATACATATTTATATTAATGGAACAGAAAGTATTTTTT
>anonymous
ACAAAAATTGCAAATCACAATCGCCGACGCAGCTGTCACATTCCCCCATGTACTCTGCGTTGATACCCACTGCTT
>anonymous
ACAAAAATTTGTACGCAAAATGTATTCTAACACGAAACACCCTCCCCATGTACTCTGCGTTGATACCCACTGCTT
>anonymous
ACAAAACAAGACCCCCCTAAAAAAAAAAAAAACAAAAAAAAAAAAAAAAGTACTCTGCGTTGATACCACTGCTTT
>anonymous
ACAAAAGCCAGTGGGACTTAATTTAAACGATAGTTGGCTGTTATCCCATGTACTCTGCGTTGATACCACTGCTTT
>anonymous
ACAAAAGGACCAACGAGCGTTTCGCGCCGCCAAACTCGCCATTCCCCATGTACTCTGCGTTGATACCACTGCTTT
>anonymous
ACAAAAGTGTCTTCTATGTCAAACACGTAGTAGGCAGCAAGTCCCCCATGTACTCTGCGTTGATACCCACTGCTT
>anonymous
ACAAAATACACTTTAATGCAAAAAAAAAAAAAAAAAAAAAAAAAAAAAGTACTCTGCGTTGATACCCACTGCTT
>anonymous
ACAAAATATTAAGTGCCGAAGATCTGTCGCACGCTTCTTAGTGTCCCCATG
>anonymous
ACAAAATATTAAGTGCCGAAGATCTGTCGCACGCTTCTTTGTCCCCATGTACTCTGCGTTGATACCACCTGCTTT
>anonymous
ACAAAATATTAAGTGCCGAAGATCTGTCGCACGCTTCTTTGTGTCCCCATG
>anonymous
ACAAAATATTAAGTGCCGAAGATCTGTCGCACGCTTCTTTGTGTGCCCATG
>anonymous
ACAAAATCAAGCATGTGTTTGCTAAGTATATCTTAGAGAGAACCCCCATGTACTCTGCGTTGATACCACTGCTTT
>anonymous
ACAAACAAAAAAAAAAAAAAGTACTCTGCGTTGATACCCCATGTACTCTGCGTTGATACCCACTGCTT
>anonymous
ACAAACAAAATGTGTTTCTGTATGGCGTTGCCAAGCTGGGCCTCCCCATGTACTCTGCGTTGATACCACTGCTTT
>anonymous
ACAAACAAAATTGTTAAATGCTTGCTAGAGCTGGAAGTACAATCCCCATGTACTCTGCGTTGATACCACTGCTTT
>anonymous
ACAAACAAAATTGTTAAATGCTTGCTAGAGCTGGAAGTACAATCCCCATGTACTCTGCGTTGATACCCACTGCTT
>anonymous
ACAAACAAATTCCGTGCGAATTAGAGCTGGAACTTGTGTCGATCCCCATGTACTCTGCGTTGATACCCACTGCTT
>anonymous
ACAAACAACATGCTTTCCATTTCAATTGATTGTGAATTAAAAAAAAAAAGTACTCTGCGTTGATACCCACTGCTT
>anonymous
ACAAACACAAAGGAAAAAAAAAAAAAAAAAAAAAAAAAGTACTCTGCGTTGATACCACTGCTTT
>anonymous
ACAAACAGTAGAGCTACGATGTGATAATTCCAACGGAGGTATCCCCCATGTACTCTGCGTTGATACCACTGCTTT
>anonymous
ACAAACATATACAATAACGTAAAAAAAAAAAAAAAAAAAAAAAAAAAAAGTACTCTGCGTTGATACCCACTGCTT
>anonymous
ACAAACCAAGCGAATGCAATCCAAATACCATATTTTTCGAGATCCCCATGTACTCTGCGTTGATACCACTGCTTT
>anonymous
ACAAACGGATACCACTGCTTACTCTGCGTTGATACCACTGCTTACTCTGCGTTGATACCACTGCTTACTCTGCGT
>anonymous
ACAAACGGATACTCAACAGGTGACGGAATTGGAACCGTATTCCCCCATGTACTCTGCGTTGATACCACTGCTTT
>anonymous
ACAAACGGATACTCAACAGGTTACGGAATTGGAACCGTATTCCCCCCATGTACTCTGCGTTGATACCCACTGCTT
>anonymous
ACAAACGTAGACAGTACTCTCGTAATCGATGCGAAATTGGAGTCCCCATGTACTCTGCGTTGATACCACTGCTTT
>anonymous
ACAAACGTGAAACTAAAAAGAAAAAAAAAAAAAAAAAAAAAAAGTACTCTGCGTTGATACCACTGCTTT
>anonymous
ACAAACTACCAATTAATGACAAAATAAATTCTATATAAAACAAGCCCATGTACTCTGCGTTGATACCACTGCTTT
>anonymous
ACAAACTACCAATTAATGACAAAATAAATTCTATATAAAACAAGCCCATGTACTCTGCGTTGATACCCACTGCTT
>anonymous
ACAAAGAAAAACGTGCGAGTCGCACCAAAAAGTTGTCAGAGTCCCCCATGTACTCTGCGTTGATACCACTGCTTT
>anonymous
ACAAAGAAAAACGTGCGAGTCGCACCAAAAAGTTGTCAGAGTGCCCCATGTACTCTGCGTTGATACCCACTGCTT
>anonymous
ACAAAGATTAAACCCCAAAAAAAAAAAAAAAAAAAAAAAAAAAGTACTCTGCGTTGATACCCACTGCTT
>anonymous
ACAAAGCAAATAATAAAAAAAAAAAAAAAAAAAAAAAACAAAGTACTCTGCGTTGATACCCACTGCTT
>anonymous
ACAAAGCACAGACTTTTCGGTTTTCGCTCACAGAACGGAAAGCCCCATGTACTCTGCGTTGATACCCACTGCTT
>anonymous
ACAAAGGACGCTAACAATTACACTTTTTTTCTGTTTGGAAAATCCCCATGTACTCTGCGTTGATACCACTGCTTT
>anonymous
ACAAAGGTCTCCTTGATGGACTGCGGAGAGGTCCAGCGCAGAATCCCATGTACTCTGCGTTGATACCCACTGCTT
>anonymous
ACAAAGTAAAGTACAAAGCATTCGCACGGATCAATTACAGCAATCCCATGTACTCTGCGTTGATACCACTGCTTT
>anonymous
ACAAAGTCCATATGTAGATAATTTTTTGGTAATTGACCCACTGCCCCATGTACTCTGCGTTGATACCCACTGCTT
>anonymous
ACAAATAAATGTAAAAGTACACGAAAAAAAAAAAAAAAAAAAAAAAAAAGTACTCTGCGTTGATACCCACTGCTT
>anonymous
ACAAATAACGGGCACGAGCCTTGAACTCATCCTTGGCACTCACACCCATGTACTCTGCGTTGATACCACTGCTTT
>anonymous
ACAAATACGTGCGACCGCGTGCCGCCGATTCCAATTTCCAATTCCCCATGTACTCTGCGTTGATACCACTGCTTT
>anonymous
ACAAATATGAGGGAAAACTTGCCGTCGGCGGCAGAGCCAGTGTTCCCATGTACTCTGCGTTGATACCACTGCTTT
>anonymous
ACAAATCACTGAAGCTCAGGTATCCCATGTACTCTGCGTTGATACCCACTGCTT
>anonymous
ACAAATCGAAGCGAAGTGTACGTCCGCTCGCCAGTGTGACCGTCCCCATGTACTCTGCGTTGATACCCACTGCTT
>anonymous
ACAAATCGTAATTTTACTTGGAAATATGCACGTTGTTTTGAGTCCCCATGTACTCTGCGTTGATACCACTGCTTT
>anonymous
ACAAATCTAGCGACCGCAACTCGTCGGTGAAGGCGAAAAAGAGCCCCATGTACTCTGCGTTGATACCACTGCTTT
>anonymous
ACAAATCTAGCGACCGCAACTCGTCGGTGAAGGCGAAAAAGAGCCCCATGTACTCTGCGTTGATACCCACTGCTT
>anonymous
ACAAATCTGGAGCCGTGCTCTGCGCAACGTTGCCGACGAAAGACCCCATGTACTCTGCGTTGATACCACTGCTTT
>anonymous
ACAAATGAAAATTCGCGTCCGTTTCGCACGAGTGTTAGTGATGTCCCATGTACTCTGCGTTGATACCCACTGCTT
>anonymous
ACAAATGGAAATCCAGGCGAAATTATTAAAAACAACAACAGCAGCCCATGTACTCTGCGTTGATACCACTGCTTT
>anonymous
ACAAATGGGAGACCCAAAAAAAAAAAAAAAAAAAAAAAAAAAGTACTCTGCGTTGATACCACTGCTTT
>anonymous
ACAAATGTTACGTTAACCCCATGTACTCTGCGTTGATACCACTGCTTT
>anonymous
ACAAATTAAAAAAAAAAAAAAAAAAAAAAAAAAAAAAGTACTCTGCGTTGATACCACTGCTTT
>anonymous
ACAAATTCAAAGGCCCTTCTGGACCGGAAAGCGTGATAGGGTCCCCCATGTACTCTGCGTTGATACCACTGCTTT
>anonymous
ACAAATTCTGGATGGACTCCTCGCGGAAACGGGGAAAAGAAAAGCCCATGTACTCTGCGTTGATACCACTGCTTT
>anonymous
ACAAATTGAAACAGATTTGTGTTCGCCTCGTTTTTACCGATGACCCCATGTACTCTGCGTTGATACCCACTGCTT
>anonymous
ACAAATTTCGACGGAAAAAAAAAAAAAAAAAAAAAAAAAAAAGTACTCTGCGTTGATACCACTGCTTT
>anonymous
ACAAATTTTCGCTTCTTTTTGCCGGCGTCTTCTTTTCGTCCAGCCCCATGTACTCTGCGTTGATACCACTGCTTT
>anonymous
ACAAATTTTCGCTTCTTTTTGCCGGCGTCTTCTTTTCGTCCAGCCCCATGTACTCTGCGTTGATACCCACTGCTT
>anonymous
ACAAATTTTGATGCCCAAGCCCCCATGTACTCTGCGTTGATACCACTGCTTACTCTGCGTTGATACCACTGCTTA
>anonymous
ACAACAATAACTGTTCAATGCATTTTTGTGTTCTCGACTGTTATCCCATGTACTCTGCGTTGATACCACTGCTTT
>anonymous
ACAACAATTCGCACTCGATTCCCCATGTACTCTGCGTTGAGACCACTGCTTACTCTGCGTTGATACCACTGCCTT
>anonymous
ACAACACAAACTGTCCGCTTCACACACTTGAAAAAATTAGTGCCCCCATGTACTCTGCGTTGATACCACTGCTTT
>anonymous
ACAACACAAACTGTCCGCTTCACACACTTGGAAAAATTAGTGCCCCCATGTACTCTGCGTTGATACCACTGCTTT
>anonymous
ACAACACAAACTGTCCGCTTCACACACTTGGAAAAATTAGTGCCCCCATGTACTCTGCGTTGATACCCACTGCTT
>anonymous
ACAACACAAAGGCTATGGTGAACAGAAAAACGGAGCAAAGAGCACCCATGTACTCTGCGTTGATACCACTGCTTT
>anonymous
ACAACACCACCTGCTCGCGAAGCAAAAACTCGGCACCGACTCCACCCATGTACTCTGCGTTGATACCACTGCTTT
>anonymous
ACAACAGGAAAAAAAAAAAAAAAAAAAAAAAAAAGTACTCTGCGTTGATACCACTGCTTT
>anonymous
ACAACAGGCCGTCGCGTACCGCTCTCAGCGTCGATTCCACACTCCCCATGTACTCTGCGTTGATACCCACTGCTT
>anonymous
ACAACATAAAGTAAAACTCGCTGACATTACATGAGGCGGATTCCCATGTACTCTGCGTTGATACCACTGCTTT
>anonymous
ACAACATGGTGGTGCAATCTTCTAGATCTAATCTCCACGTTCATCCCATGTACTCTGCGTTGATACCACTGCTTT
>anonymous
ACAACCATGCTACAAGTTGCGTCGTCGTCGTCTTCCCCCATGTACTCTGCGTTGATACCACTGCTTT
>anonymous
ACAACCCTGTTTGAAAACCCGAAAAAAAAAAAAAAAAAAAAAAAAAAAGTACTCTGCGTTGATACCCACTGCTT
>anonymous
ACAACCGACACGAACGAACTACAGAAATGAACTCCCATGTACTCTGCGTTGATACCACTGCTTT
>anonymous
ACAACGATCGATATGAGCGCGCACACCAACTGATCGATCGATTCCCATGTACTCTGCGTTGATACCACTGCTTT
>anonymous
ACAACGCTGTAGGGATCAACGCTGCAGTTTTAGTTTTGGACGGACCCATGTACTCTGCGTTGATACCACTGCTTT
>anonymous
ACAACGTTTCTGGTTGCCCATGTACTCTGCGTTGATACCACTGCTTT
>anonymous
ACAACTTGTCTAAGTACTGGGATAGATCGGGCAATCCTTCCTTACCCATGTACTCTGCGTTGATACCCACTGCTT
>anonymous
ACAACTTTCCCGCCAGCGTGCCGAAGTTTCTATTCGCGCTCTCCCCCCTGTACTCTGCGTTGATACCCACTGCTT
>anonymous
ACAAGAAGAGCTGTTGACTCGACGACGAACTGAGAACGAATGTCCCCATGTACTCTGCGTTGATACCACTGCTTT
>anonymous
ACAAGAATCGTTTGTATATATATAGAATATAGGCTCGATTAGTTCCCATGTACTCTGCGTTGATACCCACTGCTT
>anonymous
ACAAGACCTTCTTGATCTCATCGTACAACACAAGCACGAAAGCGCCCATGTACTCTGCGTTGATACCACTGCTTT
>anonymous
ACAAGATATTGCATCATTTTGAACTTGTTAGCAACTATTTTATAATTGGGTACTCTGCGTTGATACCCACTGCTT
>anonymous
ACAAGCAAATATAATTCATGCGTCGAGGGCTGGGTACAAAGTCCCCCATGTACTCTGCGTTGATACCCACTGCTT
>anonymous
ACAAGCAACGTCTACCGTTCTCCGCTGGCTTCCAACAAACCACCCCCATGTACTCTGCGTTGATACCACTGCTTT
>anonymous
ACAAGCAACGTCTACCGTTCTCCGCTGGCTTCCAACAAACCACCCCCATGTACTCTGCGTTGATACCCACTGCTT
>anonymous
ACAAGCAATTATGAAGGCTCTTGATTCCTCTGATGAGTTGATGACGAAAATTAAAGATTCCACGCCGAATCTTTG
>anonymous
ACAAGCAGAAACGATTTACAGTGTGGCCGACGCCTCGCTTTCTCCCCATGTACTCTGCGTTGATACCACTGCTTT
>anonymous
ACAAGCATATAACTACTGGCAGGATCAACCAGAATCCCATGTACTCTGCGTTGATACCACTGCTTACTCTGCGTC
>anonymous
ACAAGCGCTATGGGCTTGGAAAATGCTGCTTCTCCGACGAGTTCCCCATGTACTCTGCGTTGATACCACTGCTTT
>anonymous
ACAAGCGCTCATACAAAATGTGCCGAGCAGCAAGAAGAAGCACCCCCATGTACTCTGCGTTGATACCACTGCTTT
>anonymous
ACAAGCGTGCCGAAAATCGCCGGCTTTTCGCGTTTTTTTTGTGTCCCATGTACTCTGCGTTGATACCACTGCTTT
>anonymous
ACAAGTTCAACTACGAACGTTTTAACCGCAACAACTTTAATATACCCATGTACTCTGCGTTGATACCCACTGCTT
>anonymous
ACAAGTTCAAGTAAGAATCAAAATCAGAGACAACTGCCGATTGTCCCATGTACTCTGCGTTGATACCACTGCTTT
>anonymous
ACAAGTTCAGTATCCCCATGTACTCTGCGTTGATACCACTGCTTACTCTGCGTTGATACCACTGCTTACTCTGCG
>anonymous
ACAATAAAGGAAAGTTGATTTTCACCAAAAAAAAAAAAAAAAAAAAAAAGTACTCTGCGTTGATACCCACTGCTT
>anonymous
ACAATAAATTAAATTTTCTTTTAAAATAAAATTTTTTCAAATTACCCATGTACTCTGCGTTGATACCCACTGCTT
>anonymous
ACAATAAATTCAAACAGAAACTGCTTAAAACAAATCAAACTCCCCCCATGTACTCTGCGTTGATACCACTGCTTT
>anonymous
ACAATAACAAAGTAGTATGTGGACATTTTCACGAAAACCAAAACCCCATGTACTCTGCGTTGATACCCACTGCTT
>anonymous
ACAATAAGAAACAAGTCCTAAACCATCTCACCCTAATAAAATTCCCCATGTACTCTGCGTTGATACCCACTGCTT
>anonymous
ACAATACCCCATGTACTCTGCGTTGATACCACTGCTTACTCTGCGTTGATACCACTGCT
>anonymous
ACAATATTGCATCTTTTGAAAGAGGATCATAAATAAACATATGTTAGATCGGAAGAGCTCGTATGCCGTCTTCTG
>anonymous
ACAATCAACGGGTGATGAACACGGAACGATGAAAAAAAAAAAAAAAAAAGTACTCTGCGTTGATACCCACTGCTT
>anonymous
ACAATCACAGTCGGTACAATTTTCTACAAAATTTTGCTAAATTCCCCATGTACTCTGCGTTGATACCACTGCTTT
>anonymous
ACAATCAGGTACTTCATGGTGAGTGCTTAGTTTTGTTGGTTTGGCCCATGTACTCTGCGTTGATACCACTGCTTT
>anonymous
ACAATCCCCCACGTTATTTGCACGATATTACTGGAAACTCAACCCCCATGTACTCTGCGTTGATACCCACTGCTT
>anonymous
ACAATCCCTTGGCTCTCATGTTGGACGTTCACGCGAAAAGGACCCCATGTACTCTGCGTTGATACCACTGCTTT
>anonymous
ACAATCTCGGGCTTCCCATTTGGCGGTGCCTCCTTCTTGGCCTTCCCATGTACTCTGCGTTGATACCACTGCTTT
>anonymous
ACAATCTGAATTCCAAACTGCAACTGACCCCTATTCACACCGCCCCCATGTACTCTGCGTTGATACCCACTGCTT
>anonymous
ACAATCTGAATTCCAAACTGCAACTGACCCCTATTCACACTGCCCCCATGTACTCTGCGTTGATACCACTGCTTT
>anonymous
ACAATGAAATGAATCATATGTTATATAATATAATACCAGATTTGCCCATGTACTCTGCGTTGATACCCACTGCTT
>anonymous
ACAATGGATTTCCGACTGTTGTTGTTGATGTATTCGTATCTTTCCCCATGTACTCTGCGTTGATACCCACTGCTT
>anonymous
ACAATGTGATTTCTGCCCATGTACTCTGCGTTGATACCACTGCTTCCCATG
>anonymous
ACAATGTGATTTCTGCCCATGTACTCTGCGTTGATACCACTGCTTTCCCTGCGTTGATACCACTGCTTACTCTGC
>anonymous
ACAATTAAGAACGTCCACACAGTCACAAAGAAAAACGCCGAATCCCCATGTACTCTGCGTTGATACCACTGCTTT
>anonymous
ACAATTAAGAACGTCCACACAGTCACAAAGAAAAACGCCGAATCCCCATGTACTCTGCGTTGATACCCACTGCTT
>anonymous
ACAATTAATCAATTTTAGCAGTTGTACCGTTTTATCTATTTCTCCCCATGTACTCTGCGTTGATACCCACTGCTT
>anonymous
ACAATTAATGGATAAATGCGCAAGTGGTTGATTGATTTGACGTCCCCATGTACTCTGCGTTGATACCACTGCTTT
>anonymous
ACAATTAATTGGCGTTTATCCTCCAAAACACTTTGCTTTGTGCCCCCATGTACTCTGCGTTGATACCCACTGCTT
>anonymous
ACAATTATAAGACGTGCGTCATGCTTTAAGACCCGTCCAGACTCCCCATGTACTCTGCGTTGATACCCACTGCTT
>anonymous
ACAATTATGAAGGCTCTTGATTCCTCTGATGAGTTGATGACGAAAATTAAAGATTCCACGCCGAATCTTTGTTTA
>anonymous
ACAATTCAACCGAGCAGGTTTTGCTCACGTTTAGAAAAAGAAAGCCCATGTACTCTGCGTTGATACCACTGCTTT
>anonymous
ACAATTCAACCGAGCAGGTTTTGCTCACGTTTAGAAAAAGAAAGCCCATGTACTCTGCGTTGATACCCACTGCTT
>anonymous
ACAATTCAGACTTATTTTCGCGGAATAACACTCCACCTCAGACCCCCATGTACTCTGCGTTGATACCCACTGCTT
>anonymous
ACAATTCCACTTTTATTTTATTCAGTCGCCGTATAAGGTTGCCCCCCATGTACTCTGCGTTGATACCCACTGCTT
>anonymous
ACAATTCGCTGCCGACGCGAGTTGGTGATGAACAGTTTTCCGATCCCATGTACTCTGCGTTGATACCCACTGCTT
>anonymous
ACAATTCTTATTAACAAAAACAAATGCACATCACATTGTAATTCCCCATGTACTCTGCGTTGATACCACTGCTTT
>anonymous
ACAATTGAGGCGCGTCGAATGTTTTCCGTTTGCCGCAAGCAGTCCCCATGTACTCTGCGTTGATACCACTGCTTT
>anonymous
ACAATTGATTCAAACTGTTATGCAAAGCGAAATGTGTTGGTGGCCCCATGTACTCTGCGTTGATACCCACTGCTT
>anonymous
ACAATTGGGAATCTTTTAACGATTGCCGCCTCTCAACAAACTGCCCCATGTACTCTGCGTTGATACCACTGCTTT
>anonymous
ACAATTTATTTTAGACAAACCCGCTTCTCGTCGTTTTTTATATCCCCATGTACTCTGCGTTGATACCACTGCTTT
>anonymous
ACAATTTTACCTGCTCCTCTTGAAGCTGCTGCTGATGTTGATGTCCCAAGTACTCTGCGTTGATACCACTGCTTT
>anonymous
ACAATTTTGTTATAACAATTATCGATAGGCGGTAGGGATGTCCCATGTACTCTGCGTTGATACCACTGCTTT
>anonymous
ACAATTTTTGCTTACAAGCAATTGTAAATGCAAAACGTACAGTCCCCATGTACTCTGCGTTGATACCACTGCTTT
>anonymous
ACAATTTTTTAAAAAATAATAAAAATTAATAAATAAAAACTAACCCCATGTACTCTGCGTTGATACCCACTGCTT
>anonymous
ACAATTTTTTCTGGAAAGGAACACAACCTGTTTTGCGGGTTATCCCCATGTACTCTGCGTTGATACCCACTGCTT
>anonymous
ACAATTTTTTTCAAAAAAAAAAAAAAAAAAAAAAAAAAAAGTACTCTGCGTTGATACCCACTGCTT
>anonymous
ACACAAAAAGCCGTGCGGACTGCGCGAACACCAAACAGCAACTCCCCATGTACTCTGCGTTGATACCACTGCTTT
>anonymous
ACACAAAAAGCCGTGCGGACTGCGCGAACACCAAACAGCAACTCCCCATGTACTCTGCGTTGATACCCACTGCTT
>anonymous
ACACAAAACAACACTGCGCGCCTAATTTTAGGTTAGACGCCAGTCCCATGTACTCTGCGTTGATACCCACTGCTT
>anonymous
ACACAAAATTCTCTCCGGCTTTTCTTGAAAAAAAAAAAATGACTCCCATGTACTCTGCGTTGATACCACTGCTTT
>anonymous
ACACAAAATTCTCTCCGGCTTTTCTTGAAAAAAAAAAATGACTCCCCATGTACTCTGCGTTGATACCACTGCTTT
>anonymous
ACACAAAATTCTCTCCGGCTTTTCTTGAAAAAAAAAAATGACTCCCCATGTACTCTGCGTTGATACCCACTGCTT
>anonymous
ACACAAAGCCCCTTGCCGCCATTCTCAGCTTTTCAGCCATTGCCCCCATGTACTCTGCGTTGATACCACTGCTTT
>anonymous
ACACAAATTACCAATGATAGGCAAAGCCGACCTTACTAACACTCCCCATGTACTCTGCGTTGATACCACTGCTTT
>anonymous
ACACAACACAAACTGTCCGCTTCACACACTTGGAAAAATTAGTCCCCATGTACTCTGCGTTGATACCACTGCTTT
>anonymous
ACACAACACAAACTGTCCGCTTCACACACTTGGAAAAATTAGTCCCCATGTACTCTGCGTTGATACCCACTGCTT
>anonymous
ACACAACACAAACTGTCCGCTTCACACGCTTGGAAAAATTAGTCCCCATGTACTCTGCGTTGATACCACTGCTTT
>anonymous
ACACAACTTTCCTTTGCAAGTTGTCGTCGAAAAAAGCCCCATGTACTCTGCGTTGATACCACTGCTTACTCTGCG
>anonymous
ACACAATGTGATTTCTGCCCATGTACTCTGCGTTGATACCCACTGCTT
>anonymous
ACACAATTCGTCACAATTCCTCAATGAAAACTGTGATTTTGTCCCCCATGTACTCTGCGTTGATACCCACTGCTT
>anonymous
ACACACAAATTCAGTTCAATTTGGATACACCACTGTGACGTAACCCCATGTACTCTGCGTTGATACCCACTGCTT
>anonymous
ACACACACTAAACAGCTGCAGTAAACATTACTCCGTCGGAAAATCCCATGTACTCTGCGTTGATACCACTGCTTT
>anonymous
ACACACAGCGTGACAGGAAGTTCCCCATGTACTCTGCGTTGATACCCACTGCTT
>anonymous
ACACACGAAACAACAGCCAAAAGGGGGCAGCAGAAAACGCAGTCCCCATGTACTCTGCGTTGATACCCACTGCTT
>anonymous
ACACACTCTAGCAGCACAATAAATACACACACAGATCGGAAGAGCTCGTATGCCGTCTTCTGCTTGAAAAA
>anonymous
ACACAGATGTACAGTCAATTAATAAAAGAACCTTTTGTACTCTCCCCATGTACTCTGCGTTGATACCACTGCTTT
>anonymous
ACACAGCATGGCCGATTCAATTCAATCCAATTCAACTTCACTCCCCATGTACTCTGCGTTGATACCACTGCTTT
>anonymous
ACACAGTGGCGATCTCCACCAGACGAGTACGTAGGACAATGAGACCCACGTACTCTGCGTTGATACCCACTGCTT
>anonymous
ACACATAACCACATCCCTTTTTGTGCTGCTCGACCAGTGGATCCCCCATGTACTCTGCGTTGATACCCACTGCTT
>anonymous
ACACATAGAAAGTTCTTCTTCGTGCACTGCTGCCATTCGCACTCCCCATGTACTCTGCGTTGATACCCACTGCTT
>anonymous
ACACATATATAGTTGTTATTGACTTTCCCATGTACTCTGCGTTGCCCATGTACTCTGCGTTGATACCCACTGCTT
>anonymous
ACACCAAAAAAAAAAAAAAAAAAAAAAGAAAGTACTCTGCGTTGATACCCACTGCTT
>anonymous
ACACCAAAAAAATTCTATCGCCATTTTCTTTCAGCTCTCCACTCCCCATGTACTCTGCGTTGATACCCACTGCTT
>anonymous
ACACCAATATCATATTGGTGTAGATCGGAAGAGCTCGTATGCCGTCTTCTGCTTGAAAA
>anonymous
ACACCACTGCTTACTCTGCGTTGACACCACTGCTTACTCTGCGTTGACACCACTGCT
>anonymous
ACACCACTGCTTACTCTGCGTTGACACCACTGCTTACTCTGCGTTGATACCACTGCT
>anonymous
ACACCATTTCTTCTAAATAATCCTTTTACTAACTTCTTGTGACTCCCATGTACTCTGCGTTGATACCCACTGCTT
>anonymous
ACACCGGAAAGAAAGAACCAGACCGGAAAAGAATACGCGCTGGTCCCATGTACTCTGCGTTGATACCACTGCTTT
>anonymous
ACACCGGAAAGCCCCATGTACTCTGCGTTGATACCACTGCTTT
>anonymous
ACACCGGCACCAGTCTCCCCATGTACTCTGCGTTGATACCCACTGCTT
>anonymous
ACACCGGCCCCATGTACTCTGCGTTGATACCACTGCTTT
>anonymous
ACACCGGCCCCATGTACTCTGCGTTGATACCCACTGCTT
>anonymous
ACACCGGTTTGAACTCAGATCACCCATGTACTCTGCGTTGATACCACTGCTTCCCATG
>anonymous
ACACCGTACCAAATTGTACTGCATCCCATGTACTCTGCGTTGATACCCACTGCTT
>anonymous
ACACCTATGTTAACCATAATAGGTGTATAGGTATCGTATTTCCTTACATATACTGAAGATTTCATATGCAGTCGG
>anonymous
ACACGAAAAAAGGTTAACAAAACGGTAATCGAAAACTCGCAGGCCCCATGTACTCTGCGTTGATACCACTGCTTT
>anonymous
ACACGAAAAAAGGTTAACAAAACGGTAATCGAAAACTCGCAGTCCCCATGTACTCTGCGTTGATACCACTGCTTT
>anonymous
ACACGAAAAAAGGTTAACAAAACGGTAATCGAAAACTCGCAGTCCCCATGTACTCTGCGTTGATACCCACTGCTT
>anonymous
ACACGAATACACTTCAGTGCGCAGATTTCTCATTTTGCGCATAATGTACGAGCTCAAAGAAGCTGGAGTCGAAA
>anonymous
ACACGACCGTGCAACCAGAAAGCCGCTAAAGAACTCCCATGTACTCTGCGTTGATACCCACTGCTT
>anonymous
ACACGAGACACAAAATTACACGCGGATTCCAATTGGAGCGGGACCCCATGTACTCTGCGTTGATACCCACTGCTT
>anonymous
ACACGATATACGAAGGGAAAGACTGCCCTCGGTGTGACCGATTCCCCATGTACTCTGCGTTGATACCCACTGCTT
>anonymous
ACACGATTGAACGTTAAGGTTGATTGACTTTATGCTAGTGATATCCCATGTACTCTGCGTTGATACCACTGCTTT
>anonymous
ACACGCACACACGACTACTCGCTTTAAAAGTTCCGTTTGTTTTCCCCATGTACTCTGCGTTGATACCCACTGCTT
>anonymous
ACACGCATCCTAATGCTGCATCTTGTTGGTTTTGGCCAGAGTGACCCATGTACTCTGCGTTGATACCACTGCTTT
>anonymous
ACACGCGCACAACGAAAAATCCGCAAGTGGAAAAAACTGCTACCCCCATGTACTCTGCGTTGATACCCACTGCTT
>anonymous
ACACGGAGAAAACTTTCGACGTTTCTTGTTGGTTTTCTTATAATCCCATGTACTCTGCGTTGATACCCACTGCTT
>anonymous
ACACGGCGTACTCCTGGGCACCACGAGCTATGGCGTACACAAGCGACTCGTATGCCGTCTTCTGCTTGAAAAA
>anonymous
ACACGGTTGCCACCACCCATGTACTCTGCGTTGATACCACTGCTTCCCATG
>anonymous
ACACGGTTTTCACAAACGCCGACATTGCAGGCTTGTTTCCACTCCCCATGTACTCTGCGTTGATACCACTGCTTT
>anonymous
ACACGTAAATCGACGTGGAGCCCGCAGCCATGAAACTCGTCCACCCCATGTACTCTGCGTTGATACCACTGCTTT
>anonymous
ACACGTCGTAATATAATAAACACAAACGGTGTTCCCATGTACTCTGCGTTGATACCCACTGCTT
>anonymous
ACACGTCTCCGAATCCGCCCTGTCCCAGTCGATTATCCGGACTCCCCATGTACTCTGCGTTGATACCACTGCTTT
>anonymous
ACACGTGCCGGCGTAACTATTCTCGCTAGATGCGGGACTGCTTCCCCATGTACTCTGCGTTGATACCACTGCTTT
>anonymous
ACACGTGCGTTAGCGTTAGAAAACCGTTCGCAGGTCCCCATGTACTCTGCGTTGATACCACTGCTTACTCTGCGT
>anonymous
ACACGTTGAAATATTATATATGATATAGTATGTACTATTCAGCTCCCATGTACTCTGCGTTGATACCACTGCTTT
>anonymous
ACACTAAAATTGTTTATACCTTTATTCATATATCATATCTTCCCCCCATGTACTCTGCGTTGATACCACTGCTTT
>anonymous
ACACTAATCTAGATGAGGTCCCAGTATTTGGTCACGAATTGGTTCCCATGTACTCTGCGTTGATACCACTGCTTT
>anonymous
ACACTACAAGTACACCCCATGTACTCTGCGTTGATACCACTGCTTCCCATG
>anonymous
ACACTAGTATGGACTAGAAAGCAAGTAACTTCAAAAGACAAAAAAAAAAGTACTCTGCGTTGATACCACTGCTTT
>anonymous
ACACTATAACAGCGACCGTGCTCTTATTCACACTTGGAGTAACTCCCATGTACTCTGCGTTGATACCACTGCTTT
>anonymous
ACACTATAACAGCGACCGTGCTCTTATTCACACTTGGAGTAACTCCCATGTACTCTGCGTTGATACCCACTGCTT
>anonymous
ACACTCCGTAGAATACAATTCGCGAACGCGATTGATGAATTATCCCCATGTACTCTGCGTTGATACCACTGCTTT
>anonymous
ACACTCGAAGAACTATCGTTATCGATTGCGATTTCTTTTACCTCCCCATGTACTCTGCGTTGATACCACTGCTTT
>anonymous
ACACTGATACACAAGGTACAATAAATTAAATTTTCTTTTAAAATAAAATTAGATCGGAAGAGCTCGTATGCCGTC
>anonymous
[truncated: 2,330,997 more chars]
