# Supplementary material for: Mapsembler, targeted and micro assembly of large NGS datasets on a desktop computer
Source: BMC Bioinformatics. 2012 Mar 23;13:48. doi: 10.1186/1471-2105-13-48 (PMC3514201; doi:10.1186/1471-2105-13-48)
Supplement: Additional file 1 — Material andMapsemblercommands and results. [file 1471-2105-13-48-S1.zip › supplementary_materials_mapsembler/Recovering_environments_of_repeat_occurences/starter_3.fa]

>eschColi_K12_dna range=chr:15387-16731 5'pad=0 3'pad=0 strand=+ repeatMasking=none
TCCCATAAGCGCTAACTTAAGGGTTGTGGTATTACGCCTGATATGATTTA
ACGTGCCGATGAATTACTCTCACGATAACTGGTCAGCAATTCTGGCCCAT
ATTGGTAAGCCCGAAGAACTGGATACTTCGGCACGTAATGCCGGGGCTCT
AACCCGCCGCCGCGAAATTCGTGATGCTGCAACTCTGCTACGTCTGGGGC
TGGCTTACGGCCCCGGGGGGATGTCATTACGTGAAGTCACTGCATGGGCT
CAGCTCCATGACGTTGCAACATTATCTGACGTGGCTCTCCTGAAGCGGCT
GCGGAATGCCGCCGACTGGTTTGGCATACTTGCCGCACAAACACTTGCTG
TACGCGCCGCAGTTACGGGTTGTACAAGCGGAAAGAGATTGCGTCTTGTC
GATGGAACAGCAATCAGTGCGCCCGGGGGCGGCAGCGCTGAATGGCGACT
ACATATGGGATATGATCCTCATACCTGTCAGTTCACTGATTTTGAGCTAA
CCGACAGCAGAGACGCTGAACGGCTGGACCGATTTGCGCAAACGGCAGAC
GAGATACGCATTGCTGACCGGGGATTCGGTTCGCGTCCCGAATGTATCCG
CTCACTTGCTTTTGGAGAAGCTGATTATATCGTCCGGGTTCACTGGCGAG
GATTGCGCTGGTTAACTGCAGAAGGAATGCGCTTTGACATGATGGGTTTT
CTGCGCGGGCTGGATTGCGGTAAGAACGGTGAAACCACTGTAATGATAGG
CAATTCAGGTAATAAAAAAGCCGGAGCTCCCTTTCCGGCACGTCTCATTG
CCGTATCACTTCCTCCCGAAAAAGCATTAATCAGTAAAACCCGACTGCTC
AGCGAGAATCGTCGAAAAGGACGAGTAGTTCAGGCGGAAACGCTGGAAGC
AGCGGGCCATGTGCTATTGCTAACATCATTACCGGAAGATGAATATTCAG
CAGAGCAAGTGGCTGATTGTTACCGTCTGCGATGGCAAATTGAACTGGCT
TTTAAGCGGCTCAAAAGTTTGCTGCACCTGGATGCTTTGCGTGCAAAGGA
ACCTGAACTCGCGAAAGCGTGGATATTTGCTAATCTACTCGCCGCATTTT
TAATTGACGACATAATCCAGCCATCGCTGGATTTCCCCCCCAGAAGTGCC
GGATCCGAAAAGAAGAACTAACTCGTTGTGGAGAATAACAAAAATGGTCA
TCTGGAGCTTACAGGTGGCCATTCGTGGGACAGTATCCCTGACAGCCTAC
AAAACGCAATTGAAGAACGCGAGGCATCGTCTTAACGAGGCACCGAGGCG
TCGCATTCTTCAGATGGTTCAACCCTTAAGTTAGCGCTTATGGGA
