# Supplementary material for: Mapsembler, targeted and micro assembly of large NGS datasets on a desktop computer
Source: BMC Bioinformatics. 2012 Mar 23;13:48. doi: 10.1186/1471-2105-13-48 (PMC3514201; doi:10.1186/1471-2105-13-48)
Supplement: Additional file 1 — Material andMapsemblercommands and results. [file 1471-2105-13-48-S1.zip › supplementary_materials_mapsembler/Assembly_accuracy/starters.fa]

>seq
ATCCCTGTGTTAGCAACAAAAAAAAATAAAATGA
>seq
AATTATCTTACCAGCTATAGACAAAAAAAAACCATC
>seq
CTCCAATTTCCGTAAGGCAAAAAAAAAGAAAGGTAA
>seq
TTTACTTAATGGGCAAAAAAAAACGGTCCTCATCAG
>seq
TTGATAAAAATCATCAAACTCAAAAAAAAACCGCTA
>seq
ATAAGGTGTGACAGAAAAAAAAACGGCGCATAAGCG
>seq
CTCGTTACCTTTGGTCGAAAAAAAAAGCCCGCACTG
>seq
GGGGATGATTGATGAAAAAAAAAGCGGCAGAGAAGA
>seq
TGTTTGTGGTGATTAAAAAAAAATACTGTAACGCCT
>seq
GAAATAGAAAAAAACAAAAAAAAGACAACTAACAAA
>seq
AACATTAATTTCACCAACAAAAAAAAGGTTTACACC
>seq
AACCGGATATCGAACAAAAAAAAGCGGCCTATGGCG
>seq
TTCTGAATATATAACAAAAAAAATTATTGAACTTAA
>seq
GCGGCGATGACACACAAAAAAAATGGGAGTGGAGTC
>seq
CATCTAAAACATCACAAAAAAAATCACTTCACACAC
>seq
CTTACTTTTCTACAGACAAAAAAAAGGCGACTCATC
>seq
GGTGAGGTCAACGACAAAAAAAATGTTGCCGTTCTG
>seq
TGCAAAATTCATGACAAAAAAAAGCCCACCACCTGG
>seq
AATACTGAAGCCTATACAAAAAAAAGCCGTGTAAAA
>seq
TAATATTTCCTTTACAAAAAAAATAAACAAAAGCGA
>seq
ACCGCACACTAAAGACCAAAAAAAACCCGCTGATTA
>seq
CACATCACTACCGCCAAAAAAAACATCGGTCATGAT
>seq
TTAAGAACTCAGGCCAAAAAAAACCGGCGCAATGGC
>seq
CTTTGCGGCAAAACTCCAAAAAAAAACCTGAAAAAA
>seq
CGTGGGTTTGTCGCCAGCAAAAAAAATGCATTCAGA
>seq
CATCCCCTTTACTGAGCAAAAAAAAGAATATCTCCT
>seq
ACTTGAGATAAAAACGCAAAAAAAACTTTTTTGGGG
>seq
GATTTACCTTAACGCCGCAAAAAAAAGCACAACTGG
>seq
TACAACTGACAGCGCAAAAAAAACGGATTCCAGCGA
>seq
ACGGGTCACACGCGCAAAAAAAAGCCAGCCTGTTTC
>seq
CAATTTACTAAAGGCAAAAAAAACCCCGCAGCAGCG
>seq
GGATAAATAACAGGCAAAAAAAAGCGCGGGGTGGGG
>seq
GTGCGCTCACGACAGGCAAAAAAAAACCTGCCATCG
>seq
TGGTTCATTTCAGGCAAAAAAAATATGCCTGGCATG
>seq
GCCGAAGATACCGGCAAAAAAAACATGCGGGTGGCG
>seq
GGGAATTGACCTGCGGCAAAAAAAACGCAAACGTTT
>seq
AGCGTCTACTGGGGCAAAAAAAATTACCCTCGCTTG
>seq
AATGGTTGGATGGGCAAAAAAAATGGAGACAGGTGA
>seq
GGGCTTTTTTATGGCAAAAAAAAGCGGATCCTGGAG
>seq
TAATTTTATCCATGCAAAAAAAATATCCAACGAATT
>seq
CGGAACCGATGATGCAAAAAAAATGACCGTTGATTT
>seq
ATTTAAATGAGGTGCAAAAAAAACAACAGAGGACTA
>seq
TGCCAACAATCTTGCAAAAAAAATGCGATCGCTAAA
>seq
TCTCTGTTTGTAATCAAAAAAAATTATCAGAAGTCA
>seq
CGCAATCTCCATACATCAAAAAAAATCCCGATCTT
>seq
AATTGAGAACGAAAGATCAAAAAAAAAGCCAGCACC
>seq
TTCACCAAATCAATATCAAAAAAAATCGCAAAACAT
>seq
ATAGGCGCTTTACTCAAAAAAAAGCCGACTCTTAAA
>seq
TATGTTTTTAAGGTCAAAAAAAACCCCCGGACCTTT
>seq
CACCCGAGTATCCATTCAAAAAAAATACGTTATATC
