# Supplementary material for: Mapsembler, targeted and micro assembly of large NGS datasets on a desktop computer
Source: BMC Bioinformatics. 2012 Mar 23;13:48. doi: 10.1186/1471-2105-13-48 (PMC3514201; doi:10.1186/1471-2105-13-48)
Supplement: Additional file 1 — Material andMapsemblercommands and results. [file 1471-2105-13-48-S1.zip › supplementary_materials_mapsembler/Gene_detection_in_a_different_strain/command.txt]

./mapsembler folAK12.fa /local/bigdata/ERR018562.fasta -k 20 -i 0 -e 7 -t 7 -d 10
