# Supplementary material for: Mapsembler, targeted and micro assembly of large NGS datasets on a desktop computer
Source: BMC Bioinformatics. 2012 Mar 23;13:48. doi: 10.1186/1471-2105-13-48 (PMC3514201; doi:10.1186/1471-2105-13-48)
Supplement: Additional file 1 — Material andMapsemblercommands and results. [file 1471-2105-13-48-S1.zip › supplementary_materials_mapsembler/Dealing_with_large_data_sets/data_generation_and_commands.txt]

	Get reads from https://trace.ddbj.nig.ac.jp/DRASearch/run?acc=SRR068330

	Compile get_random_reads: 
gcc get_random_reads.c -o get_random_reads

	Generate read subsets 
for i in 10000 100000 1000000  10000000; do ./get_random_reads SRR068330.fasta $i > S$i.fa

	Generate starters (10 random reads among all reads)
for i in 10000 100000 1000000  10000000; do ./get_random_reads SRR068330.fasta 10 > starters$i.fa	

	Running mapsembler
for i in 10000 100000 1000000  10000000; do ./mapsembler starters$i.fa S$i.fa -e 1 -o res_$i.fa;  done
